# Supplementary material for: Neuronal transcriptome, tau and synapse loss in Alzheimer’s knock-in mice require prion protein
Source: Alzheimers Res Ther. 2023 Nov 15;15:201. doi: 10.1186/s13195-023-01345-z (PMC10647125; doi:10.1186/s13195-023-01345-z)
Supplement: Supplementary file 1 — Additional file 1: Supplemental Tables S1. List of Differentially Expressed Genes. Supplemental Tables S2. Gene Set Enrichments for Differentially Expressed Gene lists. Supplemental Figure S1. Aβ(D54D2) accumulation in 3-month, 10-month, and 20-month-old DKI mice in hippocampus with time dependency. Supplemental Figure S2. Normal survival of DKI mice. Supplemental Figure S3. Limited locus coeruleus neuron loss in DKI mice. Supplemental Figure S4. Phospho-S396 tau accumulation in DKI mice localized to oligodendrocytes. Supplemental Figure S5. Prnp deletion does not alter Aβ accumulation in DKI mice. Supplemental Figure S6. Gliosis in DKI mice is unaffected by Prnp deletion. Supplemental Figure S7. Prnp deletion in DKI mice but reduces periplaque dystrophic neurites. Supplemental Figure S8. Cellular component analysis of DKI and Prnp-dependent DEGs in 10- month neuronal populations. Supplemental Figure S9. Glial cell activation in a DKI mouse model of AD. Supplemental Figure S10. Pathways with altered gene expression dependent on synthetic interaction of DKI model with Prnp deletion. [file 13195_2023_1345_MOESM1_ESM.zip]

Archive with 3 entries (3 files):
- Suppl Table 1_Revision.xlsx
- Suppl Table 2 for pdf.xlsx
- Supplement.pdf
