# Supplementary material for: Neuronal transcriptome, tau and synapse loss in Alzheimer’s knock-in mice require prion protein
Source: Alzheimers Res Ther. 2023 Nov 15;15:201. doi: 10.1186/s13195-023-01345-z (PMC10647125; doi:10.1186/s13195-023-01345-z)
Supplement: Supplementary file 1 — Additional file 1: Supplemental Tables S1. List of Differentially Expressed Genes. Supplemental Tables S2. Gene Set Enrichments for Differentially Expressed Gene lists. Supplemental Figure S1. Aβ(D54D2) accumulation in 3-month, 10-month, and 20-month-old DKI mice in hippocampus with time dependency. Supplemental Figure S2. Normal survival of DKI mice. Supplemental Figure S3. Limited locus coeruleus neuron loss in DKI mice. Supplemental Figure S4. Phospho-S396 tau accumulation in DKI mice localized to oligodendrocytes. Supplemental Figure S5. Prnp deletion does not alter Aβ accumulation in DKI mice. Supplemental Figure S6. Gliosis in DKI mice is unaffected by Prnp deletion. Supplemental Figure S7. Prnp deletion in DKI mice but reduces periplaque dystrophic neurites. Supplemental Figure S8. Cellular component analysis of DKI and Prnp-dependent DEGs in 10- month neuronal populations. Supplemental Figure S9. Glial cell activation in a DKI mouse model of AD. Supplemental Figure S10. Pathways with altered gene expression dependent on synthetic interaction of DKI model with Prnp deletion. [file 13195_2023_1345_MOESM1_ESM.zip › Suppl Table 1_Revision.xlsx]

## Sheet: 10-Months
Excitatoy Neurons																Inhibitory Neurons																Microglia																Astrocytes 2B
Prnp-/-		Total Gene Count	399		DKI			Total Gene Count	833		DKI; Prnp-/-		Total Gene Count	2186		Prnp-/-		Total Gene Count	219		DKI			Total Gene Count	530		DKI; Prnp-/-		Total Gene Count	1335		Prnp-/-		Total Gene Count	12		DKI			Total Gene Count	111		DKI; Prnp-/-		Total Gene Count	158		Prnp-/-
Gene ID	Z-Score	Prnp vs WT Log2FC	adj. p-value		Gene ID	Z-Score	DKI vs WT Log2FC	adj. p-value	Prnp-/- Corrected		Gene ID	Z-Score	DKI; Prnp-/- vs WT Log2FC	adj. p-value		Gene ID	Z-Score	Prnp vs WT Log2FC	adj. p-value		Gene ID	Z-Score	DKI vs WT Log2FC	adj. p-value	Prnp-/- Corrected		Gene ID	Z-Score	DKI; Prnp-/- vs WT Log2FC	adj. p-value		Gene ID	Z-Score	Prnp vs WT Log2FC	adj. p-value		Gene ID	Z-Score	DKI vs WT Log2FC	adj. p-value	Prnp-/- Corrected		Gene ID	Z-Score	DKI; Prnp-/- vs WT Log2FC	adj. p-value		Gene ID	Z-Score
AC149090.1	-103.358	-1.75673	1e-300		Mapt	-106.818	-2.60118	1e-300	FALSE		AC149090.1	-104.218	-1.44468	1e-300		AC149090.1	-63.188	-1.89609	1e-300		AC149090.1	-68.2354	-1.60978	1e-300	FALSE		AC149090.1	-64.6463	-1.65359	1e-300		Xist	-10.8468	-1.75113	7.31e-13		AY036118	-19.2121	-1.01841	4.03e-78	FALSE		Gm42418	-20.0154	-0.770975	3.71e-85		Xist	-20.302
Gm47283	-77.9011	-4.26568	1e-300		AC149090.1	-104.922	-1.27708	1e-300	FALSE		Mapt	-94.8931	-2.38943	1e-300		Gm47283	-42.2369	-4.26507	1e-300		Mapt	-57.0627	-2.61729	1e-300	FALSE		Mapt	-52.6341	-2.51717	1e-300		AC149090.1	-7.73175	-0.708533	1.24e-07		AC149090.1	-15.0398	-1.05888	3.69e-47	FALSE		AC149090.1	-11.6235	-0.807918	7.17e-28		AC149090.1	-17.739
Xist	-42.861	-1.38306	1e-300		AY036118	-70.9308	-1.05964	1e-300	FALSE		Gm42418	-83.0417	-1.04805	1e-300		Xist	-31.0881	-1.66153	3.19e-208		AY036118	-41.998	-1.0048	0	FALSE		Gm42418	-49.8636	-0.968088	0		Ptgds	-7.0626	-0.705363	2.82e-06		Gm42418	-14.2264	-0.463082	2.88e-42	FALSE		Ttr	-10.0459	-2.36862	1.55e-20		Ptgds	-11.8073
Ptgds	-33.8158	-0.771336	6.36e-247		Gm42418	-52.6661	-0.576396	1e-300	FALSE		AY036118	-44.1765	-0.710164	1e-300		Ptgds	-21.9714	-0.823635	2.48e-103		Gm42418	-31.7597	-0.571722	1.6e-217	FALSE		AY036118	-23.0101	-0.584892	2.03e-113		Gm47283	-6.49975	-3.23601	3.74e-05		Elmo1	-12.1583	-0.806423	1.58e-30	FALSE		Prkca	-8.04856	-1.04384	7.43e-13		Gm12239	-11.3385
Hecw2	-28.1044	-0.505698	2.98e-170		Cmss1	-34.5898	-0.707044	1.16e-258	FALSE		Ttr	-38.7484	-2.38781	1e-300		Tsix	-13.2287	-0.851417	1.83e-36		Cmss1	-19.7997	-0.664572	1.18e-83	FALSE		Ttr	-22.6255	-2.33571	1.11e-109		Pcdh9	-4.84944	-0.490228	0.000203822		Zfhx3	-11.4525	-0.903405	5.24e-27	FALSE		Mapt	-8.03546	-2.61341	8.01e-13		Tsix	-6.10819
Lrrc4c	-18.3979	-0.303264	1.88e-72		Gm20642	-34.5881	-0.409017	1.16e-258	FALSE		Gm20642	-37.7933	-0.453169	1e-300		Cdh2	-9.56814	-0.508967	1.11e-18		Ctnna3	-19.3465	-0.456198	7.49e-80	FALSE		Ptgds	-19.3136	-0.612665	1.42e-79		Dlg2	-4.74016	-0.465533	0.0029469		Cmss1	-10.4167	-0.810508	3.81e-22	FALSE		AY036118	-7.52466	-0.486894	3.82e-11		Ptprt	-6.03302
Tsix	-18.2819	-0.707442	1.51e-71		1700111E14Rik	-18.9399	-0.547957	3e-77	FALSE		Gm47283	-31.5023	-0.838006	1.85e-214		Gabra2	-8.3345	-0.397717	5.35e-14		9630028H03Rik	-16.5292	-0.665384	6.91e-58	FALSE		Zranb2	-16.6238	-0.416675	9.91e-59		Nme7	4.82597	0.820301	0.00419433		Srgap2	-8.36394	-0.573671	8.78e-14	FALSE		Zfhx3	-6.8704	-0.51196	4e-09		Gabra2	-5.73166
Gabrg2	-16.2586	-0.440985	1.91e-56		Gm36975	-18.9024	-0.4079	5.99e-77	FALSE		Ptgds	-26.5209	-0.512726	6.96e-152		Btaf1	-8.31819	-0.629305	5.99e-14		Ube3a	-16.3063	-0.28012	2.22e-56	TRUE		Gm47283	-16.1701	-0.770814	1.5e-55		Gatm	5.36369	1.70718	0.00283699		Mapt	-8.3024	-2.7253	1.4e-13	FALSE		Elmo1	-6.81732	-0.44873	5.54e-09		Lrrc4c	-5.30684
Kcnip3	-16.1503	-0.61447	1.07e-55		4930587E11Rik	-18.5322	-0.806204	5.8e-74	FALSE		Xist	-24.896	-0.622457	8.37e-134		Ide	-7.8363	-0.973695	2.55e-12		A330015K06Rik	-14.2023	-0.565015	1.62e-42	FALSE		Cst3	-15.856	-0.472605	2.2e-53		Lysmd4	5.69624	0.727662	3.16e-07		Nav2	-7.4589	-0.384358	8.89e-11	TRUE		Snhg11	-6.71671	-0.312016	1.09e-08		Cst3	-4.91006
Pde4b	-16.0139	-0.327709	9.36e-55		Fgfr2	-18.532	-0.27207	5.8e-74	TRUE		Cst3	-23.6814	-0.447717	3.95e-121		Galnt11	-7.0152	-0.571106	9.87e-10		Gm42439	-12.9195	-0.570089	4.37e-35	FALSE		Xist	-15.7994	-0.639259	5.08e-53		Csmd3	6.14105	0.592113	8.99e-09		Cacnb2	-7.21811	-0.901793	4.83e-10	FALSE		Ptgds	-6.70347	-0.46219	1.17e-08		Nrgn	-4.81918
Cdh2	-15.4843	-0.38334	3.93e-51		Gm42439	-17.9075	-0.490247	4.29e-69	FALSE		Zranb2	-23.5764	-0.346226	4.51e-120		D430041D05Rik	-6.87421	-0.312094	2.35e-09		Gm20275	-11.7374	-0.470389	7.78e-29	FALSE		Pcp4	-12.5468	-0.469029	3.35e-33		Cmss1	6.66125	0.656257	7.29e-11		Prkca	-6.98279	-0.847186	2.41e-09	FALSE		Ptn	-6.56887	-0.693748	2.73e-08		Dlg2	-4.76911
Unc5d	-15.2603	-0.379651	1.21e-49		Gm43376	-17.0084	-0.646478	2.51e-62	FALSE		Apoe	-21.1022	-0.499927	3.42e-96		Ly6h	-6.80143	-0.357752	3.8e-09		Lrtm1	-11.5523	-0.750048	6.59e-28	FALSE		Son	-12.1027	-0.250713	6.24e-31		AY036118	8.33168	0.534018	5.68e-23		Chd9	-6.5814	-0.570237	3.66e-08	FALSE		Bank1	-6.3312	-2.1547	1.13e-07		Kcnip3	-4.66982
Gabra2	-15.2476	-0.397112	1.38e-49		Gm20275	-16.5904	-0.373012	2.64e-59	TRUE		Cmss1	-20.5624	-0.426699	2.27e-91		Gpr176	-6.72527	-0.739719	6.1e-09		Fgfr2	-11.41	-0.279923	3.31e-27	FALSE		Apoe	-11.816	-0.436616	1.71e-29							Gm10790	-6.44121	-0.82661	8.58e-08	FALSE		Cacnb2	-5.96048	-0.747872	1.02e-06		Wnk2	4.51437
Btaf1	-15.0234	-0.60509	4.05e-48		Sorbs2os	-16.2506	-0.391605	6.68e-57	TRUE		Pcp4	-20.1347	-0.520249	1.29e-87		Kcnt2	-5.94874	-0.375927	6.58e-07		Gm36975	-10.1952	-0.473314	1.22e-21	FALSE		Ptn	-11.282	-0.496544	6.82e-27							Rapgef5	-6.1069	-0.613424	6.98e-07	FALSE		Pcp4	-5.92961	-0.574803	1.19e-06		Mgll	4.55135
Etl4	-14.4588	-0.266804	1.55e-44		Tsix	-15.6346	-0.621032	1.16e-52	FALSE		Cck	-17.2461	-0.418151	1.88e-64		Nudcd3	-5.68987	-0.320363	2.67e-06		Tsix	-10.0505	-0.633914	4.83e-21	FALSE		Cck	-11.1984	-0.455192	1.7e-26							Bank1	-5.93162	-1.8741	1.79e-06	FALSE		Lsamp	-5.63428	-0.398462	6.2e-06		Gm48747	4.72222
Ide	-13.8983	-0.939702	3.79e-41		Gm42303	-15.3794	-0.559517	5.78e-51	FALSE		Ptn	-16.6966	-0.381557	1.87e-60		Kcnip3	-5.40552	-0.492249	1.17e-05		Gm15810	-9.28116	-0.710656	6.49e-18	TRUE		Calm1	-9.73212	-0.261362	4.92e-20							Agmo	-5.77316	-0.824894	4.04e-06	TRUE		Calm1	-5.3125	-0.363191	3.42e-05		Fgfr2	5.06625
Kcnj3	-13.521	-0.268357	6.34e-39		Nme7	-15.3244	-0.46166	1.3e-50	FALSE		Gm42439	-15.8926	-0.501453	7.57e-55		Gm36388	-5.24813	-0.803078	2.58e-05		Gm20642	-8.98933	-0.264123	8.44e-17	TRUE		Cmss1	-9.67191	-0.324601	8.59e-20							Siglech	-5.72697	-0.670306	5.11e-06	TRUE		Cck	-5.26977	-0.453793	4.13e-05		Lyrm4	5.76587
Pak7	-13.2221	-0.254251	3.27e-37		Brd9	-14.6933	-0.308435	1.46e-46	FALSE		Gm13883	-15.6963	-0.961319	1.62e-53		Pla2g3	-5.0144	-0.425632	8.04e-05		Gm43376	-8.71123	-0.628027	9.29e-16	FALSE		Gm42439	-9.07478	-0.443833	1.66e-17							8030442B05Rik	-5.31061	-1.12746	4.62e-05	FALSE		Nrxn1	-4.95362	-0.316766	0.000183767		Esrrg	5.94042
Slc1a2	-13.0046	-0.277619	5.56e-36		Gm48091	-13.3299	-0.415886	2.34e-38	FALSE		Fth1	-15.2323	-0.273375	1.83e-50		Tac1	-4.99734	-0.564836	8.73e-05		5330438D12Rik	-8.48732	-0.293872	5.87e-15	FALSE		Fth1	-8.8889	-0.255893	8.12e-17							Maf	-5.28671	-0.793785	5.11e-05	FALSE		Rapgef5	-4.81709	-0.491037	0.000336592		Nme7	5.94655
Ano3	-13.0002	-0.288879	5.79e-36		Gm28376	-13.102	-0.291217	4.43e-37	TRUE		Kcnip3	-13.6608	-0.549123	8.75e-41		B230209E15Rik	-4.88952	-0.343867	0.000145086		Pcp4	-8.43343	-0.292571	8.79e-15	FALSE		Atp6v0c	-8.85661	-0.255323	1.06e-16							Lysmd4	-5.15228	-0.604567	0.000102552	FALSE		Maf	-4.56447	-0.684476	0.00105107		Prex2	6.51088
Kcnt2	-12.9708	-0.287838	8.35e-36		Gm48678	-12.7154	-0.372835	6.01e-35	FALSE		Tmsb4x	-13.5495	-0.278464	3.87e-40		Rims4	-4.8665	-0.66605	0.000160175		Sorbs2os	-8.37215	-0.420692	1.44e-14	FALSE		Eif1	-7.83808	-0.461904	3.25e-13							Maml3	-5.09059	-0.359824	0.000134453	TRUE		Chd9	-4.55504	-0.409566	0.00107477		Gabrb1	6.6243
Hdac9	-12.4731	-0.273173	4.36e-33		Gm16599	-12.4487	-0.451194	1.63e-33	TRUE		4930545L23Rik	-12.9081	-0.715404	1.59e-36		Gas5	-4.83075	-0.341366	0.000186075		1700111E14Rik	-8.29562	-0.43349	2.65e-14	TRUE		Ide	-6.96383	-0.875884	1.48e-10							P2ry12	-5.06366	-0.582543	0.000152825	TRUE		Calm2	-4.51997	-0.262636	0.00123889		Gm35188	6.98615
Mlip	-12.2792	-0.348248	4.81e-32		4930545L23Rik	-11.15	-0.521888	5.51e-27	FALSE		Ide	-12.3882	-0.895199	1.03e-33		Snhg9	-4.81947	-0.401121	0.000194974		Nme7	-8.17198	-0.417746	6.89e-14	FALSE		Itm2b	-6.93629	-0.310922	1.78e-10							Numb	-5.02898	-0.410322	0.00018078	TRUE		Gm10790	-4.34405	-0.536639	0.00256419		Emid1	7.63918
Galnt11	-11.8972	-0.492234	4.61e-30		A330015K06Rik	-10.6821	-0.450489	7.93e-25	TRUE		1700111E14Rik	-12.2376	-0.424032	6.44e-33		Vgf	-4.66424	-0.588704	0.00037358		Gm26672	-7.92622	-0.667006	4.6e-13	FALSE		Ppia	-6.93566	-0.313645	1.78e-10							Pip4k2a	-5.00451	-0.503875	0.000198344	TRUE		Pcdh9	-4.33106	-0.262399	0.00270223		Arglu1	7.74675
Fat3	-11.6112	-0.251976	1.31e-28		Gm26672	-9.87619	-0.555314	2.62e-21	TRUE		Sec62	-12.1355	-0.435366	2.17e-32		Gabra1	-4.45364	-0.275342	0.000921223		Ggact	-7.81842	-0.498476	1.03e-12	TRUE		Taf1d	-6.88618	-0.486257	2.48e-10							Frmd4a	-5.00362	-0.384995	0.000198344	TRUE		Srgap2	-4.2993	-0.26326	0.00309959		Ddx5	8.19341
Brinp3	-10.9203	-0.309492	2.76e-25		Gm1992	-9.70841	-0.405492	1.3e-20	TRUE		Tsix	-11.3102	-0.471373	2.96e-28		Plcl1	-4.30018	-0.294999	0.00167596		Gm15738	-7.72197	-0.360378	2.14e-12	FALSE		9630028H03Rik	-6.79272	-0.291229	4.51e-10							Dock4	-4.9867	-0.336938	0.00021378	TRUE		Son	-4.2286	-0.319619	0.00414481		Gria2	9.18899
Nell1	-10.2914	-0.348856	1.94e-22		Atp1a2	-9.59005	-0.759926	3.98e-20	FALSE		Itm2b	-10.8365	-0.318059	5.23e-26		Uggt2	-4.29488	-0.346618	0.00171036		Gm37679	-7.57568	-0.492364	6.14e-12	FALSE		Btaf1	-6.79122	-0.549416	4.55e-10							Plxna4	-4.79124	-0.638397	0.000506402	TRUE		8030442B05Rik	-4.20519	-0.846359	0.0044831		Gm35909	9.93158
Adam23	-9.92932	-0.261822	7.55e-21		Lrtm1	-9.57091	-0.425354	4.75e-20	FALSE		Btaf1	-10.1244	-0.467843	8.13e-23		Atp5md	-4.24851	-0.250886	0.00200584		Brd9	-7.46448	-0.348288	1.34e-11	FALSE		Sec62	-6.45599	-0.39274	3.66e-09							Dock10	-4.67919	-0.496584	0.000860282	TRUE		Gm2245	4.2074	0.663404	0.00446749		Gm48765	11.9505
Sema6d	-9.63992	-0.271868	1.14e-19		Gm49003	-9.08787	-0.616848	3.81e-18	TRUE		Rps29	-9.76257	-0.351813	2.85e-21		Zfp46	-4.23217	-1.38697	0.00212136		Gm35188	-7.37443	-0.323828	2.56e-11	TRUE		Atp5md	-6.31492	-0.446522	8.7e-09							Zfp710	-4.49411	-0.475478	0.00196015	TRUE		Prkcb	4.20986	0.416902	0.00444693		Cmss1	12.5258
B230209E15Rik	-9.60579	-0.308767	1.57e-19		Gm21798	-9.0186	-0.490653	7.03e-18	TRUE		Atp1a2	-9.41624	-0.840472	7.48e-20		Ndfip2	-4.21041	-0.281891	0.00227567		Ryr3	-7.19398	-0.285815	9.06e-11	TRUE		Ubb	-6.11324	-0.267575	2.89e-08							Adap2os	-4.37362	-0.730477	0.00326234	TRUE		Rad51b	4.21769	1.23016	0.00432271		AY036118	16.5845
Uggt2	-9.38164	-0.427336	1.24e-18		1700109K24Rik	-8.74365	-0.414875	7.59e-17	FALSE		Eif1	-8.76796	-0.373118	2.53e-17		Cryab	-4.19383	-0.617869	0.00240953		Pigk	-7.0425	-0.300066	2.54e-10	TRUE		Cox7c	-5.98371	-0.37727	6.09e-08							Fgd2	-4.3204	-0.740865	0.00396539	TRUE		Blnk	4.24443	0.639321	0.00388767		Fars2	17.5815
Zfp46	-9.15058	-1.35086	1.02e-17		Gm28375	-8.27336	-0.381317	3.74e-15	FALSE		Atp5md	-8.69576	-0.415587	4.72e-17		Gm2164	-4.13973	-0.446391	0.00293159		Smpd3	-6.74229	-0.381165	1.84e-09	FALSE		Tsix	-5.83308	-0.374612	1.4e-07							Fchsd2	-4.31367	-0.523144	0.00403446	TRUE		Ldlrad3	4.2622	2.35156	0.00361437
Ptchd4	-9.06294	-0.33732	2.24e-17		Gm15577	-8.25573	-0.616508	4.31e-15	FALSE		Cox4i1	-8.69305	-0.300771	4.83e-17		Lars	-4.09581	-0.343672	0.00344285		Gm48678	-6.62468	-0.374299	3.86e-09	FALSE		Rps29	-5.66646	-0.31824	3.42e-07							Slc9a9	-4.27975	-0.365788	0.00459356	TRUE		Oxct1	4.35814	0.637332	0.00242075
Slc24a3	-8.98299	-0.341189	4.53e-17		Gm41609	-8.21981	-0.328667	5.76e-15	TRUE		Ndufa4	-8.19566	-0.384862	3.07e-15		Urgcp	-4.00714	-0.407383	0.00487007		Rgs9	-6.54663	-0.353814	6.22e-09	TRUE		Gm13883	-5.41039	-0.840214	1.33e-06							Gm32036	-4.27119	-0.880679	0.00473127	TRUE		Samsn1	4.37811	0.989125	0.00222419
Pla2g3	-8.87331	-0.80046	1.18e-16		Far1os	-8.13241	-0.40278	1.16e-14	FALSE		Plpp3	-7.4799	-1.09173	7.91e-13		Ccm2	-4.00467	-0.619265	0.00490714		4933424G05Rik	-6.44416	-0.52569	1.16e-08	FALSE		Slc1a2	-5.28532	-0.3384	2.51e-06							Gng12	4.29304	1.28407	0.00436584	FALSE		Flt1	4.40874	4.14457	0.00194491
Trhde	-8.64595	-0.262108	8.48e-16		Gm15810	-7.94491	-0.399913	5.08e-14	TRUE		Tpt1	-7.46127	-0.41455	9.09e-13		Elk3	4.04116	0.477873	0.00423919		Fndc9	-6.40597	-0.349029	1.44e-08	FALSE		C1ql3	-5.28309	-0.54327	2.54e-06							Arid5b	4.31253	0.812039	0.00403446	FALSE		Gnas	4.41172	0.478636	0.00193147
Mid1	-8.535	-1.49998	2.19e-15		Fgf1	-7.86624	-0.542194	9.31e-14	FALSE		4930590L20Rik	-7.46006	-0.446088	9.17e-13		Hdac7	4.04519	0.349963	0.00417896		Gm16183	-6.40365	-0.512275	1.46e-08	FALSE		Chchd2	-5.27423	-0.459016	2.65e-06							Cacna2d1	4.3278	0.617533	0.00387023	TRUE		C1qc	4.4509	0.731861	0.00162162
Gabra1	-8.20281	-0.263119	3.35e-14		4930590L20Rik	-7.82802	-0.372932	1.25e-13	FALSE		Selenok	-7.41959	-0.470041	1.23e-12		Gm10125	4.05985	0.29872	0.00395953		Gm13269	-6.34421	-0.479479	2.05e-08	FALSE		Ndufa4	-5.25267	-0.380492	2.95e-06							Ptchd1	4.33162	1.90963	0.00383965	FALSE		Ppard	4.45369	1.15467	0.00161177
Elmo1	-7.83859	-0.287834	5.8e-13		4930419G24Rik	-7.71344	-0.253201	2.98e-13	FALSE		Lrtm1	-7.03336	-0.455839	1.97e-11		Adamts17	4.08424	0.298863	0.00358694		Fgf1	-6.19151	-0.462464	5.07e-08	TRUE		Atp1a2	-4.87955	-0.807322	1.78e-05							Fam155a	4.35737	0.52553	0.00344719	TRUE		Anapc15	4.45491	1.16115	0.00161177
Gm11418	-7.77829	-0.402784	9.19e-13		Timp3	-7.61324	-0.587238	6.34e-13	TRUE		Cox6c	-7.01294	-0.334559	2.27e-11		Gm6994	4.09431	0.322066	0.00345484		1700109K24Rik	-6.16117	-0.545237	6.02e-08	FALSE		Ndufa5	-4.83569	-0.591993	2.17e-05							Fmn1	4.36079	1.24199	0.00342645	FALSE		Acer3	4.46756	0.64457	0.001532
Hunk	-7.65604	-0.491007	2.32e-12		Gm13883	-7.5476	-0.413606	1.03e-12	FALSE		C1ql3	-6.91583	-0.302273	4.43e-11		Flnb	4.11569	0.25727	0.00316846		Gm16599	-6.06167	-0.337403	1.06e-07	FALSE		Rps27a	-4.81342	-0.484768	2.4e-05							Dgkz	4.4003	0.809522	0.00291415	FALSE		Elk3	4.4849	0.820063	0.00142257
Herc6	-7.61979	-0.845251	3.04e-12		Glp2r	-7.51259	-0.352855	1.32e-12	FALSE		Cox7c	-6.9087	-0.327034	4.65e-11		Gm12709	4.12211	0.252109	0.00310928		4930428E07Rik	-6.01708	-0.761599	1.36e-07	TRUE		Rps8	-4.80533	-0.374283	2.49e-05							Plek	4.40142	0.807508	0.00291415	FALSE		Ctsl	4.49225	0.977265	0.0013842
Rims4	-7.54726	-0.66308	5.14e-12		Gm37679	-7.15146	-0.307105	1.75e-11	FALSE		Taf1d	-6.88218	-0.384051	5.57e-11		Gm10785	4.13843	0.279942	0.00293159		Gm37240	-5.96334	-0.255373	1.84e-07	TRUE		Cox6c	-4.49953	-0.315365	9.75e-05							Asap1	4.40352	0.462643	0.00291415	FALSE		Skap2	4.4958	0.589627	0.00137107
Fgf1	-7.51741	-0.519753	6.37e-12		Ggact	-7.14346	-0.322057	1.84e-11	TRUE		Chchd2	-6.87134	-0.410961	5.99e-11		4932443L11Rik	4.13887	0.361612	0.00293159		Gm49906	-5.90137	-0.54125	2.59e-07	TRUE		Tpt1	-4.43496	-0.406904	0.000127888							B2m	4.45599	1.03214	0.00231942	TRUE		Arhgap17	4.51885	0.692313	0.00123889
Chgb	-7.51453	-0.266038	6.49e-12		Kansl1l	-7.00621	-0.259289	4.75e-11	TRUE		Clu	-6.60901	-0.577664	3.45e-10		Wwp1	4.14115	0.273379	0.00292579		Gm49003	-5.87611	-0.556584	2.92e-07	FALSE		Ndufc2	-4.35322	-0.492394	0.000179943							Mamdc2	4.53729	5.15906	0.00161526	FALSE		Zbtb20	4.52851	0.442333	0.00120099
Cryab	-7.25605	-0.64123	4.21e-11		Gm15584	-6.97137	-0.728715	5.99e-11	FALSE		Cryab	-6.53982	-0.686345	5.42e-10		Catspere2	4.14706	0.304042	0.00286692		Rarb	-5.75828	-0.282632	5.49e-07	TRUE		Mal	-4.28083	-0.640326	0.000242185							Arhgap26	4.54243	0.950358	0.00159283	FALSE		Igf1r	4.54118	0.734068	0.00113942
Adam33	-7.21111	-1.06862	5.72e-11		Gm16183	-6.9666	-0.293617	6.19e-11	FALSE		Ndufa13	-6.47929	-0.438885	8e-10		Amy1	4.1614	0.299521	0.00270944		Gm11149	-5.72891	-0.446883	6.4e-07	FALSE		Ndufa13	-4.22863	-0.430048	0.000299309							Slc17a7	4.57219	0.679029	0.00139697	TRUE		Neat1	4.55889	0.994999	0.00106318
Limk2	-7.15707	-0.675393	8.27e-11		Chd5	-6.69041	-0.300042	3.84e-10	FALSE		Uqcrb	-6.38601	-0.548092	1.45e-09		Las1l	4.17996	0.252645	0.00251848		Tspoap1	-5.44466	-0.371889	2.74e-06	TRUE		Plpp3	-4.05751	-0.891668	0.000589128							Gnas	4.57537	0.492371	0.00139056	FALSE		Bcl2	4.55914	1.6597	0.00106318
Adcy8	-7.11142	-0.273599	1.13e-10		Gm15594	-6.3812	-0.382906	2.74e-09	FALSE		Chgb	-6.37409	-0.308519	1.56e-09		Manf	4.18116	0.263265	0.00251574		Adcy5	-5.4294	-0.294575	2.96e-06	TRUE		Bex2	-4.04482	-0.404735	0.000618481							Serpine2	4.6771	0.908617	0.000860282	FALSE		Lims1	4.62899	0.643296	0.000777232
Pou6f2	-6.99478	-0.551843	2.51e-10		Gm50152	-6.33509	-0.65265	3.64e-09	FALSE		Ndufc2	-6.24594	-0.470581	3.5e-09		Angptl2	4.19117	0.389766	0.00242391		Gm10848	-5.22568	-0.464951	8.18e-06	TRUE		Pgrmc1	-3.79789	-0.461246	0.00154751							Cacnb4	4.7549	0.714794	0.000599946	TRUE		Dpy19l4	4.63045	1.10967	0.000777232
Trps1	-6.74907	-0.252076	1.26e-09		Macrod2os1	-6.28135	-0.419872	5.05e-09	FALSE		Cd81	-6.23164	-0.399558	3.82e-09		Fam184a	4.19922	0.327427	0.00236045		Lysmd4	-5.14579	-0.427185	1.21e-05	FALSE		Cryab	-3.76465	-0.632395	0.00175578							Gas7	4.7926	0.926371	0.000506402	FALSE		Peli2	4.63422	1.08015	0.000769661
Taf15	-6.59643	-0.289476	3.34e-09		Srrm4os	-6.05717	-0.586757	1.93e-08	FALSE		Rps8	-6.01637	-0.325984	1.42e-08		Atg16l2	4.19963	0.333709	0.00236045		Macrod2os1	-5.09199	-0.536643	1.57e-05	FALSE		Selenok	-3.66978	-0.394244	0.00247134							Rftn1	4.80042	1.75896	0.000494743	FALSE		Arhgap26	4.64098	1.02664	0.00075078
Lin28b	-6.42294	-0.464129	9.75e-09		Gm48749	-5.97668	-0.680268	3.1e-08	TRUE		Mid1	-5.87982	-0.949984	3.19e-08		Otulin	4.2006	0.272176	0.00236045		1700024B18Rik	-4.98125	-0.458241	2.65e-05	TRUE		Tac1	-3.64136	-0.510236	0.00272561							AU020206	4.80872	1.08096	0.000480093	FALSE		Plekhm2	4.70907	1.08864	0.000543067
Vgf	-6.3227	-0.528067	1.82e-08		4930517O19Rik	-5.92572	-0.361323	4.13e-08	TRUE		Adam33	-5.6439	-0.828499	1.24e-07		Zfp609	4.25379	0.264839	0.00196581		Gm48749	-4.96969	-0.562502	2.79e-05	FALSE		Clu	-3.59695	-0.492546	0.00318345							C1qa	4.82629	0.622629	0.000449986	TRUE		Arid5b	4.71374	0.917038	0.000534995
Trmt6	-6.22978	-0.870754	3.16e-08		Leng9	-5.74092	-0.414721	1.18e-07	FALSE		Gpr37l1	-5.53184	-1.26656	2.31e-07		Gm48749	4.25911	0.355502	0.00192612		C2cd2	-4.95471	-0.517578	3e-05	TRUE		Stmn1	-3.59282	-0.256261	0.00323205							Igf1	4.83584	3.16378	0.000434016	FALSE		Ctsb	4.71878	0.661481	0.000526131
4930590L20Rik	-6.14264	-0.294581	5.23e-08		Gm26749	-5.65152	-0.308138	1.93e-07	TRUE		H2afz	-5.47956	-0.370922	3.08e-07		Gm37459	4.26849	0.474213	0.00186605		Far1os	-4.89788	-0.431565	3.91e-05	FALSE		Rps24	-3.57959	-0.366973	0.00338188							Ctsl	4.88499	1.00518	0.000342673	FALSE		Rbm47	4.72409	0.806609	0.000516736
Selenok	-6.12664	-0.295066	5.71e-08		Gm47523	-5.55128	-0.550973	3.34e-07	FALSE		Gm42303	-5.41834	-0.291278	4.28e-07		Oprm1	4.26878	0.419878	0.00186605		Gm5441	-4.75616	-0.473182	7.5e-05	FALSE		Rpl13	-3.53878	-0.302277	0.00388104							Xylt1	4.91892	1.2242	0.000291811	FALSE		Vti1a	4.72914	0.654365	0.000508184
Urgcp	-6.07746	-0.366158	7.65e-08		Gpr137c	-5.48246	-0.322484	4.84e-07	TRUE		Rps27	-5.3944	-0.368403	4.87e-07		4930567K12Rik	4.28068	0.427078	0.00179767		Itgbl1	-4.70505	-0.604783	9.36e-05	FALSE		Ripk2	3.46645	0.293757	0.00495267							Fnip2	4.92224	0.972242	0.000290444	FALSE		Klf12	4.74471	0.586495	0.000474506
Nova1	-5.83588	-0.329921	3.08e-07		Plpp3	-5.43879	-0.673009	6.11e-07	FALSE		Mt1	-5.18314	-0.506908	1.48e-06		Rtf1	4.28684	0.291024	0.00176714		Glp2r	-4.60133	-0.485483	0.000146303	FALSE		Zkscan2	3.46802	0.261641	0.00492717							2023-03-03	4.96613	2.29648	0.000234766	FALSE		Gm15155	4.78091	2.31765	0.000399858
Itpka	-5.82881	-0.329257	3.2e-07		Gm29587	-5.35914	-0.514777	9.27e-07	FALSE		Slc1a3	-5.1728	-0.902751	1.55e-06		9330159F19Rik	4.30176	0.282029	0.00166996		Atp1a2	-4.59463	-0.679042	0.000150319	FALSE		Rnf187	3.47567	0.304046	0.00480188							Cadm1	5.0055	0.532697	0.000198344	FALSE		Rrbp1	4.82288	0.651083	0.000329724
Gm36388	-5.82297	-0.632828	3.31e-07		Lysmd4	-5.35094	-0.31991	9.67e-07	FALSE		Trmt6	-5.16099	-0.841471	1.65e-06		Gm15414	4.30228	0.420447	0.00166996		4930567K20Rik	-4.49478	-0.541267	0.000227155	TRUE		Cep63	3.47936	0.347735	0.00474432							Pvt1	5.11352	0.79644	0.000120764	FALSE		Lyst	4.82907	1.05436	0.000322382
Ggps1	-5.80378	-0.379283	3.68e-07		Gm37459	-5.1779	-0.274347	2.37e-06	FALSE		Dynll1	-5.15015	-0.303161	1.75e-06		Gm26749	4.3404	0.278372	0.0014221		4930587E11Rik	-4.48419	-0.43613	0.000237053	FALSE		B3gnt2	3.48176	0.262159	0.00471056							C1qc	5.12264	0.802017	0.000116682	FALSE		Runx1	4.83162	0.552706	0.000321014
Atxn2l	-5.66744	-0.306373	7.89e-07		Pttg1	-5.13103	-1.2206	3e-06	FALSE		Mal	-5.10589	-0.497449	2.19e-06		Rsf1os1	4.34331	0.384487	0.00140851		Strip2	-4.47285	-0.597184	0.000248511	TRUE		Klhl18	3.48966	0.342906	0.00458564							Tmem163	5.14934	2.55441	0.000102686	FALSE		Abhd12	4.84532	0.545609	0.000302241
Chn2	-5.578	-0.612358	1.27e-06		Pou6f2	-5.08853	-0.415131	3.7e-06	FALSE		Tac1	-4.97928	-0.632573	4.13e-06		Gm26672	4.34762	0.271099	0.00138614		Gm15813	-4.4233	-0.911989	0.00030167	TRUE		Ptpn2	3.48997	0.252942	0.00458358							Cst3	5.23248	0.35637	6.76e-05	TRUE		Abr	4.85092	0.717103	0.000296412
Gpcpd1	-5.54846	-0.251044	1.49e-06		A530046M15Rik	-5.07318	-0.513049	3.99e-06	FALSE		Mfge8	-4.93139	-1.28492	5.24e-06		Gm43192	4.37805	0.533448	0.00121951		Macrod1	-4.39495	-0.289422	0.000338242	TRUE		2700054A10Rik	3.49043	0.310988	0.00457717							Camk2n1	5.30712	0.600688	4.64e-05	TRUE		Cdkal1	4.85179	0.883852	0.000296412
Ccm2	-5.54737	-0.866617	1.5e-06		Gm29237	-4.99802	-0.66644	5.76e-06	FALSE		Rps23	-4.91339	-0.412405	5.71e-06		Timp4	4.38865	0.395115	0.00117022		1810034E14Rik	-4.32976	-0.32758	0.000443259	TRUE		Akirin2	3.49115	0.282747	0.00456812							Prickle1	5.38326	0.877661	3.14e-05	FALSE		Dnmt3a	4.86806	0.671571	0.000276684
Snhg20	-5.42389	-0.368076	2.87e-06		Gm48742	-4.96877	-0.308834	6.64e-06	TRUE		Atp5k	-4.84805	-0.304506	7.87e-06		Rnpc3	4.39066	0.300796	0.00116707		Gm17227	-4.2377	-0.445177	0.000631692	TRUE		Ndst1	3.49122	0.32972	0.00456812							Dpp10	5.38561	0.507227	3.14e-05	TRUE		Fmn1	4.87873	1.36507	0.00026449
Rad51ap2	-5.38942	-0.451921	3.43e-06		Gm48006	-4.86803	-0.773736	1.07e-05	TRUE		Rpl9	-4.79028	-0.379536	1.04e-05		Gm16351	4.39878	0.342882	0.00112959		D830024N08Rik	-4.23165	-0.29437	0.000644993	TRUE		Pcdh1	3.4913	0.394149	0.00456812							Etv6	5.39329	0.628653	3.07e-05	FALSE		Chd7	4.8821	0.751836	0.000262378
Dhdds	-5.34509	-0.299556	4.28e-06		Gm15414	-4.7442	-0.38416	1.92e-05	FALSE		Bex2	-4.60736	-0.335277	2.46e-05		Adarb1	4.40123	0.263786	0.00112113		Gm48512	-4.21424	-0.285399	0.000688455	TRUE		Zfx	3.49943	0.288608	0.00444701							Chst11	5.41604	1.1953	2.75e-05	FALSE		Tbc1d22a	4.97531	0.896874	0.000165858
Gm13883	-5.28996	-0.279205	5.67e-06		Gm11099	-4.72662	-0.410418	2.08e-05	TRUE		Rplp1	-4.57506	-0.297195	2.85e-05		1700085D07Rik	4.42271	0.488799	0.00102295		Nnat	-4.07056	-0.324448	0.00119188	TRUE		Gnai3	3.51004	0.44412	0.00428355							Csf1	5.4235	3.12313	2.68e-05	FALSE		Ptchd1	4.99515	2.10721	0.000151077
Zmym1	-5.24799	-0.928335	7.05e-06		C2cd2	-4.7125	-0.314114	2.22e-05	TRUE		Rpl13	-4.54962	-0.289452	3.2e-05		Dtnbos	4.43199	0.252955	0.000991264		Gm28376	-4.03662	-0.268714	0.00134572	TRUE		Gm20732	3.51646	0.409552	0.00419005							Otulin	5.49752	1.15526	1.8e-05	FALSE		Cd180	5.00221	0.848959	0.000147023
Hsp90b1	-5.23549	-0.258319	7.52e-06		4930509J09Rik	-4.6666	-0.301698	2.73e-05	FALSE		Pabpc4	-4.54739	-0.298782	3.23e-05		Gm15614	4.45215	0.375985	0.000923983		4930445B16Rik	-4.02451	-0.37603	0.00140928	FALSE		Elfn2	3.51899	0.401778	0.0041561							Hdac9	5.56795	0.624627	1.22e-05	FALSE		Cdk19	5.00484	0.830189	0.000146411
Arntl	-5.08184	-0.25306	1.64e-05		Gm16168	-4.58141	-0.432179	4.02e-05	TRUE		Gm29237	-4.53028	-0.728372	3.49e-05		Gm26936	4.46272	0.446502	0.00088656		Slc4a3	-4.01969	-0.267998	0.00143195	FALSE		Zmat3	3.51949	0.266211	0.00414974							Lrrtm3	5.60536	1.19138	1e-05	FALSE		Sipa1l2	5.04984	0.846821	0.000116908
Bdnf	-4.91368	-0.518122	3.64e-05		4930532I03Rik	-4.51082	-0.41256	5.49e-05	FALSE		Slc25a4	-4.45741	-0.271464	4.86e-05		Pbx3	4.46933	0.273172	0.000866476		Gm48383	-4.00931	-0.336571	0.00148845	TRUE		Wwc2	3.52326	0.253841	0.00409982							Myo1f	5.64674	0.733917	8.03e-06	FALSE		Apbb1ip	5.11912	0.475341	8.19e-05
Gm5820	-4.86011	-0.756954	4.68e-05		Agrp	-4.47513	-0.362268	6.41e-05	FALSE		Rpl41	-4.39886	-0.3047	6.29e-05		Camkv	4.47164	0.262238	0.00086065		8030451O07Rik	-3.91754	-0.593231	0.00210417	TRUE		Grm4	3.52669	0.267946	0.00404837							Rasgrp3	5.74171	0.841639	4.77e-06	FALSE		Rassf3	5.13007	1.49032	7.81e-05
Msmo1	-4.82734	-0.495216	5.47e-05		Hectd2os	-4.39347	-0.469231	9.14e-05	FALSE		Rps24	-4.32553	-0.315126	8.65e-05		4930587E11Rik	4.48037	0.330707	0.000829525		Slc24a5	-3.89415	-0.268338	0.00229052	TRUE		Gm16083	3.52771	0.321769	0.00403425							Vps13c	5.78049	1.1802	3.94e-06	FALSE		Gsap	5.13395	1.14965	7.72e-05
AU040320	-4.67503	-0.321184	0.000109359		Gm47423	-4.39129	-0.423741	9.23e-05	TRUE		Ndufb1-ps	-4.30711	-0.334564	9.38e-05		Angpt2	4.48495	0.545438	0.000815207		Nexn	-3.88188	-0.497631	0.00239507	TRUE		Epb41l2	3.52992	0.258399	0.00400497							Tmcc3	5.8263	0.476238	3.06e-06	FALSE		Eml4	5.14405	0.849127	7.39e-05
Ghr	-4.66401	-0.321935	0.000114919		Ptgis	-4.3676	-0.676145	0.000102104	TRUE		Ndufa5	-4.26448	-0.394614	0.000112418		4930445B16Rik	4.50364	0.325951	0.000755864		Gm15520	-3.85323	-0.482309	0.0026512	TRUE		Tbc1d16	3.53426	0.373496	0.00394395							Mef2c	5.83243	0.466101	3e-06	FALSE		Qk	5.15882	0.424566	6.9e-05
C730002L08Rik	-4.56062	-0.665768	0.000179564		Gm12002	-4.35284	-0.364567	0.000108587	FALSE		Chchd10	-4.25613	-0.320746	0.000116528		Htr1f	4.55386	0.263766	0.000600936		Chd5	-3.85144	-0.30342	0.00266629	FALSE		Cyp7b1	3.54221	0.251243	0.00383504							Asph	5.84513	0.808992	2.84e-06	FALSE		Gnaq	5.15888	0.587766	6.9e-05
Eif3j1	-4.5056	-0.465791	0.000228321		4930547E14Rik	-4.33153	-0.568074	0.000118949	TRUE		Cox7a2	-4.25011	-0.36104	0.000119562		Lrrc40	4.55985	0.441686	0.000588945		Timp3	-3.84843	-0.465939	0.00269191	FALSE		Zmiz2	3.54501	0.265239	0.00379849							Usp12	5.84984	1.42793	2.82e-06	FALSE		Prickle1	5.19148	0.885345	5.91e-05
Trp53bp1	-4.43802	-0.256468	0.000303707		Gm17171	-4.29096	-0.368277	0.000140932	TRUE		Gm11290	-4.07896	-0.61278	0.000244045		Gm21798	4.58118	0.436503	0.000534177		4930509J09Rik	-3.82131	-0.392249	0.00293991	TRUE		Fam234b	3.55087	0.276211	0.0037293							Fat3	5.91038	0.773486	2e-06	FALSE		Csf3r	5.19833	0.673422	5.76e-05
Itgb3bp	-4.34929	-0.358282	0.000436178		Gm15083	-4.27998	-0.44548	0.000147643	TRUE		Pla2g3	-4.00799	-0.454986	0.000325321		Agrp	4.61216	0.411724	0.000464304		Gm2164	-3.82023	-0.437991	0.00294936	FALSE		Mgat4a	3.55527	0.256693	0.0036713							Ctsb	5.95003	0.796217	1.64e-06	FALSE		Fbxl17	5.21862	0.609819	5.22e-05
Ppp1r1a	-4.30616	-0.260864	0.00051905		4930567K12Rik	-4.09385	-0.379817	0.000314616	FALSE		Rpl30	-4.00282	-0.366523	0.00033213		Ablim3	4.61907	0.422889	0.000452962		Gm15261	-3.71893	-0.455178	0.00411772	TRUE		Zc3h7b	3.56093	0.262985	0.00360452							Olfr111	5.96589	2.36553	1.52e-06	FALSE		Mamdc2	5.23095	5.49765	4.93e-05
Kras	-4.24275	-0.316441	0.000672358		Tac1	-4.04065	-0.479722	0.000389705	FALSE		Gm15594	-3.94156	-0.345	0.000423988		Epha3	4.63243	0.37293	0.000426497		Gm15563	-3.71459	-0.493429	0.0041703	TRUE		Mtpn	3.56284	0.256326	0.00358228							Tgfbr2	5.98084	0.758276	1.42e-06	FALSE		Lilrb4a	5.23465	2.98635	4.89e-05
Etv5	-4.22313	-0.287565	0.000725622		Mfge8	-4.02904	-0.882035	0.00040794	FALSE		Rpl24	-3.93824	-0.327999	0.0004295		Gm12296	4.65192	0.590742	0.000391463		BC005537	3.66323	0.261308	0.00493395	TRUE		Rnft2	3.56606	0.279593	0.00354238							Myo5a	6.03702	1.04876	1.03e-06	FALSE		Irf8	5.2553	1.0225	4.42e-05
Scrn1	-4.09885	-0.281349	0.00117218		Gm49961	-4.00818	-0.278443	0.000442528	TRUE		Rps21	-3.904	-0.288026	0.000491998		Paxbp1	4.66849	0.266669	0.000370817		Zkscan3	3.66453	0.259498	0.00491608	TRUE		Slc25a25	3.5712	0.283669	0.00348098							Tyrobp	6.09516	1.69847	7.33e-07	FALSE		Fat3	5.2876	0.714309	3.79e-05
Sema5a	-4.06838	-0.308136	0.00132423		Gm26911	-3.99898	-0.35635	0.000458756	TRUE		Cspg5	-3.80945	-0.280463	0.000708682		Syn1	4.67045	0.273623	0.000369321		Hjurp	3.66526	0.287792	0.00490907	TRUE		Alms1	3.57162	0.27056	0.00347664							Ctsz	6.41998	1.27653	9.61e-08	FALSE		Tyrobp	5.29697	1.55754	3.64e-05
Lamp1	-3.99942	-0.272206	0.00173217		Gm5089	-3.93643	-0.624656	0.0005864	TRUE		Ndufb10	-3.7327	-0.418394	0.000950022		Ppp2r3a	4.70547	0.256554	0.000319475		Gm38393	3.66734	0.277988	0.0048799	FALSE		6330411D24Rik	3.57466	0.253228	0.0034402							Mitf	6.55161	0.848004	4.23e-08	FALSE		Rftn1	5.30772	1.95391	3.47e-05
Znrf3	-3.9971	-0.270197	0.00174745		Abi3bp	-3.90323	-0.443685	0.000664795	TRUE		Rpl11	-3.7145	-0.339033	0.00101571		Far1os	4.70956	0.287717	0.000314565		Kpnb1	3.67074	0.385875	0.00482243	TRUE		Fam102b	3.57589	0.290294	0.00342526							Kcnma1	6.5559	0.665576	4.22e-08	FALSE		Ctsz	5.34907	1.12304	2.83e-05
Exoc1	-3.98691	-0.335523	0.00181701		Gm28750	-3.88571	-0.50928	0.000711883	FALSE		Rabac1	-3.69223	-0.334613	0.00110375		Chd3	4.71793	0.269046	0.000303309		Stambpl1	3.67475	0.28215	0.00476105	TRUE		Stau1	3.57661	0.266196	0.00341701							Hif1a	6.64627	1.88276	2.43e-08	FALSE		Kansl1	5.35188	0.609175	2.82e-05
Mal	-3.94232	-0.295637	0.00213771		Pcsk2os2	-3.85204	-0.289723	0.000808254	FALSE		Rpl23	-3.57276	-0.295292	0.00171424		Cpa6	4.73606	1.5614	0.000278701		Dnajc21	3.67834	0.384561	0.00470626	TRUE		Gm16070	3.57872	0.576263	0.00339194							Gm15283	7.08476	1.78249	1.2e-09	FALSE		Tgfbr1	5.38042	0.503757	2.43e-05
A630089N07Rik	-3.92872	-0.253718	0.00224063		Slc1a3	-3.79836	-0.580902	0.000989913	FALSE		Gm15584	-3.54482	-0.510176	0.00189496		Zfhx2	4.74782	0.338322	0.000264209		Scaf1	3.68384	0.307181	0.00463145	TRUE		Socs5	3.58305	0.26108	0.00333986							Nrp1	7.20874	1.21814	5.01e-10	FALSE		Gab2	5.41426	0.548661	2.04e-05
C77080	-3.89715	-0.965248	0.0025153		Scn9a	-3.78132	-0.384415	0.00105393	TRUE		Apod	-3.52662	-0.298791	0.00201946		Gse1	4.76107	0.252249	0.000248599		Tubb5	3.684	0.257632	0.00463145	TRUE		Pick1	3.58966	0.318067	0.00326324							Trem2	7.44254	1.39854	9.36e-11	FALSE		Tns3	5.5106	0.768907	1.2e-05
Skap2	-3.74044	-0.428973	0.00441174		Itgbl1	-3.73324	-0.356209	0.00125766	FALSE		Rps27a	-3.50751	-0.31306	0.00216153		Gm49179	4.76424	0.529995	0.000245879		Akap13	3.68539	0.299549	0.00461012	TRUE		Zfp64	3.59205	0.27727	0.00324044							Csmd3	7.45202	0.637168	9.03e-11	FALSE		Igf1	5.54458	3.42047	1e-05
Gm38155	3.70874	0.500384	0.00492471		Rtl1	-3.72017	-0.406661	0.00131906	FALSE		Pla2g7	-3.49474	-0.83329	0.00226173		Upf2	4.81067	0.25179	0.000201763		C4b	3.68673	2.80972	0.0045927	TRUE		Sulf2	3.5993	0.274431	0.00315713							Akt3	7.50585	1.0332	6.45e-11	FALSE		Fyb	5.55731	0.630895	9.42e-06
Rhou	3.7114	0.301502	0.00488159		Gm38604	-3.68478	-0.337497	0.00150214	TRUE		Gm29587	-3.48515	-0.470715	0.0023407		Gm11149	4.84317	0.288239	0.00017746		Pcdh19	3.68681	0.356033	0.0045927	FALSE		Mindy3	3.60399	0.256743	0.00310402							Acaca	7.58606	1.83137	3.63e-11	FALSE		Gng12	5.56353	1.56851	9.2e-06
Sh2d5	3.7314	0.275451	0.00454903		Gm43948	-3.68093	-0.329806	0.00152214	TRUE		Atp5mpl	-3.47702	-0.449327	0.00240909		Srrm4os	4.87262	0.534743	0.000156091		Tnfrsf21	3.6899	0.349641	0.00455256	TRUE		Tfg	3.61834	0.279417	0.00294953							Ptprc	7.63724	1.10118	2.54e-11	FALSE		Vps13c	5.65644	1.17361	5.52e-06
Tek	3.73774	0.266632	0.00445521		Gm16226	-3.67496	-0.347046	0.00155445	TRUE		Rpl22l1	-3.4166	-0.40719	0.00297333		Gpi1	4.87377	0.324381	0.000155992		Cst7	3.69374	4.56282	0.00449765	TRUE		Camta2	3.6196	0.253268	0.00293856							Plxdc2	8.0146	0.503811	1.32e-12	FALSE		Serpine2	5.68505	1.11553	4.73e-06
Btg2	3.74541	0.803278	0.00434027		6530409C15Rik	-3.67132	-0.300083	0.00157452	FALSE		Far1os	-3.26915	-0.296726	0.00491565		Oga	4.92429	0.28846	0.000122534		Atg4a	3.71699	0.62705	0.0041463	FALSE		Arhgef17	3.6203	0.290028	0.00293167							Cd9	8.12341	1.16335	5.67e-13	FALSE		Anxa3	5.68591	0.902127	4.73e-06
Tmem214	3.74938	0.278956	0.00427962		Gm10544	-3.66886	-0.498466	0.00158863	TRUE		4930578G10Rik	3.27235	0.532706	0.00486199		A230004M16Rik	4.94215	0.404497	0.000113009		Etv1	3.72792	0.358059	0.00398253	TRUE		Syt2	3.6229	0.376925	0.00290439							Etl4	8.25595	1.09609	1.97e-13	FALSE		Ccnd3	5.76106	0.949308	3.11e-06
Gm43192	3.75621	0.433187	0.00418288		Gm47271	-3.62473	-0.285675	0.00186231	TRUE		Dcps	3.27689	0.28374	0.00478774		4933424G05Rik	4.949	0.322346	0.000109686		Faxc	3.72998	0.271479	0.00395318	TRUE		Slc25a42	3.62786	0.407603	0.00285745							Ctnna3	8.63196	1.70452	9.21e-15	FALSE		Kcnma1	5.82735	0.582184	2.12e-06
Azin2	3.75832	0.318674	0.00415871		Gm17130	-3.53324	-0.919093	0.00257532	TRUE		Ly86	3.27995	1.38389	0.00473757		Osbpl3	4.96649	0.285234	0.000100788		Tmem29	3.73173	0.27968	0.00392863	TRUE		Vstm5	3.62838	0.408382	0.00285273							Lrmda	8.99764	0.74984	3.73e-16	FALSE		Tmem163	5.90442	2.82803	1.35e-06
Gm11817	3.76002	0.309352	0.0041343		Slc16a4	-3.51704	-0.385304	0.0027253	FALSE		G630016G05Rik	3.28057	0.355863	0.00472964		1500004A13Rik	4.99562	0.252187	8.76e-05		Traf6	3.73233	0.477005	0.00392224	TRUE		Enc1	3.62878	0.303082	0.00284939							Arhgap24	9.13372	1.64369	1.14e-16	FALSE		Smyd3	5.92794	0.718052	1.19e-06
Plk2	3.76795	0.265224	0.00401234		Rsf1os1	-3.51057	-0.322574	0.00278615	FALSE		Gm13844	3.28331	0.455704	0.00468697		Pfkp	5.02522	0.29887	7.64e-05		Fgfr1op2	3.75226	0.275737	0.00368131	TRUE		Gm7854	3.6354	0.432255	0.00278227							Prkg1	11.1678	1.50728	1.24e-25	FALSE		Dgkz	5.93359	1.07133	1.18e-06
Clmn	3.7719	0.340226	0.00395271		4930480K15Rik	-3.44961	-0.460171	0.00342509	TRUE		H2-D1	3.28483	0.331176	0.00466246		Gm5441	5.02835	0.356324	7.6e-05		Ddx3x	3.75378	0.331414	0.00366185	TRUE		Pex1	3.63696	0.3015	0.00276749							Apbb2	11.4602	1.6003	5.22e-27	FALSE		Tbxas1	5.96594	0.756434	9.98e-07
Gm26827	3.80318	0.285192	0.00352921		P2ry12	-3.42107	-0.273558	0.003777	FALSE		Gm47664	3.3022	0.452778	0.00439263		Itgbl1	5.0376	0.470616	7.28e-05		Pparg	3.76737	0.345901	0.00350021	FALSE		Slc20a1	3.64575	0.370464	0.00268441							Cacna1a	11.7661	1.39788	1.6e-28	FALSE		Gas7	6.04393	1.16754	6.27e-07
Ccdc34os	3.8058	1.16757	0.00350143		Gpr37l1	-3.41891	-0.660124	0.00380291	FALSE		Ccnjl	3.30232	0.433738	0.00439151		Atp11b	5.04429	0.311585	7.07e-05		Mtx2	3.76885	0.284262	0.0034849	TRUE		Map4k2	3.64928	0.260565	0.00264967							Ctsd	12.1845	1.43527	1.29e-30	FALSE		Trem2	6.15399	1.23229	3.2e-07
Kcnip2	3.8163	0.250204	0.00337412		Lysmd3	3.34362	0.401446	0.00488568	TRUE		Rtn4rl2	3.30555	0.432802	0.004345		Grm8	5.07333	0.295322	6.18e-05		Uba5	3.77223	0.31424	0.00344879	TRUE		Ctss	3.65656	1.0844	0.002586							Ank	12.6088	2.16413	7.42e-33	FALSE		Mef2c	6.26141	0.466692	1.64e-07
Col26a1	3.85008	0.356998	0.00298418		Ddit4l	3.35028	0.3807	0.0047831	TRUE		Dnajb5	3.30568	0.36461	0.0043443		Adarb2	5.11167	0.287921	5.08e-05		Calb1	3.78501	0.255869	0.00330966	TRUE		Tvp23a	3.65657	0.358039	0.002586							Myo1e	14.2426	3.13851	2.74e-42	FALSE		Xylt1	6.271	1.53015	1.57e-07
Bmp1	3.87042	0.356699	0.00277137		Rbm14	3.35072	0.284915	0.00477656	TRUE		Il17d	3.30861	0.277441	0.00430122		Slc35f4	5.17791	0.259264	3.67e-05		Zfp664	3.78685	0.256628	0.00329296	FALSE		Ctxn1	3.66122	0.255581	0.00254699							Apoe	14.4732	1.18016	1.23e-43	FALSE		Olfr111	6.29033	2.47615	1.4e-07
Ptpru	3.91296	0.433183	0.0023808		Gspt2	3.35255	0.338127	0.00475018	TRUE		Wdr5	3.32101	0.276268	0.00412287		Nrip3	5.19624	0.669813	3.35e-05		Nrip3	3.78842	0.337693	0.00327983	FALSE		Usp12	3.6636	0.274739	0.00252714							Fgf13	19.4779	2.49714	4.65e-80	FALSE		Plek	6.316	1.10644	1.21e-07
Gm16189	3.92496	0.288648	0.00227163		Eef1d	3.3536	0.317035	0.00473429	TRUE		Mzf1	3.32536	0.279917	0.00406109		Tmem181a	5.20223	0.396627	3.26e-05		Msantd2	3.79255	0.281889	0.0032284	FALSE		Retreg3	3.6783	0.282899	0.00239335													Asap1	6.32097	0.623293	1.19e-07
Bmpr1b	3.93014	0.405365	0.00222961		Vrk2	3.36085	0.379693	0.00462472	FALSE		Polr3g	3.32901	0.330123	0.00400949		Gm32250	5.27574	0.309749	2.24e-05		Psen1	3.80077	0.251477	0.00313294	TRUE		Cfap74	3.68387	0.376301	0.00234467													Csf1	6.38699	3.42344	8.02e-08
Gm19410	3.93255	0.323001	0.00221163		B130034C11Rik	3.3684	0.264083	0.00451058	TRUE		Mief1	3.33629	0.291617	0.00391192		Scn9a	5.3149	0.350928	1.85e-05		Mtpn	3.80384	0.296323	0.00310169	FALSE		Prkag1	3.69021	0.331985	0.00229381													Ly86	6.39341	0.653332	7.83e-08
Pycard	3.9355	0.481246	0.00219092		Zfp719	3.36895	0.303907	0.00450267	FALSE		Gm48623	3.3374	0.268485	0.00389698		Slc44a5	5.3219	0.350483	1.8e-05		6430548M08Rik	3.8078	0.265766	0.00306709	TRUE		C2cd3	3.69764	0.260538	0.00223359													March3	6.40331	2.71072	7.47e-08
Prox2	3.93551	0.559059	0.00219092		Ifngr2	3.37639	0.304467	0.00438833	TRUE		Arhgap25	3.33771	0.417034	0.0038939		Chd4	5.35472	0.292975	1.52e-05		Syt13	3.82122	0.279031	0.00293991	TRUE		Slc43a2	3.71201	0.276116	0.00212159													Etv6	6.40377	0.736795	7.47e-08
Hook2	3.94039	0.284028	0.00215078		Mterf3	3.38119	0.264366	0.00431423	TRUE		Wdr6	3.33933	0.277944	0.00387252		Gm13269	5.36939	0.341333	1.41e-05		Dlst	3.82244	0.26477	0.00293251	TRUE		Gm17494	3.71354	0.257545	0.00211037													Myo5a	6.42823	1.14742	6.57e-08
St5	3.94525	0.444959	0.00211583		Zfp597	3.38674	0.350132	0.0042325	TRUE		Zfhx2os	3.34157	0.406634	0.00384344		Ice1	5.39915	0.352455	1.2e-05		Tuba4a	3.82328	0.26098	0.00292724	TRUE		Dchs2	3.71412	0.313934	0.00210713													Pvt1	6.51381	1.01085	3.8e-08
Gm26658	3.94707	0.560424	0.00210178		Nolc1	3.39735	0.326706	0.00408055	TRUE		Lrrc42	3.35274	0.29227	0.00370274		Rufy2	5.44025	0.301208	9.82e-06		Ogfod1	3.82911	0.29665	0.00286569	FALSE		Msl2	3.71433	0.372758	0.00210611													Ptpra	6.52336	0.85873	3.64e-08
Arc	3.97483	0.673289	0.00189676		Rhob	3.39913	0.269718	0.00405501	TRUE		Il17ra	3.36046	0.277204	0.00360817		Tshz3	5.48257	0.45369	7.84e-06		Dnajb14	3.82939	0.268989	0.00286482	TRUE		Sp3	3.71589	0.354159	0.00209558													Ppm1h	6.59713	0.742051	2.31e-08
Cpne7	3.97688	0.278965	0.00188605		Shf	3.40965	0.250395	0.00392056	FALSE		Nat10	3.3692	0.311387	0.00350446		Gm49003	5.55341	0.375455	5.46e-06		3110039M20Rik	3.83512	0.2513	0.00280565	FALSE		R3hdm4	3.71835	0.278562	0.00207685													Chst11	6.65687	1.42549	1.57e-08
Gm42917	3.97731	0.467386	0.00188447		Ubqln2	3.41811	0.317972	0.00381327	TRUE		Zswim3	3.36958	0.294068	0.00350054		Ccdc136	5.56473	0.473753	5.16e-06		Zfp322a	3.83902	0.289414	0.00277497	TRUE		Grin3a	3.71965	0.258615	0.00206689													Akt3	6.84146	0.982558	4.79e-09
4933411O13Rik	4.0152	0.379888	0.00162991		Dnajc25	3.42503	0.297282	0.0037249	FALSE		Fbxl18	3.37891	0.304893	0.00339052		E530011L22Rik	5.56666	0.583723	5.14e-06		Acsl4	3.84319	0.32781	0.00273941	FALSE		Ints9	3.72202	0.296668	0.0020499													Gatm	6.90366	1.68599	3.24e-09
Neurod2	4.09144	0.297161	0.00120653		Gal3st3	3.43767	0.266897	0.00356832	TRUE		Ogdhl	3.38286	0.32317	0.0033426		Airn	5.56817	0.484002	5.13e-06		Ptbp3	3.8493	0.420425	0.00268527	TRUE		Apbb1	3.72204	0.256024	0.0020499													AU020206	7.0381	1.50606	1.28e-09
Shld1	4.0918	0.363503	0.00120653		Tpgs2	3.44948	0.28271	0.00342594	TRUE		Rcc1l	3.39383	0.268443	0.0032171		Gpr137c	5.5847	0.358352	4.73e-06		Ly6e	3.88073	0.393328	0.00240441	TRUE		Pygb	3.72245	0.270893	0.002048													Lrrtm3	7.04333	1.50314	1.26e-09
Gm45645	4.10801	0.255865	0.00113245		Cyba	3.4502	1.20522	0.00341905	TRUE		Kcng1	3.39418	0.344384	0.003214		Gm28375	5.62039	0.371242	3.88e-06		Arhgap15	3.88718	0.326434	0.00234933	TRUE		Kdm5d	3.7324	0.623481	0.00197243													Hif1a	7.17446	2.02259	4.99e-10
Plekhh2	4.12115	0.336613	0.00107978		Tceal6	3.45023	0.270731	0.00341905	TRUE		Kdm6b	3.39943	0.330419	0.00315512		Sphkap	5.64251	0.394296	3.44e-06		Cds1	3.89159	0.309996	0.00231091	TRUE		Zfyve27	3.73754	0.321111	0.00193699													Asph	7.33989	1.01313	1.51e-10
Ctnna1	4.12843	0.383774	0.00104945		Plpp5	3.46047	0.26963	0.00330302	TRUE		Paf1	3.40084	0.277507	0.00313997		Focad	5.6884	0.262459	2.67e-06		Kcnc3	3.9074	0.259583	0.00218138	TRUE		Smad1	3.74075	0.302504	0.00191456													Gm15283	7.73695	1.91604	7.57e-12
Gm43507	4.12956	0.262789	0.00104538		Adprh	3.46368	0.321203	0.00326752	TRUE		A430033K04Rik	3.41011	0.252686	0.00304077		Nav1	5.68935	0.274687	2.67e-06		Mthfs	3.91249	0.337559	0.00213957	FALSE		Stat3	3.74597	0.398787	0.00187734													Otulin	7.84995	1.51867	3.18e-12
Caskin1	4.14704	0.292207	0.000976919		Mtmr9	3.48105	0.287959	0.00308202	TRUE		Ttc9	3.41103	0.352261	0.00303104		Glp2r	5.69433	0.404542	2.64e-06		Stx7	3.92322	0.269772	0.0020605	TRUE		Fam20b	3.74718	0.349446	0.00186898													Fnip2	7.90497	1.46821	2.11e-12
Hap1	4.15227	0.308349	0.000958875		Dmac2l	3.48425	0.329699	0.00305299	FALSE		Sh3bp4	3.41404	0.426103	0.00299934		Myo16	5.71996	0.339978	2.29e-06		Atp2b4	3.93445	0.311251	0.00198518	TRUE		Grk5	3.74897	0.269111	0.00185647													Chn2	7.91852	0.877724	1.94e-12
Rpl23a	4.16528	0.323494	0.000913561		Fam126a	3.4915	0.26762	0.00297749	FALSE		Sema4b	3.41535	0.292429	0.00298601		Kctd8	5.77393	0.313291	1.68e-06		Etfa	3.93517	0.27525	0.00198144	FALSE		Mpp2	3.75861	0.340002	0.00179456													Myo1f	7.95195	1.00559	1.53e-12
Gm47350	4.16777	0.408358	0.000904587		Rasl10a	3.50247	0.261048	0.00286246	TRUE		Gm13832	3.41941	0.356512	0.00294471		Srrm3	5.78082	0.274934	1.62e-06		Ell2	3.98139	0.290763	0.00165983	FALSE		Naa16	3.76115	0.310958	0.0017784													Hdac9	8.40583	0.909419	3.89e-14
Kcnrg	4.18588	0.361219	0.000839868		Sharpin	3.50752	0.275043	0.00281378	TRUE		Wdr1	3.42366	0.297741	0.00290113		Gm16183	5.78796	0.342384	1.57e-06		Slc12a2	3.98541	0.307315	0.00163344	TRUE		Galc	3.76669	0.332627	0.00174217													Tgfbr2	8.40616	1.03227	3.89e-14
Nfkb2	4.18608	0.384302	0.000839868		Atg4d	3.50764	0.262974	0.00281321	FALSE		Bicd2	3.42878	0.281742	0.00285028		Dync1i1	5.82575	0.254179	1.27e-06		Scn2b	3.98736	0.303121	0.00162147	TRUE		Vstm2b	3.77186	0.361148	0.00170707													Sirpa	8.74104	0.947948	2.27e-15
Akap12	4.19671	0.470146	0.000806808		Cep57	3.52265	0.335188	0.00267368	TRUE		Kcnk3	3.42896	0.287865	0.00284887		Filip1l	5.85048	0.520656	1.1e-06		Thsd4	3.99057	0.296559	0.00160255	FALSE		Mark4	3.77188	0.350657	0.00170707													Etl4	8.85483	1.20021	8.54e-16
Nelfb	4.23829	0.409913	0.00068358		Serinc2	3.52701	0.322172	0.00263365	FALSE		Tmem121b	3.43158	0.260756	0.00282249		Grip1os2	5.86761	0.369803	1e-06		6430590A07Rik	3.9984	0.267784	0.00155455	TRUE		Zfp710	3.79459	0.309392	0.00156647													Usp12	9.08517	2.00274	1.09e-16
Lpp	4.24543	0.316172	0.000665821		Gm40437	3.53589	0.282422	0.00255017	TRUE		Galt	3.43229	0.326131	0.00281659		Lrtm1	5.88485	0.327794	9.28e-07		Kras	4.02336	0.277255	0.00141235	TRUE		Tpst1	3.80657	0.296229	0.00149828													Cd9	9.23888	1.31822	2.74e-17
Rskr	4.29115	0.356205	0.000550393		Psmf1	3.5371	0.260197	0.00253929	TRUE		Prpsap2	3.43949	0.261977	0.00274644		4833422C13Rik	5.91689	0.570171	7.84e-07		A530058N18Rik	4.03159	0.37751	0.00136992	FALSE		Dnmbp	3.812	0.275979	0.00147027													Ptprc	9.31057	1.34381	1.46e-17
Clcn2	4.30059	0.333957	0.000529258		Thnsl1	3.53733	0.330676	0.00253803	TRUE		Arhgap6	3.44207	0.265216	0.00272315		Patj	5.95244	0.640451	6.49e-07		Mfap3l	4.03581	0.275836	0.00134916	TRUE		Src	3.81469	0.368083	0.00145663													Rasgrp3	9.42529	1.31509	5.13e-18
Tgfbr3	4.30893	0.293416	0.000513752		Slc30a4	3.54299	0.356486	0.00248705	FALSE		Rab11fip5	3.44242	0.250112	0.00272013		Gm48747	5.95716	0.482405	6.42e-07		Rps9	4.04823	0.254594	0.00129355	TRUE		Pls3	3.81564	0.268099	0.00145267													Cadm1	9.45141	0.919395	4.18e-18
Gm50250	4.32726	0.399074	0.000476626		Tab3	3.54934	0.296399	0.00243112	FALSE		Ttll1	3.4431	0.34608	0.00271424		Stmn1	5.9573	0.292679	6.42e-07		Ric1	4.09641	0.295188	0.00107829	FALSE		Eepd1	3.81733	0.265233	0.00144337													Csmd3	9.47728	0.736722	3.42e-18
Smoc2	4.34487	0.407943	0.000442993		Plek	3.55898	0.370218	0.00235227	FALSE		Colgalt2	3.44547	0.46946	0.00269285		Leng9	6.01216	0.494104	4.66e-07		Grin3a	4.11915	0.275921	0.000987372	FALSE		Tmem132c	3.82498	0.361848	0.00140419													Tmcc3	9.57984	0.719821	1.34e-18
Usp8	4.35561	0.303606	0.000424763		Tmem39a	3.56057	0.317052	0.00233968	TRUE		Fam20c	3.44667	0.326818	0.00268136		Synpr	6.03345	0.336935	4.12e-07		Ankrd24	4.12948	0.257329	0.000947622	TRUE		Ppfia4	3.82668	0.293875	0.00139564													Mitf	9.63932	1.21046	7.89e-19
Bsdc1	4.35773	0.401237	0.000421163		Gm14532	3.56234	0.410908	0.00232612	FALSE		Map2k3	3.45849	0.457141	0.00257085		Nrxn2	6.04427	0.292799	3.89e-07		Dlx1as	4.13115	0.352206	0.000941654	TRUE		Limk1	3.83085	0.466951	0.00137484													Prkg1	9.96092	1.42652	3.45e-20
1700037C18Rik	4.36505	0.466936	0.000409221		Tmem64	3.57408	0.356944	0.00222983	TRUE		Tbc1d17	3.46779	0.317853	0.00248742		Xrcc6	6.05354	0.375098	3.71e-07		Lgr4	4.15455	0.349921	0.000861738	TRUE		Mosmo	3.83138	0.271633	0.00137295													Acaca	10.4972	2.31233	1.53e-22
Gm41764	4.36697	0.340518	0.000406119		Hrh2	3.58309	0.314164	0.00216013	FALSE		Wdr76	3.47282	0.293042	0.00244416		Gm37679	6.07887	0.319431	3.2e-07		Gns	4.15504	0.258122	0.000861558	FALSE		Mlxip	3.83249	0.322275	0.00136786													Nrp1	11.2591	1.7873	3.83e-26
Cacna1g	4.37363	0.307556	0.000394375		AI413582	3.59192	0.497345	0.00209367	TRUE		Ppat	3.47605	0.250691	0.00241616		Timp3	6.09185	0.489542	3.01e-07		Synpo	4.17112	0.304237	0.000810736	TRUE		Coro1c	3.84029	0.297905	0.00132775													Ctsd	11.4139	1.38155	7e-27
Gm29237	4.38052	0.370744	0.000383913		Dipk2a	3.599	0.339898	0.00204364	TRUE		Gm28050	3.47799	0.25438	0.00240165		Syt7	6.12019	0.332631	2.54e-07		Pgam1	4.17508	0.255096	0.000800671	TRUE		Shb	3.84408	0.364503	0.0013089													Apoe	11.5558	0.971343	1.46e-27
Ddx3y	4.38274	0.815886	0.000380459		C920021L13Rik	3.60483	0.251359	0.00200159	TRUE		Zfpm1	3.48318	0.29557	0.0023568		Gm20275	6.18456	0.254703	1.73e-07		Acot7	4.18057	0.267512	0.00078464	FALSE		Sptlc2	3.8466	0.25273	0.00129757													Arhgap24	11.8415	2.01899	5.95e-29
Gm26542	4.39225	0.291434	0.000365915		Dph7	3.62891	0.272635	0.00183543	TRUE		Bean1	3.48552	0.254062	0.00233826		Zmat4	6.19336	0.288226	1.65e-07		Zcchc17	4.19253	0.326115	0.000747318	TRUE		Dvl3	3.84789	0.270065	0.00129232													Ctnna3	12.4716	2.36667	2.93e-32
Gm49417	4.39259	0.301455	0.000365788		Tmem223	3.6354	0.281321	0.00179318	TRUE		Etfdh	3.48865	0.265102	0.0023119		Cpne4	6.19879	0.476215	1.61e-07		Btbd3	4.1985	0.274961	0.000731507	TRUE		Megf8	3.85873	0.325771	0.0012412													Cacna1a	12.8731	1.54353	1.95e-34
Ptger4	4.39973	0.449823	0.000354787		Zfp24	3.64625	0.268878	0.00172285	TRUE		Slc25a22	3.50456	0.278528	0.00218331		Gm15738	6.24985	0.286988	1.18e-07		C230057M02Rik	4.22295	0.404504	0.000665683	FALSE		Fancc	3.86132	0.264407	0.00123055													Lrmda	13.8465	1.0758	4.59e-40
Gm29587	4.40137	0.271101	0.000353389		Blzf1	3.65164	0.282596	0.00168984	TRUE		Npr3	3.50546	0.287897	0.00217713		Nmt1	6.25777	0.434138	1.13e-07		Marcks	4.23554	0.384743	0.000635187	TRUE		Crppa	3.863	0.252469	0.00122259													Apbb2	14.6788	1.98574	3.46e-45
Ldlrad3	4.40717	0.253387	0.000344874		Arhgdia	3.66345	0.295145	0.00162025	TRUE		Lrsam1	3.50679	0.273553	0.00216662		Sorbs2os	6.29426	0.286901	9.04e-08		Car2	4.24306	0.360129	0.000619932	TRUE		Ncoa3	3.87639	0.255868	0.00116329													Ank	16.0265	2.64642	3.83e-54
4921511I17Rik	4.41254	0.352851	0.000337246		Rpe	3.67061	0.251215	0.00157818	TRUE		Qsox1	3.50745	0.264683	0.00216165		Gm12353	6.32552	0.385334	7.46e-08		Pnmal2	4.25347	0.399995	0.000595448	TRUE		Wdpcp	3.87701	0.257408	0.0011617													Myo1e	16.6061	3.5011	3.46e-58
Zfp831	4.41261	0.250249	0.000337246		Tfb2m	3.67537	0.38359	0.00155234	FALSE		Capn10	3.51008	0.266632	0.00214187		Cdk14	6.34053	0.311888	6.84e-08		Rpl18	4.25363	0.279257	0.000595448	TRUE		Nek7	3.88931	0.311989	0.00110926													Plxdc2	18.0882	1.0906	2.71e-69
4933412O06Rik	4.42155	0.485193	0.000325044		Phyhip	3.68113	0.304435	0.00152127	FALSE		Dbt	3.52194	0.294761	0.002054		Gm48765	6.40722	0.545096	4.53e-08		Snx30	4.25451	0.287853	0.000593899	FALSE		Gm10115	3.8976	0.303794	0.00107631													Fgf13	21.0388	2.74172	3.98e-94
Rtl1	4.44021	0.288773	0.000301566		Tgfbr1	3.69006	0.565779	0.00147344	FALSE		Pradc1	3.52708	0.281295	0.00201632		Macrod2os1	6.4458	0.477795	3.55e-08		Lpp	4.26564	0.253219	0.000567982	FALSE		Lrch2	3.89909	0.26753	0.00107055
Anks1	4.45291	0.265151	0.000286162		Cdan1	3.69151	0.330812	0.00146647	TRUE		Ipo4	3.52786	0.250109	0.00201141		Ppp1r12b	6.45336	0.31961	3.42e-08		Rrbp1	4.2836	0.338526	0.000533381	FALSE		Mb21d2	3.90697	0.280716	0.00104003
Ank1	4.46513	0.318319	0.000272658		Smyd5	3.69313	0.306763	0.0014582	FALSE		Stxbp3	3.5329	0.281157	0.00197555		Pla2g4e	6.47273	0.89029	3.04e-08		Xbp1	4.31182	0.441061	0.000476672	TRUE		Stum	3.91121	0.390338	0.00102441
Nr6a1os	4.47276	0.259772	0.000264406		Zbtb7c	3.71832	0.331714	0.00132753	FALSE		A430106G13Rik	3.5331	0.412492	0.00197442		Kansl1l	6.51202	0.302668	2.4e-08		5430405H02Rik	4.31515	0.299133	0.000470057	TRUE		Atxn3	3.91141	0.320233	0.0010244
Gm14858	4.47302	0.320661	0.000264406		B230208B08Rik	3.7199	0.374179	0.00131989	TRUE		Gm32834	3.53524	0.330147	0.00195984		Nisch	6.66049	0.321233	9.15e-09		Cisd2	4.31673	0.289062	0.000467211	TRUE		Gm33228	3.91653	0.27825	0.00100575
Gm14372	4.5229	0.312309	0.000211772		Tatdn3	3.73155	0.254988	0.00126486	TRUE		Gm38085	3.53867	0.493216	0.00193589		Smpd3	6.67865	0.33553	8.19e-09		Atp6v1c1	4.32497	0.290287	0.000452012	TRUE		Slc45a1	3.91742	0.272486	0.00100245
Pafah2	4.53021	1.24947	0.000205355		Laptm5	3.73669	1.35813	0.00124203	TRUE		Rhbdd3	3.53909	0.265251	0.00193384		Mir124a-1hg	6.73797	0.255535	5.66e-09		Purb	4.33622	0.255371	0.000432771	TRUE		Dcun1d1	3.92496	0.284977	0.000974338
Rsf1os2	4.54916	0.396786	0.000188902		Wars	3.73795	0.275227	0.00123639	TRUE		Vps18	3.53913	0.583481	0.00193384		Pbx1	6.75367	0.265115	5.15e-09		Cdh20	4.33808	0.28807	0.000430527	FALSE		Sdk2	3.92665	0.254674	0.000968731
Cntnap5c	4.56939	0.256864	0.000172655		Mtif3	3.74661	0.285921	0.00119827	TRUE		Zbtb2	3.54749	0.378985	0.00187679		Gm48091	6.76378	0.402304	4.86e-09		Mpdz	4.35929	0.279419	0.000393848	TRUE		Sfxn3	3.92759	0.46076	0.000965356
Gm20646	4.5857	0.329025	0.000160747		Glra3	3.75146	0.353367	0.00117662	FALSE		Grn	3.54806	0.367269	0.00187312		Msra	6.87836	0.281395	2.31e-09		Sulf2	4.36139	0.392557	0.00039051	FALSE		Foxo1	3.93153	0.288065	0.000950038
Gm42609	4.60023	0.317742	0.00015051		Zfyve19	3.75421	0.383915	0.00116505	TRUE		Zbtb7c	3.55266	0.262383	0.00184223		9630028H03Rik	6.91051	0.280302	1.87e-09		Mmaa	4.36508	0.332699	0.000385244	TRUE		Peli2	3.93446	0.271559	0.000939686
Rhbdl3	4.60316	0.562624	0.0001486		Bmpr1b	3.75728	0.258412	0.00115227	FALSE		Anapc2	3.56169	0.29269	0.00178394		Cnot3	6.93175	0.410921	1.63e-09		Pdss1	4.38579	0.303084	0.000351904	FALSE		Pcdh19	3.93637	0.365448	0.000932998
4930512B01Rik	4.60332	0.364981	0.0001486		Adprhl2	3.77106	0.285324	0.00109554	TRUE		Stox1	3.56373	0.384552	0.00177122		Fndc9	6.94082	0.334962	1.55e-09		Cdh7	4.3912	0.252057	0.000343644	FALSE		Znhit6	3.93939	0.251471	0.000921719
Camkk1	4.60441	0.383698	0.000148094		Lgi3	3.78216	0.251408	0.00105141	TRUE		Tbc1d2	3.57963	0.333542	0.00167098		Srrm4	6.97967	0.3392	1.2e-09		A830082K12Rik	4.40538	0.26892	0.000325705	FALSE		Rab27a	3.95495	0.41112	0.000867293
Slc16a4	4.62344	0.283003	0.000137276		Cers1	3.79499	0.263879	0.00100245	FALSE		Dnajc25	3.58403	0.264418	0.0016437		Usp50	7.00389	0.446488	1.04e-09		Prpf38b	4.406	0.270557	0.000325319	TRUE		Nhlrc2	3.95518	0.274511	0.000866799
Coq9	4.62414	0.578983	0.000137177		Bivm	3.79622	0.369611	0.000997727	TRUE		Tubd1	3.58461	0.475195	0.00164059		Gm17106	7.01041	0.440682	1.01e-09		Fbxl3	4.40738	0.44699	0.000323626	TRUE		Klhl15	3.95521	0.341628	0.000866799
Gm15520	4.66306	0.25223	0.000115296		Gm12536	3.81984	0.481427	0.000913866	FALSE		Gm26944	3.59495	0.334865	0.0015799		Scg5	7.01866	0.292049	9.78e-10		Shisa4	4.42501	0.273625	0.000300311	TRUE		Mmp17	3.95972	0.350499	0.000851897
Gm10754	4.68141	0.251684	0.000106452		Adra1a	3.82145	0.277093	0.000908832	TRUE		Myo1e	3.60313	0.366625	0.00153418		Meis2	7.02132	0.30248	9.75e-10		Asxl3	4.43299	0.290133	0.000290394	TRUE		Nrip3	3.96368	0.316888	0.000839262
4930532I03Rik	4.68339	0.27738	0.000105851		Pou3f2	3.82671	0.433698	0.000890719	TRUE		Tfb2m	3.60978	0.341877	0.00149672		Gm48678	7.05384	0.332171	7.85e-10		Pxk	4.43877	0.256242	0.000283987	FALSE		Cdh20	3.96411	0.258263	0.000838459
Egr1	4.72	0.333842	8.97e-05		Gm37229	3.83937	0.968294	0.000848991	FALSE		Opa3	3.61099	0.358065	0.00149001		Klc1	7.16559	0.368129	3.55e-10		Atp6v1g2	4.4388	0.291916	0.000283987	TRUE		Ccdc92	3.96674	0.435083	0.000830624
2700054A10Rik	4.7237	0.401938	8.82e-05		Gm14399	3.86095	0.330139	0.0007813	FALSE		Txnrd2	3.61735	0.361662	0.00145596		5330438D12Rik	7.25613	0.268203	1.86e-10		Glce	4.44585	0.264617	0.000276059	FALSE		Cd9	3.96842	0.455859	0.00082515
Sfi1	4.77025	0.285455	7.13e-05		Asb8	3.8681	0.254341	0.000760674	TRUE		Ccdc32	3.62007	0.514273	0.00144177		Chd5	7.33165	0.401804	1.08e-10		Satb2	4.4559	0.533778	0.000264346	TRUE		Ctsz	3.97196	0.770357	0.00081433
Gm10563	4.77641	0.434847	6.92e-05		Cbfa2t3	3.87338	0.317585	0.000745698	FALSE		Prkx	3.62617	0.270507	0.00140919		Gm43376	7.34251	0.40861	1.01e-10		Rab8b	4.45712	0.319548	0.000263145	FALSE		Mbtps2	3.98746	0.275767	0.000767709
Nf2	4.7983	0.311563	6.26e-05		Zfp955a	3.874	0.310156	0.000743968	TRUE		Hs1bp3	3.62654	0.252671	0.00140793		Slc4a3	7.37354	0.374371	8.31e-11		Ypel3	4.47066	0.299249	0.000250783	TRUE		Grip2	3.99029	0.396019	0.000760524
Nrip3	4.81115	0.490799	5.92e-05		Dus4l	3.88228	0.343439	0.000721628	TRUE		Rbbp5	3.63258	0.286911	0.00137679		Gm42439	7.61366	0.331584	1.38e-11		Rbx1	4.49909	0.292984	0.000223665	TRUE		Castor2	3.99307	0.321726	0.000753246
Gm41361	4.84767	0.30089	4.95e-05		Eif3f	3.89544	0.391607	0.000685476	TRUE		Gatad2a	3.63957	0.278971	0.00134167		Gm26691	7.64211	0.427817	1.13e-11		Afap1	4.50474	0.28678	0.000218318	FALSE		Diaph1	3.99418	0.268296	0.000750272
Prex1	4.84907	0.37182	4.92e-05		Bhlhe40	3.90261	0.43403	0.000666146	TRUE		Uros	3.65275	0.288773	0.00127599		Peg3	7.81034	0.324794	3.08e-12		Skp1a	4.50978	0.507481	0.000214218	TRUE		Sec31a	3.99499	0.320627	0.000748095
Ncdn	4.88826	0.306984	4.08e-05		Arl2bp	3.90562	0.270422	0.000658742	TRUE		Adamts18	3.65683	0.443515	0.00125606		Dync1i2	7.95952	0.287055	9.89e-13		Wdpcp	4.5158	0.34566	0.000208466	FALSE		Ebf1	4.00363	0.435935	0.00072342
Gm28750	4.90225	0.411729	3.83e-05		Mettl15	3.90896	0.275757	0.000650364	FALSE		C4b	3.65883	2.33489	0.00124698		Ptprt	8.16384	0.37829	1.9e-13		Fam160a2	4.52762	0.32512	0.000198573	FALSE		Fbxw8	4.00504	0.292204	0.000719715
Gm26954	4.90397	0.333495	3.8e-05		Extl1	3.9114	0.359049	0.000644323	FALSE		4931428F04Rik	3.66522	0.337749	0.00121887		1700109K24Rik	8.24355	0.531931	1.02e-13		Mdh2	4.53134	0.263786	0.000195819	TRUE		Nek9	4.01705	0.315853	0.000687794
Airn	4.94352	0.261969	3.16e-05		Mylip	3.91654	0.326697	0.000631874	FALSE		Gm32618	3.66982	0.315555	0.00119736		Eif2s3y	8.25859	0.870364	9.21e-14		Rasa2	4.53207	0.26493	0.000195381	TRUE		Socs6	4.01912	0.323454	0.000682647
4930567K12Rik	4.94414	0.276365	3.15e-05		Phb2	3.91755	0.314233	0.000629718	TRUE		Mon1a	3.67175	0.258499	0.00118899		Gm16599	8.28097	0.397085	7.81e-14		Pag1	4.5427	0.285245	0.000186688	FALSE		Gm10649	4.02429	0.315701	0.000668954
Kdm5d	4.94742	0.762705	3.11e-05		Ercc8	3.91827	0.30888	0.00062801	FALSE		Nphp1	3.6769	0.261587	0.0011672		Fam155a	8.30468	0.251115	6.55e-14		St8sia5	4.55213	0.36536	0.000178949	FALSE		Ttbk1	4.0256	0.254929	0.000665807
Gm15577	4.95699	0.252209	2.97e-05		Mdga1	3.91931	0.481809	0.000625636	FALSE		Sirt6	3.68342	0.387596	0.0011389		Lysmd4	8.41712	0.501142	2.72e-14		Ipcef1	4.55451	0.462131	0.000177372	TRUE		Extl3	4.03615	0.259211	0.000637682
Deptor	4.97695	0.490594	2.71e-05		2410006H16Rik	3.91949	0.272377	0.000625318	TRUE		Maml1	3.68758	0.309925	0.00112247		A230057D06Rik	8.4564	0.269618	2e-14		Xpo1	4.57164	0.274209	0.000165095	TRUE		Cpne6	4.03725	0.255604	0.000634956
4930455C13Rik	5.03537	0.261248	2.05e-05		Nt5c	3.92068	0.294964	0.000622725	TRUE		Nhs	3.68906	0.292748	0.00111637		Brd9	8.54182	0.373823	1.01e-14		Olfm2	4.5724	0.262263	0.000164727	TRUE		Kcns3	4.03791	0.441599	0.000634002
A430090L17Rik	5.03622	0.402784	2.04e-05		Drc1	3.93093	0.267187	0.00059875	FALSE		Spag1	3.69034	0.255214	0.00111116		Pcbp3	8.54742	0.714588	9.89e-15		Cplx1	4.57373	0.302991	0.000164271	FALSE		Klf8	4.04195	0.370798	0.000625563
Dstn	5.03863	0.275546	2.02e-05		Gm20063	3.93264	0.326431	0.000594848	FALSE		Angpt1	3.69163	0.334257	0.00110614		Ewsr1	8.83422	0.41358	8.15e-16		Yipf5	4.58042	0.344402	0.000159694	TRUE		Eya4	4.04833	0.437685	0.000610341
Hpgds	5.04637	0.338334	1.95e-05		Snrpa	3.93863	0.294721	0.000581646	TRUE		Stxbp2	3.6988	0.298448	0.00107651		A330015K06Rik	9.1317	0.366169	5.62e-17		Nwd2	4.59627	0.335115	0.00014933	TRUE		Nfs1	4.05052	0.267248	0.000605164
Ccdc136	5.06399	0.271612	1.79e-05		Sirt4	3.93972	0.333207	0.000579313	FALSE		9530026P05Rik	3.70085	0.253996	0.00106866		Ppm1e	9.15434	0.420204	4.7e-17		Igf1	4.63194	0.577753	0.000128528	FALSE		Ddb2	4.05186	0.253113	0.000601969
Spata2	5.08744	0.401274	1.59e-05		Tmem121b	3.94722	0.371449	0.000562782	FALSE		Dennd3	3.70095	0.279544	0.00106845		Ahi1	9.21072	0.258797	2.87e-17		Syngap1	4.64317	0.295293	0.000121892	FALSE		Ascc2	4.05392	0.272532	0.000597455
Odc1	5.09059	0.4028	1.57e-05		2010315B03Rik	3.95754	0.266085	0.000540414	TRUE		Fbn2	3.71045	0.388251	0.0010306		Uty	9.25802	0.943502	1.91e-17		Pnkd	4.65686	0.253457	0.000114803	FALSE		Mad1l1	4.05739	0.406159	0.00058916
Clip3	5.10568	0.272597	1.45e-05		Mlec	3.9654	0.326351	0.000523872	TRUE		Zfp251	3.71483	0.263013	0.0010146		Gria4	9.30502	0.278209	1.27e-17		Hcn2	4.67809	0.266678	0.000104764	FALSE		Ago1	4.06005	0.285924	0.000583758
Gm43190	5.11375	0.393006	1.4e-05		Tbr1	3.97836	0.288086	0.00049807	TRUE		Skiv2l	3.71878	0.298194	0.000999556		Arglu1	9.30584	0.332226	1.27e-17		Abca5	4.68207	0.25545	0.000103022	TRUE		Mettl25	4.06464	0.292921	0.000572891
Rsf1os1	5.14197	0.25704	1.21e-05		Rexo2	3.98711	0.254483	0.000481304	TRUE		Traf7	3.7281	0.311341	0.000965774		Zeb2	9.73865	0.419322	2.18e-19		Lclat1	4.68313	0.25687	0.000102759	TRUE		Gm14330	4.07085	0.371536	0.000558793
Rbbp4	5.18287	0.304281	9.82e-06		Gm34237	4.00634	0.440433	0.000445639	FALSE		Ipmk	3.73264	0.264544	0.000950095		Ctnna3	9.76778	0.302513	1.7e-19		Cpa6	4.68582	1.32204	0.000101555	FALSE		Gfod2	4.07228	0.3307	0.000555599
Gm27153	5.209	0.355036	8.6e-06		Teddm2	4.00641	0.282438	0.00044562	TRUE		Mus81	3.73936	0.25051	0.000925717		Fhit	9.87108	0.696761	6.64e-20		Ptpro	4.69165	0.265032	9.9e-05	TRUE		Yy1	4.07829	0.323735	0.000543047
Ccdc39	5.27532	0.378232	6.11e-06		Shkbp1	4.01527	0.285574	0.000430463	FALSE		Adamts2	3.74439	0.61254	0.000908345		Gm36975	9.87231	0.427045	6.64e-20		Slc25a36	4.69348	0.259682	9.82e-05	TRUE		Gm14204	4.07909	0.501091	0.000541711
Ndn	5.28263	0.682059	5.89e-06		Ptpru	4.0154	0.290722	0.000430408	FALSE		Clgn	3.76632	0.309749	0.00083632		Hacd4	9.90539	1.06612	5.16e-20		Nrsn1	4.70314	0.35948	9.42e-05	TRUE		Usp20	4.08122	0.33773	0.000536998
Trpc4	5.32345	0.274212	4.79e-06		4933421O10Rik	4.01797	0.443743	0.000426108	TRUE		Col23a1	3.78695	0.348122	0.000772568		Cacna1c	10.185	0.317758	3.18e-21		Tmcc3	4.71104	0.267954	9.1e-05	FALSE		Eif4e3	4.08373	0.390838	0.000531921
Gm14330	5.33077	0.411594	4.61e-06		Nr2c1	4.02303	0.262727	0.000417942	TRUE		Mcmdc2	3.79113	0.254087	0.000760232		Gm44151	10.8231	0.547875	4.09e-24		Tor1aip2	4.7186	0.325113	8.84e-05	TRUE		Xpnpep1	4.09026	0.359179	0.000518527
4933413L06Rik	5.33631	0.307042	4.48e-06		Hcfc1r1	4.04621	0.256719	0.000381173	TRUE		Gm37229	3.79463	0.930905	0.000750433		Clk1	10.9344	0.459584	1.28e-24		Sidt1	4.73995	0.257441	8.05e-05	TRUE		Dcaf10	4.0931	0.299945	0.000512658
Emid1	5.34792	1.45181	4.23e-06		Crispld1	4.06509	0.344455	0.000353196	FALSE		Mrnip	3.80442	0.33968	0.000722031		Snrnp70	11.1756	0.345525	9.23e-26		Ctxn1	4.74946	0.390439	7.74e-05	FALSE		Cep85l	4.09779	0.291891	0.000503477
Gm36198	5.37924	0.284654	3.61e-06		Emc1	4.07967	0.263348	0.000332732	TRUE		Gne	3.80584	0.292631	0.000718291		Dpp6	11.3914	0.293498	8.46e-27		Grb2	4.7627	0.264334	7.28e-05	TRUE		Fndc1	4.10114	0.427284	0.000497117
Gm42477	5.39143	0.325641	3.41e-06		Dmac2	4.09456	0.282933	0.000313832	TRUE		Gm1604a	3.81307	0.343663	0.000698497		Fgfr2	12.2103	0.370563	5.38e-31		Nufip2	4.76597	0.264193	7.2e-05	TRUE		Lrrc45	4.10465	0.331114	0.000490499
AC163685.1	5.42504	0.616846	2.86e-06		Abhd10	4.0996	0.375413	0.000307651	TRUE		Sike1	3.82657	0.269314	0.000662533		Stard9	12.6671	1.29347	1.9e-33		Kazn	4.77715	0.263506	6.85e-05	FALSE		Tbc1d22a	4.10545	0.268027	0.000489243
Junb	5.44997	0.629539	2.5e-06		Lypd1	4.10339	0.31605	0.000302819	TRUE		Dmac2l	3.83602	0.30702	0.000638733		Srrm2	12.8568	0.404729	1.97e-34		Cyth3	4.78008	0.32778	6.76e-05	FALSE		Gm38393	4.10574	0.272864	0.000488846
Ypel4	5.45219	0.405825	2.48e-06		Pfkfb3	4.11009	0.515013	0.000294561	FALSE		Cdk5rap1	3.84338	0.267243	0.000621042		Nme7	13.1354	0.585678	5.67e-36		Snhg20	4.78588	0.283434	6.59e-05	TRUE		Meis1	4.11016	0.453867	0.000480855
Gm27008	5.48626	0.403956	2.07e-06		Manba	4.12097	0.272006	0.000281753	FALSE		Oprd1	3.84486	0.30381	0.000617975		Ddx5	13.9499	0.508375	1.08e-40		Pitpnm3	4.79331	0.261495	6.38e-05	FALSE		Pacsin2	4.11593	0.267633	0.000469811
Gm12353	5.49173	0.25294	2.01e-06		H2-D1	4.12414	0.501775	0.000278274	FALSE		Usp38	3.84731	0.274037	0.0006123		Cmss1	18.6287	0.646257	7.39e-74		Morf4l2	4.79977	0.335803	6.2e-05	TRUE		Nphp4	4.11687	0.277444	0.000468517
4932443L11Rik	5.50752	0.309145	1.85e-06		Coq9	4.12955	0.308418	0.000272397	FALSE		Hkdc1	3.84834	0.395087	0.000609945		AY036118	24.0569	0.624906	3.89e-124		Atp6v0e2	4.80533	0.320565	6.05e-05	TRUE		Axin1	4.12132	0.334084	0.00046016
Gm47167	5.5231	0.321492	1.7e-06		Tbc1d2	4.14137	0.485088	0.0002593	FALSE		Crispld1	3.84936	0.263098	0.000607646							Ildr2	4.8425	0.257555	5.07e-05	TRUE		Rsu1	4.12733	0.303994	0.000449706
Gm15283	5.5267	0.286271	1.67e-06		Npc2	4.14287	0.446892	0.000257677	TRUE		Klhl20	3.85254	0.26399	0.000600039							Enpp2	4.90358	0.292534	3.82e-05	TRUE		Adcy3	4.13362	0.265233	0.000438153
Slc6a7	5.57094	0.344936	1.32e-06		Prmt2	4.14464	0.291767	0.000255762	TRUE		Tubgcp6	3.85625	0.278732	0.000591232							Pgm2l1	4.90547	0.339019	3.8e-05	TRUE		E230016M11Rik	4.13572	0.290891	0.000434753
Gm12296	5.57818	0.454824	1.27e-06		Zdhhc3	4.15544	0.302434	0.000244813	TRUE		Tbc1d10b	3.86291	0.257772	0.000576187							Mamld1	4.94178	0.359255	3.18e-05	FALSE		Neat1	4.14408	0.416364	0.00042032
Gm50232	5.58879	0.378778	1.21e-06		6030458C11Rik	4.1575	0.279939	0.000242854	FALSE		Patl1	3.86451	0.26929	0.000572543							Cryab	4.94866	0.387081	3.09e-05	FALSE		Spg11	4.14487	0.427674	0.000419065
Banp	5.63543	0.268868	9.4e-07		Ak2	4.16448	0.267265	0.000236382	TRUE		Myo19	3.86657	0.329738	0.000568048							Igsf11	4.95092	0.26115	3.05e-05	FALSE		Yes1	4.14895	0.345905	0.000412222
Gm35909	5.64006	6.08835	9.16e-07		Alkbh6	4.16554	0.440859	0.000235552	TRUE		Zfp719	3.86788	0.303284	0.000565201							Ctsl	4.95835	0.371134	2.95e-05	TRUE		Zdhhc18	4.14959	0.332304	0.000411438
Zmiz1	5.69739	0.26543	6.68e-07		Alg2	4.16934	0.268988	0.000231978	TRUE		Telo2	3.86827	0.346779	0.00056452							Rnf111	4.97712	0.266255	2.7e-05	TRUE		Nars2	4.15508	0.288328	0.00040239
Sema4d	5.70671	0.25829	6.35e-07		Smoc2	4.19388	0.270257	0.000209975	FALSE		Mrps6	3.8712	0.295899	0.00055829							Chst1	4.99838	0.32684	2.44e-05	TRUE		Cramp1l	4.16045	0.290238	0.000393407
Mapkbp1	5.72339	0.403729	5.79e-07		4732463B04Rik	4.1939	0.368157	0.000209975	TRUE		Tgfbr1	3.87463	0.532605	0.000550911							Galnt7	5.02097	0.265874	2.18e-05	FALSE		Adal	4.17655	0.850125	0.000368911
Whamm	5.73295	0.393033	5.5e-07		Aldh5a1	4.19594	0.350481	0.000208372	FALSE		Zbtb49	3.87608	0.392007	0.000548243							Ncoa5	5.03153	0.259771	2.07e-05	FALSE		Mrps28	4.17949	0.305802	0.00036484
6530409C15Rik	5.74221	0.271695	5.24e-07		Adamts2	4.19775	0.731551	0.000206827	FALSE		Neurl1b	3.88144	0.278634	0.000536507							Cnr1	5.03799	0.254896	2.01e-05	TRUE		C1qc	4.17956	1.11643	0.00036484
Nrbp2	5.81225	0.286917	3.52e-07		Zfp955b	4.21717	0.274676	0.000191082	TRUE		Wiz	3.88229	0.257417	0.000534825							Tox3	5.04453	0.297315	1.95e-05	FALSE		Brdt	4.18421	0.268035	0.000357984
Zfhx2	5.84962	0.254709	2.84e-07		Vps37d	4.22112	0.273579	0.000188081	TRUE		Tcerg1l	3.88582	0.428818	0.000527609							Frmd3	5.0612	0.322873	1.8e-05	FALSE		Brms1l	4.18896	0.271893	0.000350894
P2ry12	5.90678	0.287351	2.05e-07		2810013P06Rik	4.2249	0.270246	0.000185317	TRUE		Aldh5a1	3.88659	0.268474	0.000526142							B230219D22Rik	5.06202	0.423333	1.8e-05	TRUE		Ecd	4.19007	0.337411	0.000349336
Rasal1	5.9168	0.388777	1.94e-07		Tmem163	4.2316	0.273386	0.000180232	FALSE		Orai2	3.88759	0.285148	0.000524186							Npy	5.0726	0.288248	1.7e-05	TRUE		Map3k12	4.1902	0.304001	0.000349307
Hrh3	5.92732	0.751974	1.82e-07		Zfp746	4.24994	0.251194	0.00016713	TRUE		H2afy2	3.88935	0.267524	0.000520599							Syt4	5.07428	0.313338	1.69e-05	TRUE		Snta1	4.19052	0.331758	0.000348973
Srp14	5.93675	0.415438	1.73e-07		Gm32442	4.25019	0.41158	0.000167042	FALSE		Fbxw5	3.89102	0.2705	0.000517255							Sel1l3	5.07543	0.294128	1.69e-05	FALSE		Pea15a	4.19603	0.349028	0.000341371
Eif3j2	5.95455	5.0856	1.56e-07		Ccng1	4.27409	0.501633	0.000151253	TRUE		Gm14532	3.89207	0.410086	0.000515456							Homer2	5.08001	0.360729	1.65e-05	TRUE		Wrn	4.2005	0.252912	0.000335467
Sorcs2	6.0614	0.275128	8.36e-08		Zfp384	4.29302	0.334246	0.000139823	TRUE		Slc9a5	3.91513	0.419387	0.00047073							Tspan13	5.08817	0.275043	1.59e-05	TRUE		Socs7	4.20415	0.304516	0.000330404
Sec14l2	6.06541	0.938448	8.17e-08		Cbll1	4.29704	0.320515	0.00013744	TRUE		Ebf4	3.91865	0.369712	0.000464435							Sacs	5.08826	0.344023	1.59e-05	FALSE		Serinc5	4.2051	0.320802	0.000329161
Chrd	6.06892	0.368839	8.05e-08		Fam53b	4.31805	0.479591	0.000125681	FALSE		Nckipsd	3.92316	0.384926	0.000456174							Rnf14	5.09464	0.269488	1.55e-05	FALSE		Ric1	4.21084	0.274966	0.0003215
N4bp2l1	6.08032	0.304638	7.53e-08		Gm10076	4.31921	0.363271	0.000125169	TRUE		Slc25a32	3.92575	0.330872	0.000451458							Clvs2	5.10635	0.269831	1.46e-05	FALSE		Ogfod1	4.21396	0.311085	0.000317379
Arhgef28	6.08942	0.361593	7.15e-08		Mtpap	4.33838	0.265922	0.000115609	TRUE		Paxip1	3.929	0.250552	0.00044582							0610010F05Rik	5.13973	0.255514	1.24e-05	FALSE		Pparg	4.21859	0.346803	0.000311644
Adamts17	6.09886	0.301968	6.75e-08		Timm10b	4.35171	0.2532	0.000109115	TRUE		Fam129b	3.93692	0.326289	0.000431704							Rab3b	5.14074	0.387229	1.23e-05	FALSE		Wwp2	4.22118	0.288925	0.000308518
Safb2	6.13942	0.302975	5.31e-08		Grn	4.35453	0.508762	0.000107848	FALSE		Gm14410	3.94491	0.480327	0.000418355							Slf1	5.14208	0.266459	1.23e-05	FALSE		Manba	4.22287	0.450209	0.000306355
Lrrc45	6.15886	0.397107	4.79e-08		Slc33a1	4.3646	0.308591	0.000103425	FALSE		Sirt4	3.95094	0.275045	0.000408565							Cadps2	5.16651	0.434269	1.09e-05	TRUE		Vcl	4.22306	0.252913	0.000306243
Gm12002	6.2062	0.315496	3.63e-08		Tmed4	4.38126	0.298888	9.64e-05	TRUE		Pms1	3.95226	0.327283	0.000406481							Lamp1	5.16784	0.293898	1.09e-05	TRUE		Slain1	4.22351	0.255059	0.000305763
4833422C13Rik	6.27392	0.386926	2.42e-08		Zswim7	4.38552	0.321985	9.46e-05	TRUE		C130026L21Rik	3.95597	0.363606	0.000400378							Hnrnph1	5.17412	0.258485	1.06e-05	TRUE		Ubn1	4.22654	0.265337	0.000301816
Sipa1l3	6.2755	0.304689	2.41e-08		Traf6	4.39134	0.283852	9.23e-05	FALSE		Vps33b	3.96291	0.274203	0.000389651							Napb	5.17603	0.281911	1.05e-05	TRUE		Cacng4	4.2315	0.259935	0.000295657
Hlf	6.27685	0.279126	2.39e-08		Vmn2r85	4.42464	0.39806	7.97e-05	FALSE		Phf2	3.96493	0.275503	0.000386446							Fhod3	5.17732	0.262265	1.04e-05	TRUE		Col4a2	4.23273	0.30377	0.000294178
Fntb	6.27889	0.263237	2.37e-08		Dancr	4.43403	0.300849	7.65e-05	TRUE		Acat2	3.97197	0.313336	0.000375623							Enc1	5.19211	0.489706	9.72e-06	FALSE		Nom1	4.2353	0.332683	0.000291104
Gm15813	6.29892	0.614247	2.1e-08		Prag1	4.43557	0.337221	7.6e-05	FALSE		Knl1	3.97688	2.38534	0.000368313							Vwc2	5.20473	0.315912	9.1e-06	FALSE		E4f1	4.23713	0.319522	0.000289008
Ajap1	6.30282	0.330125	2.06e-08		9530052E02Rik	4.44015	0.269584	7.46e-05	FALSE		Gm12536	3.97828	0.443757	0.000366292							Haghl	5.2075	0.366476	8.98e-06	TRUE		Capn7	4.24014	0.259515	0.000285683
Hdgf	6.3031	0.361762	2.06e-08		Gm9993	4.44884	0.466931	7.18e-05	TRUE		Pskh1	3.98312	0.287358	0.000359323							Adgra1	5.21897	0.408379	8.47e-06	TRUE		Clip2	4.25582	0.320357	0.000267878
Map2k6	6.3453	0.275109	1.59e-08		Errfi1	4.44952	0.358414	7.16e-05	FALSE		Phf1	3.98774	0.270366	0.000352666							Gng2	5.24818	0.252503	7.37e-06	TRUE		Zdhhc1	4.26846	0.273984	0.000254809
Galnt16	6.42172	0.312039	9.8e-09		Lrrtm2	4.45167	0.356862	7.1e-05	TRUE		Mdga1	3.98989	0.435082	0.000349678							Ensa	5.25741	0.289641	7.05e-06	TRUE		Gab3	4.27332	0.446032	0.000249551
Col6a1	6.47151	0.665367	7.19e-09		4732440D04Rik	4.46183	0.391136	6.8e-05	TRUE		Ddx31	3.99366	0.335659	0.000344428							Ablim3	5.27204	0.345498	6.54e-06	FALSE		Zfat	4.2744	0.263886	0.000248583
Supt5	6.4924	0.31046	6.3e-09		Qdpr	4.47637	0.307558	6.38e-05	TRUE		Arid3b	3.99689	0.264062	0.000340029							Atp1b3	5.27516	0.276735	6.44e-06	TRUE		Rala	4.28649	0.254182	0.000236664
Hectd2os	6.51325	0.427198	5.57e-09		Tmem266	4.48293	0.307004	6.2e-05	FALSE		Rint1	4.00361	0.260207	0.000331149							Myl12b	5.29185	0.288351	5.9e-06	TRUE		Zscan18	4.29224	0.444965	0.000231268
Lrrc40	6.53995	0.339671	4.7e-09		Bin3	4.4879	0.302166	6.06e-05	FALSE		Gm20063	4.01676	0.268788	0.000314239							Sema5a	5.30776	0.410858	5.46e-06	FALSE		Anks3	4.2975	0.261279	0.000226068
Gm15155	6.57922	0.278505	3.7e-09		Atox1	4.48978	0.323257	6.01e-05	TRUE		St6gal1	4.02137	0.274694	0.000308445							Slc38a1	5.32175	0.257026	5.09e-06	FALSE		Zc3h12c	4.29957	0.278427	0.000224286
Gm43915	6.59676	0.463824	3.34e-09		Izumo4	4.49679	0.259825	5.83e-05	FALSE		Sp1	4.03621	0.281152	0.00029026							Lcorl	5.33132	0.253033	4.86e-06	FALSE		P3h2	4.30128	0.476195	0.000222674
4930445B16Rik	6.64468	0.367575	2.44e-09		Gm13601	4.50652	0.488845	5.59e-05	FALSE		Rab22a	4.04238	0.299707	0.000283002							Smg7	5.33336	0.295606	4.82e-06	FALSE		Iqgap1	4.30586	0.253804	0.000218316
Sycp2	6.6467	0.338224	2.42e-09		Laptm4b	4.52367	0.311601	5.19e-05	FALSE		Arfgap3	4.04469	0.282256	0.000280336							Pdlim7	5.3368	0.278273	4.74e-06	TRUE		Asb7	4.30758	0.485573	0.000216941
Angptl2	6.72231	0.32551	1.48e-09		Mrps12	4.5317	0.318799	5.01e-05	TRUE		Rhbdl3	4.04486	0.325357	0.000280244							Wasl	5.3529	0.284415	4.34e-06	TRUE		3110039M20Rik	4.30854	0.257772	0.000216103
Gm41505	6.73085	0.550266	1.4e-09		Coro6	4.53614	0.292463	4.92e-05	FALSE		Prr12	4.05175	0.331522	0.000272535							Tbc1d9	5.36708	0.335735	4.05e-06	FALSE		Ell2	4.32007	0.295	0.000205902
Gm47523	6.7609	0.405176	1.17e-09		Lrrc57	4.55084	0.346129	4.61e-05	TRUE		Kmt2d	4.07001	0.257613	0.000253161							B2m	5.3973	0.772781	3.46e-06	TRUE		Gm46102	4.32749	0.352256	0.00019995
Angpt2	6.83165	0.47957	7.4e-10		Spns2	4.55124	0.306172	4.61e-05	FALSE		Gm10862	4.07991	0.266528	0.00024315							Ppp3cb	5.40055	0.257972	3.41e-06	TRUE		Efl1	4.32806	0.322518	0.000199561
Snhg12	6.83579	0.81522	7.21e-10		Ier5	4.58764	0.343529	3.91e-05	TRUE		Mylip	4.08472	0.2832	0.000238445							Ppp3r1	5.42486	0.283479	3.01e-06	TRUE		Stimate	4.3325	0.297667	0.000196119
Cpt1c	6.85425	0.251167	6.36e-10		Czib	4.60368	0.305851	3.64e-05	FALSE		Ccdc138	4.09735	0.269906	0.000226515							Tmem175	5.43182	0.266808	2.92e-06	TRUE		E430024P14Rik	4.33395	0.331174	0.000195015
Catspere2	6.89508	0.285992	4.87e-10		Ccn3	4.61353	0.388891	3.48e-05	TRUE		Ppp1r9b	4.10045	0.290413	0.00022368							Sacm1l	5.43475	0.263446	2.88e-06	TRUE		Cyb5r4	4.33485	0.343153	0.000194318
Gm6994	6.91321	0.378572	4.33e-10		Gtpbp8	4.6399	0.336426	3.09e-05	FALSE		Gm14827	4.11202	0.417734	0.00021314							Ptprk	5.43745	0.37972	2.84e-06	TRUE		Pou6f1	4.33543	0.277047	0.000193899
Filip1l	6.95209	0.417603	3.3e-10		Dhcr24	4.64195	0.261431	3.06e-05	TRUE		Smyd5	4.11737	0.286982	0.000208414							Ttll5	5.43806	0.260156	2.84e-06	FALSE		Etfa	4.33747	0.268059	0.000192298
Atp2b4	6.95441	0.308344	3.26e-10		2510009E07Rik	4.67814	0.253471	2.59e-05	FALSE		Efcab2	4.126	0.33383	0.000200949							Dnajb4	5.46271	0.382923	2.5e-06	TRUE		Ppp1r37	4.34182	0.277535	0.000188801
Cacng8	7.01191	0.304923	2.24e-10		Cand1	4.6786	0.2762	2.59e-05	TRUE		Plxna1	4.13284	0.311048	0.000195256							Ftl1	5.46911	0.448731	2.43e-06	TRUE		A530058N18Rik	4.35587	0.38205	0.000178038
Gm26691	7.03531	0.353467	1.91e-10		A730060N03Rik	4.68965	0.415618	2.46e-05	FALSE		Mettl3	4.14543	0.321556	0.000185191							Rlf	5.47177	0.257132	2.4e-06	TRUE		St8sia1	4.35739	0.256556	0.000176982
Gm12709	7.03843	0.309655	1.88e-10		Lmf1	4.70232	0.312943	2.32e-05	FALSE		Atg4d	4.15027	0.290217	0.000181718							Man1a	5.48185	0.270285	2.28e-06	TRUE		Firre	4.36423	0.256381	0.000172203
Kcnt1	7.11726	0.316914	1.09e-10		Gad1	4.70418	0.336618	2.3e-05	TRUE		Poln	4.16111	0.453666	0.000173678							Epha3	5.48449	0.308682	2.26e-06	FALSE		Got2	4.36543	0.260612	0.000171434
Gm10785	7.13044	0.333788	1e-10		Evc2	4.73632	0.421159	1.99e-05	FALSE		Polr3b	4.1647	0.285828	0.000171043							Pum2	5.49064	0.294268	2.19e-06	FALSE		Ankrd13a	4.37684	0.372502	0.000163666
Gm28375	7.15795	0.252143	8.25e-11		Ubash3b	4.74213	0.291053	1.94e-05	FALSE		Dcaf12	4.17497	0.254353	0.000163735							Dusp11	5.51191	0.32994	1.96e-06	TRUE		Prdm11	4.38517	0.514185	0.000157841
Slc1a1	7.16071	0.285445	8.11e-11		Egr3	4.74285	0.450167	1.93e-05	TRUE		Tmem163	4.17519	0.254087	0.000163603							Srsf2	5.51514	0.35641	1.94e-06	FALSE		Kcnn3	4.39191	0.303787	0.000153554
Patj	7.18337	0.437613	6.93e-11		Dnajb11	4.74923	0.2816	1.87e-05	TRUE		Mknk1	4.17891	0.310365	0.000161213							Atxn7l3b	5.53001	0.295645	1.81e-06	TRUE		Ddi2	4.39563	0.334361	0.000151173
Brip1os	7.19805	0.304494	6.24e-11		C1galt1	4.76949	0.394949	1.71e-05	TRUE		Rnf149	4.18028	0.255662	0.000160342							Ggps1	5.53852	0.325149	1.73e-06	TRUE		Mthfs	4.40289	0.344451	0.000146639
Extl1	7.23776	0.871094	4.79e-11		Pja1	4.77968	0.336514	1.63e-05	TRUE		Dcbld1	4.18072	0.366803	0.000160093							Ctsz	5.5471	1.0883	1.66e-06	FALSE		Agap2	4.40974	0.275452	0.000142358
Gpatch2	7.27176	0.334087	3.78e-11		Mbd1	4.78089	0.253022	1.62e-05	FALSE		Ntmt1	4.18224	0.250805	0.000159092							Podxl2	5.55555	0.342634	1.59e-06	TRUE		Sos2	4.42988	0.269871	0.000130676
Elk3	7.29766	0.644422	3.13e-11		Cnpy3	4.78734	0.268334	1.57e-05	TRUE		Ap1m1	4.18597	0.253933	0.000156658							Sirpa	5.57404	0.334296	1.45e-06	FALSE		Fkbp5	4.43305	0.49911	0.000128898
Gm26854	7.30617	0.389412	2.96e-11		Zfp943	4.78807	0.25371	1.56e-05	TRUE		Abcb1b	4.18809	0.311187	0.000155328							Map1a	5.59785	0.345105	1.29e-06	FALSE		Simc1	4.4459	0.302773	0.000121855
Gm10848	7.34483	0.51286	2.26e-11		2610044O15Rik8	4.8185	0.351446	1.35e-05	TRUE		B2m	4.18829	0.29822	0.000155223							Trpc4	5.61806	0.31786	1.15e-06	TRUE		Galnt9	4.45277	0.354777	0.000118503
Rassf8	7.38417	0.351284	1.71e-11		Fem1b	4.82159	0.258366	1.34e-05	TRUE		Plekhm1	4.18946	0.380209	0.000154456							Fkbp1a	5.62003	0.250784	1.14e-06	TRUE		Rgs11	4.45959	0.381169	0.000115202
Zfp462	7.4721	0.293644	8.86e-12		Fam20b	4.8341	0.270829	1.26e-05	FALSE		Pmm2	4.20652	0.266472	0.000143795							Calr	5.63839	0.277907	1.04e-06	TRUE		Msantd2	4.46074	0.320861	0.000114701
Cpne6	7.48983	0.364585	7.8e-12		Zdhhc24	4.84102	0.319977	1.22e-05	TRUE		Sema5b	4.20881	0.274721	0.000142493							Snx24	5.64046	0.28483	1.02e-06	FALSE		Actr1a	4.46118	0.253298	0.000114526
Flnb	7.51848	0.271911	6.35e-12		Cend1	4.8497	0.251172	1.17e-05	TRUE		Szt2	4.21197	0.263395	0.000140628							Fgd4	5.65058	0.319602	9.75e-07	FALSE		Sh2d5	4.46221	0.271103	0.000114135
Matn2	7.53482	0.641728	5.63e-12		Lyz2	4.85652	2.04014	1.13e-05	TRUE		Dusp15	4.21879	0.35322	0.000136552							Gnai1	5.66229	0.294406	9.21e-07	TRUE		Stk32c	4.4637	0.260135	0.000113417
Mgat5b	7.55359	0.428401	4.93e-12		Kctd8	4.87355	0.313678	1.05e-05	FALSE		Foxn2	4.22406	0.266195	0.000133607							Iqgap2	5.67972	0.255732	8.36e-07	FALSE		Scn4b	4.46573	0.452679	0.000112407
Ccnd2	7.56159	0.394307	4.68e-12		Hnrnpa0	4.8906	0.360926	9.62e-06	TRUE		Med26	4.22877	0.269865	0.000130974							Abhd17b	5.68309	0.331274	8.23e-07	TRUE		Xiap	4.4679	0.2923	0.000111499
Gm15414	7.59538	0.383752	3.64e-12		Spred3	4.8916	0.334112	9.58e-06	TRUE		Efcab5	4.23071	0.44913	0.000129929							Rph3a	5.74641	0.269448	5.83e-07	TRUE		Mapk1ip1	4.47034	0.282854	0.000110634
Rgs11	7.6245	0.422783	2.94e-12		Spp1	4.89527	1.98673	9.42e-06	TRUE		Gm12371	4.23202	0.407411	0.000129231							Hexb	5.74673	0.460039	5.83e-07	TRUE		Mamld1	4.47832	0.276001	0.000106965
Gm16105	7.6607	0.431073	2.25e-12		Phkg2	4.94874	0.324347	7.31e-06	FALSE		Cops7b	4.23333	0.283	0.000128503							Apod	5.75154	0.272984	5.68e-07	TRUE		Nfatc3	4.48275	0.276072	0.000104928
E530011L22Rik	7.73128	0.520848	1.3e-12		Cdkn2aip	4.95001	0.445772	7.27e-06	TRUE		Bop1	4.23345	0.28067	0.000128459							Pdzrn3	5.76232	0.327552	5.37e-07	FALSE		Ctnnd1	4.48766	0.254946	0.000102751
1700024B18Rik	7.73334	0.365766	1.29e-12		Hirip3	4.95101	0.387475	7.24e-06	FALSE		Grem2	4.23375	0.289312	0.000128318							Cemip	5.77213	0.40195	5.1e-07	FALSE		Rhbdl3	4.48922	0.350597	0.000102056
Mkln1os	7.78831	0.4348	8.53e-13		Lrrc41	4.95558	0.346318	7.08e-06	FALSE		Slc33a1	4.23838	0.261564	0.000125751							Fez1	5.82115	0.258438	3.88e-07	TRUE		Acsl4	4.49632	0.345428	9.89e-05
Hdac7	7.8269	0.277626	6.34e-13		Wdr82	4.97983	0.272951	6.29e-06	TRUE		Gm13601	4.24867	0.417185	0.000120281							4930415C11Rik	5.83898	0.292509	3.51e-07	TRUE		Arhgef4	4.4989	0.29083	9.78e-05
Gm50152	7.95988	0.534638	2.25e-13		Ly86	5.01093	1.75191	5.4e-06	FALSE		Xxylt1	4.2506	0.30626	0.000119325							Plekha1	5.8411	0.349375	3.47e-07	FALSE		Chpf2	4.50012	0.275103	9.73e-05
4930567K20Rik	8.05094	0.554101	1.1e-13		Psmd5	5.04655	0.362427	4.54e-06	TRUE		Gm44899	4.25367	0.268493	0.000117795							Calm3	5.86328	0.296526	3.09e-07	TRUE		Arhgef3	4.52265	0.26769	8.82e-05
Gm19461	8.05508	0.448772	1.07e-13		Ccdc3	5.04943	0.544424	4.47e-06	FALSE		Rhot2	4.26581	0.270726	0.000111773							Chrm2	5.86452	0.55019	3.07e-07	TRUE		Atg4a	4.52586	0.706391	8.7e-05
Syt17	8.06454	0.475795	9.91e-14		Snx9	5.05298	0.339096	4.4e-06	FALSE		Lrriq1	4.28292	0.258281	0.000103806							Zscan26	5.86784	0.329088	3.02e-07	TRUE		Foxj3	4.52856	0.25012	8.6e-05
Gm5441	8.07723	0.3873	8.97e-14		Cep83os	5.05647	0.33463	4.32e-06	FALSE		Tab3	4.28555	0.304891	0.000102629							Rnf25	5.87063	0.387649	3e-07	TRUE		2510009E07Rik	4.53215	0.366542	8.47e-05
Man1c1	8.10105	0.416247	7.49e-14		Prkg2	5.07192	0.430553	4.01e-06	FALSE		Otof	4.29457	0.501267	9.88e-05							Pak1	5.88436	0.271887	2.8e-07	TRUE		Srsf4	4.53411	0.31371	8.4e-05
Gm17106	8.11683	0.320782	6.65e-14		Robo3	5.08688	0.28656	3.72e-06	FALSE		Zfp653	4.29632	0.274225	9.81e-05							Scn1b	5.89239	0.256589	2.7e-07	TRUE		Heatr3	4.53788	0.330011	8.25e-05
Spon1	8.1367	0.355308	5.67e-14		Gramd1a	5.08987	0.251073	3.67e-06	FALSE		F730043M19Rik	4.29942	0.260419	9.68e-05							Tubb4a	5.89766	0.330168	2.64e-07	TRUE		Abcb9	4.54002	0.353629	8.19e-05
Gm13269	8.27701	0.349924	1.83e-14		Pggt1b	5.094	0.268298	3.6e-06	TRUE		Bmpr1b	4.30568	0.280832	9.43e-05							Sv2b	5.9197	0.25425	2.35e-07	TRUE		Mapk8ip2	4.54019	0.345644	8.19e-05
Gm32014	8.40433	0.542125	6.33e-15		Sp3	5.11423	0.2551	3.26e-06	FALSE		Pacsin2	4.31483	0.254479	9.07e-05							Lamp2	5.93244	0.346603	2.18e-07	TRUE		Lamc1	4.55613	0.276237	7.6e-05
Gpi1	8.51453	0.356354	2.6e-15		Cope	5.11711	0.253467	3.21e-06	TRUE		Dffa	4.32764	0.287568	8.57e-05							Fyco1	5.97012	0.38578	1.78e-07	TRUE		Galnt16	4.56447	0.291484	7.32e-05
1500035N22Rik	8.60176	0.470155	1.24e-15		Trmt11	5.12067	0.279635	3.16e-06	TRUE		4930452B06Rik	4.35035	0.288522	7.77e-05							Oip5os1	6.00508	0.42221	1.44e-07	TRUE		Sae1	4.56534	0.302575	7.29e-05
Cnot3	8.70454	0.299572	5.1e-16		Dusp14	5.12404	0.294857	3.11e-06	TRUE		Gm26673	4.35777	0.253576	7.52e-05							Eef1a2	6.00702	0.418209	1.43e-07	FALSE		Gmeb1	4.57869	0.300801	6.87e-05
Gm32250	8.85703	0.276598	1.34e-16		Ncbp1	5.12521	0.261803	3.09e-06	TRUE		Abcb8	4.36292	0.301522	7.35e-05							Sez6l2	6.01468	0.255373	1.37e-07	TRUE		Ryk	4.58464	0.259352	6.7e-05
Gm48321	8.85941	0.348033	1.32e-16		Mapk1ip1l	5.13056	0.256954	3.01e-06	FALSE		Zfp385a	4.36403	0.303312	7.32e-05							Adarb2	6.01584	0.30248	1.36e-07	FALSE		Rcor1	4.58515	0.268557	6.69e-05
Slc24a4	8.86012	0.381949	1.32e-16		Pcgf6	5.15328	0.262047	2.68e-06	TRUE		Gm14399	4.36768	0.327854	7.2e-05							Ldb2	6.04431	0.28066	1.17e-07	FALSE		Ror1	4.59176	0.480867	6.51e-05
Itgbl1	8.87817	0.505403	1.15e-16		Siah1a	5.17012	0.252774	2.46e-06	TRUE		Mindy4	4.37532	0.271648	6.97e-05							Arap2	6.04957	0.341593	1.13e-07	FALSE		Plec	4.59602	0.286727	6.39e-05
Lmo4	8.99096	0.254204	4.24e-17		Plppr3	5.18757	0.334405	2.25e-06	TRUE		Fbxo36	4.38343	0.296625	6.73e-05							Klhl32	6.06107	0.250177	1.07e-07	TRUE		Tcerg1	4.61556	0.261567	5.85e-05
Agrp	9.01114	0.477253	3.57e-17		Ap2s1	5.20711	0.345276	2.03e-06	TRUE		Txnrd1	4.38369	0.337664	6.72e-05							Sox6	6.06872	0.321081	1.02e-07	FALSE		Ahdc1	4.62078	0.326752	5.73e-05
Chd3	9.18089	0.30416	7.73e-18		Uhmk1	5.20915	0.416542	2.01e-06	FALSE		Tmem39b	4.38946	0.282716	6.55e-05							Runx2	6.08087	0.255498	9.55e-08	FALSE		Vps53	4.63805	0.27081	5.29e-05
Srrm4os	9.22883	0.565256	5.02e-18		Stambpl1	5.23631	0.27655	1.75e-06	FALSE		Zfp169	4.39653	0.305696	6.36e-05							Tmem178	6.13978	0.369118	6.76e-08	FALSE		Peli1	4.65406	0.297497	4.91e-05
Gm48765	9.33038	0.493097	1.97e-18		Palmd	5.25628	0.26671	1.58e-06	FALSE		Arhgap22	4.39709	0.36354	6.34e-05							Zbtb16	6.14173	0.330923	6.7e-08	FALSE		Gm19410	4.66062	0.585207	4.78e-05
Leng9	9.40035	0.461807	1.05e-18		Fam185a	5.2641	0.333424	1.52e-06	FALSE		Zfp618	4.41465	0.311254	5.87e-05							Actg1	6.15852	0.304258	6.08e-08	TRUE		Nr1d2	4.66066	0.280388	4.78e-05
Pla2g4e	9.42888	0.583888	8.08e-19		Lpcat4	5.26694	0.259214	1.5e-06	TRUE		Phyhip	4.41832	0.340026	5.77e-05							Ywhah	6.16574	0.276916	5.88e-08	TRUE		Rhoq	4.66272	0.406576	4.73e-05
Mcf2l	9.4647	0.300567	5.78e-19		Cox11	5.27429	0.30717	1.44e-06	TRUE		Pigq	4.42147	0.264995	5.69e-05							Purg	6.18627	0.308511	5.23e-08	FALSE		Ap3m2	4.66411	0.485619	4.71e-05
4930509J09Rik	9.50303	0.422961	4.03e-19		B3gat3	5.28401	0.345852	1.37e-06	TRUE		Stk38l	4.42353	0.275743	5.64e-05							Rab3a	6.19973	0.352189	4.86e-08	TRUE		Snx30	4.66536	0.271661	4.68e-05
Chd5	9.52918	0.301648	3.16e-19		Xbp1	5.28505	0.250299	1.37e-06	TRUE		Grk6	4.42561	0.273022	5.59e-05							C1qc	6.22744	1.53856	4.15e-08	FALSE		Map7d1	4.66595	0.276676	4.67e-05
Tshz3	9.53048	0.304494	3.14e-19		Riok2	5.30041	0.302605	1.26e-06	TRUE		Sumf2	4.43176	0.264671	5.44e-05							Lnpep	6.25807	0.302732	3.44e-08	FALSE		Trem2	4.66824	1.79583	4.62e-05
Gm49179	9.59261	0.677375	1.76e-19		2610021A01Rik	5.30207	0.367137	1.25e-06	FALSE		Tab1	4.43305	0.329657	5.41e-05							Prepl	6.27804	0.318645	3.07e-08	TRUE		Tmem260	4.67232	0.281163	4.54e-05
Gm48091	9.59629	0.271377	1.71e-19		Zfp738	5.31914	0.258047	1.14e-06	TRUE		Tarbp2	4.43785	0.316968	5.29e-05							Mbnl1	6.3446	0.263482	2.05e-08	FALSE		Lhfpl4	4.67582	0.327025	4.47e-05
Gm11149	9.70271	0.400755	6.26e-20		Lman2l	5.33396	0.290321	1.06e-06	FALSE		Errfi1	4.43905	0.302952	5.27e-05							Ncoa6	6.3606	0.339263	1.85e-08	FALSE		Parm1	4.67865	0.336821	4.41e-05
Macrod2os1	9.70415	0.428934	6.24e-20		Rhbdl1	5.3387	0.271245	1.03e-06	FALSE		Hgs	4.43958	0.354563	5.25e-05							Zfp804b	6.36605	0.28887	1.81e-08	TRUE		Copg1	4.67977	0.281663	4.39e-05
Nrxn2	9.73565	0.287296	4.67e-20		Necap2	5.34948	0.374609	9.74e-07	TRUE		Shf	4.44597	0.29766	5.11e-05							Hdac4	6.37364	0.310351	1.74e-08	TRUE		Zcwpw2	4.68581	0.388546	4.28e-05
Pcsk2os2	9.75459	0.509199	3.91e-20		Cwc22	5.3538	0.270245	9.53e-07	FALSE		Vps16	4.44927	0.263633	5.04e-05							Ncdn	6.37896	0.436503	1.68e-08	FALSE		Igsf21	4.70528	0.379067	3.92e-05
Lysmd4	9.77734	0.393842	3.17e-20		Dact2	5.35844	0.292782	9.3e-07	TRUE		Adck5	4.45006	0.28684	5.02e-05							Lrfn2	6.38213	0.317478	1.66e-08	FALSE		Rnf38	4.70781	0.251289	3.88e-05
Iqgap2	9.82096	0.37114	2.08e-20		C4b	5.36457	2.77331	9.01e-07	FALSE		Vmn2r85	4.46232	0.346176	4.75e-05							Farp1	6.41781	0.269985	1.36e-08	FALSE		Dexi	4.72103	0.374202	3.66e-05
4930587E11Rik	9.84448	0.351497	1.69e-20		Ttc27	5.40285	0.26824	7.37e-07	FALSE		Sf3a1	4.47003	0.359192	4.59e-05							Arhgap5	6.42598	0.25499	1.29e-08	TRUE		Adck1	4.72125	0.316538	3.65e-05
1700085D07Rik	9.8613	0.404711	1.45e-20		Mrps10	5.43764	0.278052	6.14e-07	TRUE		Hspbap1	4.47062	0.351812	4.58e-05							Syngr1	6.42977	0.381234	1.26e-08	FALSE		St8sia5	4.73939	0.353966	3.35e-05
Nisch	9.88965	0.284699	1.1e-20		Grem2	5.44095	0.452663	6.04e-07	FALSE		Znrf2	4.47237	0.299967	4.54e-05							Arfgef1	6.44379	0.266809	1.16e-08	FALSE		Gns	4.75504	0.274438	3.12e-05
Gse1	9.97904	0.297727	4.62e-21		Scoc	5.44636	0.253149	5.87e-07	TRUE		Cttnbp2nl	4.47454	0.289527	4.5e-05							Spire1	6.49312	0.251176	8.63e-09	TRUE		Arhgap17	4.75621	0.342527	3.1e-05
Kirrel3	10.2579	0.264173	2.73e-22		Me1	5.45538	0.26883	5.6e-07	FALSE		Zfp651	4.48448	0.272333	4.3e-05							Plcb4	6.49869	0.308499	8.34e-09	TRUE		Ttc39c	4.76045	0.353664	3.04e-05
Prkag2	10.3436	0.263122	1.14e-22		Isca2	5.47398	0.347761	5.07e-07	TRUE		Chst9	4.50089	0.306837	3.99e-05							Pcmtd1	6.49902	0.252606	8.34e-09	TRUE		Fam160a2	4.76567	0.311021	2.97e-05
A530046M15Rik	10.3703	0.664729	8.7e-23		Ankrd6	5.48331	0.250697	4.82e-07	FALSE		Ssh1	4.51077	0.327662	3.82e-05							2210408F21Rik	6.49945	0.257945	8.34e-09	FALSE		Cpne4	4.77615	0.25284	2.84e-05
Eif2s3y	10.4247	0.695873	5.01e-23		Slc35e2	5.49432	0.251082	4.54e-07	TRUE		6030458C11Rik	4.51411	0.251114	3.76e-05							Satb1	6.51072	0.360694	7.79e-09	FALSE		Zfp654	4.77676	0.280987	2.83e-05
Nmt1	10.4338	0.369776	4.6e-23		Sfxn3	5.52755	0.43545	3.79e-07	FALSE		Sec24d	4.51664	0.288337	3.72e-05							Tmem30a	6.51716	0.338792	7.52e-09	TRUE		Sap130	4.78147	0.269194	2.77e-05
Serpini1	10.4468	0.293948	4.05e-23		Rab11b	5.53479	0.277722	3.65e-07	TRUE		Wars2	4.53528	0.332746	3.42e-05							Pkm	6.52942	0.315759	6.96e-09	TRUE		Setdb1	4.78212	0.255057	2.76e-05
Gm37679	10.5123	0.337468	2.09e-23		D1Ertd622e	5.53686	0.272432	3.61e-07	FALSE		Fam160b1	4.56658	0.289918	2.96e-05							Tafa1	6.55561	0.318261	5.88e-09	TRUE		Slc9a1	4.78849	0.311471	2.68e-05
Gm42303	10.7494	0.330205	1.67e-24		Cdyl	5.54783	0.269613	3.41e-07	FALSE		Drc1	4.56965	0.257573	2.92e-05							Fbxw7	6.5615	0.262591	5.7e-09	TRUE		Bcl2l1	4.7912	0.306699	2.65e-05
Ndst3	10.8213	0.364876	7.9e-25		Car2	5.57351	0.302669	2.97e-07	TRUE		Gtpbp8	4.57537	0.280242	2.85e-05							Grik1	6.56869	0.278576	5.45e-09	FALSE		Dlat	4.79822	0.272501	2.57e-05
Fhit	10.8742	0.525793	4.47e-25		Fam98a	5.58293	0.328243	2.82e-07	TRUE		Lpin1	4.57911	0.304995	2.8e-05							Mast4	6.57469	0.250486	5.26e-09	TRUE		Klhl22	4.80219	0.291557	2.52e-05
Slc4a3	10.8794	0.394669	4.27e-25		Hnrnph2	5.58702	0.280684	2.76e-07	TRUE		Rnf182	4.58227	0.268319	2.76e-05							Egr1	6.59475	0.741345	4.63e-09	TRUE		Syngap1	4.8026	0.277704	2.52e-05
Sdk2	10.9272	0.475233	2.58e-25		Gmps	5.61571	0.254831	2.36e-07	TRUE		Tnpo2	4.58305	0.269388	2.75e-05							Map4k3	6.59601	0.297274	4.61e-09	FALSE		E2f3	4.80377	0.330363	2.51e-05
4933424G05Rik	10.9564	0.400466	1.89e-25		Ercc6	5.64341	0.257236	2.02e-07	FALSE		Ercc8	4.58613	0.318661	2.71e-05							Aff2	6.59715	0.321056	4.59e-09	FALSE		Sema5a	4.80483	0.367264	2.49e-05
Smpd3	10.9848	0.358123	1.4e-25		Zfx	5.66734	0.287397	1.77e-07	FALSE		Pde9a	4.59241	0.349881	2.64e-05							Faim2	6.60741	0.32641	4.3e-09	TRUE		Mme	4.8129	0.467996	2.4e-05
Grm1	11.0091	0.294518	1.08e-25		Atg4a	5.70282	0.505965	1.46e-07	FALSE		Ercc4	4.59807	0.277486	2.57e-05							Atp6v1a	6.61929	0.361197	3.99e-09	FALSE		Prdm2	4.8143	0.250177	2.39e-05
Gm48747	11.1164	0.503343	3.34e-26		Higd2a	5.70963	0.309019	1.4e-07	TRUE		Gm14329	4.60283	0.501806	2.51e-05							Atp1a1	6.62697	0.270356	3.81e-09	TRUE		Xpo6	4.81702	0.270079	2.36e-05
Dapk1	11.1319	0.297304	2.84e-26		Nus1	5.71605	0.378737	1.35e-07	TRUE		Abhd17c	4.60469	0.500883	2.49e-05							4933406I18Rik	6.63147	0.332499	3.71e-09	FALSE		Prpf40b	4.81798	0.305528	2.35e-05
Nos1ap	11.2871	0.260394	5.16e-27		Rnf187	5.76475	0.314374	1.03e-07	TRUE		Gm32926	4.60888	0.28626	2.44e-05							Paip2	6.6357	0.272095	3.62e-09	TRUE		Smc5	4.8195	0.255663	2.34e-05
Gm16183	11.3241	0.372115	3.47e-27		Tmed7	5.77166	0.354295	9.91e-08	TRUE		Cfap300	4.617	0.250703	2.35e-05							Trhde	6.66189	0.31267	3.05e-09	TRUE		Pdss1	4.82256	0.293564	2.31e-05
Uty	11.6763	0.795083	6.17e-29		Ppp5c	5.77511	0.265555	9.72e-08	FALSE		Laptm4b	4.62537	0.257019	2.27e-05							Pid1	6.66339	0.285628	3.03e-09	FALSE		Zfp664	4.82687	0.325556	2.26e-05
Dgkg	11.8263	0.360222	1.06e-29		Lrrn1	5.77714	0.281848	9.62e-08	FALSE		Tox2	4.62817	0.377185	2.24e-05							Trem2	6.66501	2.24301	3.01e-09	FALSE		Acss2	4.82694	0.269216	2.26e-05
Tmem181a	11.9519	0.486412	2.42e-30		Cldn11	5.77768	0.498849	9.59e-08	TRUE		Mettl15	4.63809	0.269889	2.13e-05							Gab2	6.67231	0.289891	2.88e-09	FALSE		Slk	4.83959	0.308281	2.13e-05
Srgap3	12.0035	0.267329	1.32e-30		Eef2	5.81691	0.312959	7.7e-08	TRUE		Tnks1bp1	4.64975	0.267956	2.02e-05							Rab27b	6.67312	0.333947	2.88e-09	FALSE		Coro6	4.84123	0.346056	2.12e-05
Usp50	12.2244	0.485039	9.31e-32		Asphd1	5.82636	0.334798	7.3e-08	TRUE		Ick	4.64981	0.250967	2.02e-05							C530008M17Rik	6.68677	0.267847	2.64e-09	FALSE		Afg1l	4.8415	0.259317	2.12e-05
Glp2r	12.4868	0.446022	3.73e-33		Adam19	5.83939	0.490229	6.78e-08	FALSE		Gm34237	4.66152	0.470863	1.92e-05							Ccdc85a	6.70401	0.273889	2.35e-09	FALSE		Dcaf7	4.84322	0.31237	2.1e-05
Gm48678	12.7007	0.339406	2.52e-34		Cxxc4	5.86299	0.274847	5.92e-08	TRUE		Mthfr	4.68814	0.275695	1.69e-05							Pknox2	6.71436	0.25211	2.21e-09	FALSE		Gak	4.84728	0.284766	2.06e-05
Hacd4	12.8135	0.94621	6.11e-35		Retreg2	5.86661	0.33492	5.8e-08	TRUE		Fam53b	4.68843	0.467599	1.69e-05							Prkcg	6.75762	0.315398	1.66e-09	FALSE		Osbpl10	4.86196	0.261944	1.93e-05
Gm37459	12.9264	0.468038	1.44e-35		Dcaf10	5.87772	0.263404	5.45e-08	FALSE		Gm12905	4.69716	0.365037	1.62e-05							Cpne4	6.75823	0.379421	1.66e-09	FALSE		Pogz	4.86303	0.281356	1.92e-05
Srrm4	12.9328	0.339542	1.35e-35		Xpnpep1	5.8876	0.253025	5.15e-08	FALSE		Cradd	4.69893	0.295901	1.61e-05							Cask	6.76408	0.256728	1.61e-09	FALSE		Usp4	4.86511	0.342615	1.9e-05
Gm43376	13.3397	0.423097	7.06e-38		Sigmar1	5.91352	0.320966	4.43e-08	TRUE		Fam126a	4.70084	0.335509	1.59e-05							Serinc1	6.77504	0.263087	1.51e-09	TRUE		Gm11659	4.86702	0.278887	1.88e-05
Nav1	13.4216	0.440811	2.39e-38		Ckmt1	5.92361	0.25659	4.19e-08	TRUE		Gm43445	4.70187	0.391586	1.58e-05							Rap1gds1	6.79584	0.263855	1.31e-09	FALSE		Ccdc88c	4.87327	0.301717	1.83e-05
Camk1d	13.7279	0.267996	3.8e-40		Gm46218	5.94192	0.261052	3.78e-08	FALSE		Wasf2	4.70198	0.283579	1.58e-05							Crtc3	6.80712	0.319158	1.22e-09	FALSE		Abl1	4.87847	0.260451	1.78e-05
Ewsr1	13.7677	0.383686	2.24e-40		Rrbp1	5.94947	0.324848	3.62e-08	FALSE		Nt5c3b	4.70538	0.261998	1.56e-05							Cltc	6.81182	0.320594	1.19e-09	FALSE		Kdm3a	4.88722	0.29811	1.71e-05
Camkv	13.9248	0.459709	2.68e-41		Fbxo33	5.97192	0.269464	3.18e-08	TRUE		Gm16083	4.70726	0.268865	1.55e-05							Cntnap4	6.84813	0.318674	9.31e-10	TRUE		Rtn4rl1	4.89586	0.359063	1.64e-05
Clk1	14.1427	0.378024	1.3e-42		Mbip	6.03848	0.255359	2.15e-08	TRUE		Tspan9	4.71096	0.279674	1.52e-05							Ctsb	6.87712	0.369754	7.67e-10	TRUE		2023-03-11	4.89747	0.30097	1.63e-05
Gm36975	14.1453	0.320271	1.28e-42		Fech	6.04694	0.303421	2.04e-08	TRUE		Pfas	4.7168	0.334512	1.48e-05							Sncb	6.88246	0.372405	7.42e-10	TRUE		Capn15	4.89838	0.265923	1.63e-05
Gria1	14.2032	0.264829	5.73e-43		Cst7	6.0628	4.36118	1.86e-08	FALSE		Cep170b	4.71684	0.278481	1.48e-05							Adamts17	6.91231	0.370081	6.07e-10	FALSE		Klhl1	4.90493	0.407066	1.58e-05
Hivep3	14.4535	0.305681	1.64e-44		E230016M11Rik	6.07832	0.358635	1.7e-08	FALSE		Crkl	4.71862	0.383146	1.46e-05							Reln	6.92671	0.339488	5.51e-10	FALSE		Cerk	4.9138	0.30142	1.52e-05
Fndc9	14.5271	0.369264	5.9e-45		Sntg2	6.08444	0.27088	1.64e-08	FALSE		Prkg2	4.73936	0.353787	1.33e-05							Adra1a	6.9776	0.409855	3.89e-10	FALSE		Smarcd3	4.91878	0.315788	1.48e-05
4930419G24Rik	14.739	0.400051	2.69e-46		Cyb5r4	6.09875	0.273088	1.51e-08	FALSE		Cst7	4.74087	4.00779	1.32e-05							Trf	6.98633	0.433602	3.68e-10	TRUE		Pip5k1c	4.93303	0.411274	1.38e-05
1700109K24Rik	14.8085	0.518616	9.86e-47		Ap2m1	6.10502	0.25228	1.45e-08	TRUE		Uhmk1	4.74389	0.328682	1.3e-05							Osbpl3	7.05117	0.303035	2.4e-10	FALSE		Chrna7	4.93336	0.276948	1.38e-05
Pde10a	16.6654	0.282215	2.38e-59		Adrb1	6.1155	0.309415	1.37e-08	TRUE		Gramd2	4.74466	0.324824	1.29e-05							Hsp90b1	7.05822	0.322065	2.3e-10	TRUE		Stx6	4.93552	0.305597	1.37e-05
Myt1l	17.0381	0.263722	4.53e-62		Lgmn	6.12572	0.391031	1.29e-08	TRUE		Cers1	4.74759	0.299545	1.28e-05							Efr3a	7.07289	0.394091	2.08e-10	FALSE		Tle1	4.93847	0.331016	1.35e-05
A230057D06Rik	17.2173	0.348824	2.17e-63		Akap5	6.17864	0.416254	9.36e-09	FALSE		Ints1	4.75357	0.339152	1.24e-05							Gm45159	7.09306	0.362341	1.8e-10	TRUE		Kdm7a	4.94246	0.255933	1.32e-05
Dync1i2	17.3658	0.369254	1.72e-64		Hsph1	6.1901	0.271846	8.77e-09	TRUE		Plek	4.7579	0.48192	1.21e-05							Neto2	7.13155	0.30335	1.39e-10	FALSE		Pde3b	4.94504	0.298553	1.31e-05
Gm44151	17.4513	0.546184	4.02e-65		Fmnl1	6.20782	0.300833	7.87e-09	TRUE		Dbnl	4.76447	0.330022	1.18e-05							Crebzf	7.14282	0.372423	1.28e-10	TRUE		Sestd1	4.9539	0.267053	1.25e-05
Nme7	18.038	0.481838	1.22e-69		Sgta	6.21372	0.316463	7.62e-09	TRUE		Fscn1	4.78561	0.285157	1.06e-05							Hspa5	7.15636	0.442372	1.17e-10	TRUE		Khdrbs1	4.97311	0.256689	1.14e-05
Arglu1	18.5035	0.39414	2.8e-73		Pdia6	6.22857	0.25222	6.95e-09	TRUE		Drc3	4.80708	0.360339	9.58e-06							Zfp536	7.17017	0.281074	1.07e-10	FALSE		Pou2f2	4.97404	0.295829	1.14e-05
Ddx5	18.6007	0.411005	4.84e-74		Gm39469	6.23455	0.271373	6.71e-09	TRUE		Stat3	4.82941	0.319237	8.6e-06							Sphkap	7.1828	0.37667	9.78e-11	FALSE		Ap1g1	4.97444	0.272049	1.14e-05
Brd9	19.0818	0.423405	5.78e-78		Gm38393	6.23834	0.25148	6.55e-09	FALSE		Serinc2	4.83019	0.435241	8.57e-06							Sst	7.21188	0.30772	7.99e-11	TRUE		Tbk1	4.97635	0.309906	1.13e-05
Prkn	19.5346	0.371736	9.58e-82		Fcer1g	6.24028	1.51017	6.48e-09	TRUE		Rnf168	4.83054	0.257958	8.56e-06							Cdh12	7.2461	0.285146	6.24e-11	TRUE		Srsf2	4.97771	0.264457	1.12e-05
Srrm2	19.7229	0.375042	2.51e-83		Zdhhc13	6.24292	0.34356	6.37e-09	TRUE		Crat	4.8408	0.315492	8.15e-06							9630014M24Rik	7.26515	0.356028	5.45e-11	FALSE		Atp11c	4.98785	0.324595	1.06e-05
Stard9	21.0244	1.42568	8.29e-95		Cd63	6.24554	0.33278	6.27e-09	TRUE		Akap1	4.84364	0.308217	8.03e-06							Specc1	7.26998	0.270789	5.29e-11	FALSE		Afap1	4.98794	0.292261	1.06e-05
9630028H03Rik	21.6302	0.551505	2.14e-100		Wdr78	6.26574	0.304841	5.54e-09	TRUE		Snx9	4.84498	0.275186	7.99e-06							2900097C17Rik	7.27951	0.38249	4.95e-11	TRUE		Kctd17	4.98862	0.262055	1.06e-05
Ahi1	24.8198	0.369348	1.68e-132		Zfp933	6.2703	0.264132	5.39e-09	FALSE		Ptk7	4.85125	0.452165	7.75e-06							Dscam	7.31887	0.264904	3.72e-11	TRUE		Ddx10	4.99292	0.250599	1.04e-05
Cmss1	29.0669	0.617756	3.69e-182		Pitpnb	6.29685	0.251148	4.6e-09	TRUE		Dtx1	4.85499	0.385887	7.6e-06							Dync1i1	7.34452	0.261135	3.09e-11	FALSE		Epb41l4b	4.9999	0.251644	1.01e-05
AY036118	36.8078	0.611454	9.52e-293		Gm26652	6.30102	0.345073	4.48e-09	TRUE		Socs5	4.85526	0.250899	7.59e-06							Mef2a	7.34456	0.260756	3.09e-11	FALSE		Git2	5.00419	0.29765	9.85e-06
					Gpr89	6.3142	0.312161	4.13e-09	FALSE		Plxnd1	4.85777	0.290824	7.51e-06							Car10	7.35342	0.273762	2.92e-11	TRUE		Pdzrn3	5.00948	0.271756	9.59e-06
					Fbxl12	6.32066	0.330021	3.98e-09	TRUE		Akap5	4.86013	0.257923	7.42e-06							Elavl2	7.36013	0.27411	2.79e-11	FALSE		Rab8b	5.01481	0.327848	9.35e-06
					Gabrd	6.33027	0.273368	3.75e-09	TRUE		Nelfb	4.86345	0.255601	7.3e-06							Chl1	7.36427	0.302823	2.73e-11	FALSE		Ints3	5.03922	0.330931	8.29e-06
					Mettl7a1	6.34796	0.336231	3.36e-09	FALSE		Hdac3	4.86699	0.267201	7.17e-06							Etnk1	7.40281	0.26926	2.1e-11	FALSE		Med27	5.05065	0.274913	7.85e-06
					Matn2	6.37784	0.367518	2.79e-09	FALSE		Begain	4.86831	0.282424	7.13e-06							Sobp	7.40514	0.265487	2.07e-11	FALSE		Sntb2	5.05445	0.25402	7.71e-06
					Pdhx	6.40296	0.317577	2.4e-09	TRUE		Pgs1	4.87541	0.252262	6.88e-06							Zfp608	7.44811	0.330214	1.5e-11	FALSE		Sema3a	5.06362	0.327487	7.38e-06
					Uba5	6.40887	0.275838	2.31e-09	TRUE		Zxdc	4.88643	0.324477	6.53e-06							Ndst3	7.46665	0.421	1.33e-11	FALSE		Pde9a	5.06619	0.375705	7.28e-06
					Efnb2	6.41614	0.259768	2.21e-09	FALSE		Ppard	4.88854	0.272078	6.46e-06							Zmat4	7.46687	0.276206	1.33e-11	FALSE		Scaf4	5.06669	0.254449	7.28e-06
					Gm10649	6.46937	0.289495	1.58e-09	FALSE		Pkp2	4.89904	0.341566	6.13e-06							Kcnj6	7.48353	0.35954	1.18e-11	TRUE		Sacs	5.07178	0.303109	7.1e-06
					Gpr162	6.49035	0.256793	1.39e-09	TRUE		Pfkfb3	4.90379	0.55991	5.99e-06							Plxdc2	7.48621	0.353367	1.17e-11	FALSE		Pip5k1b	5.07773	0.300862	6.9e-06
					Jak2	6.5088	0.262948	1.23e-09	FALSE		Akt2	4.90512	0.263841	5.95e-06							Spred1	7.48821	0.348761	1.16e-11	FALSE		Rubcn	5.07824	0.279279	6.89e-06
					Skp1a	6.52124	0.381542	1.14e-09	TRUE		Scrt1	4.90581	0.3562	5.93e-06							Atp2a2	7.49177	0.269485	1.13e-11	TRUE		Tgfbr3	5.08005	0.391975	6.83e-06
					Cacna1g	6.52198	0.307558	1.13e-09	FALSE		Ttbk2	4.90647	0.562547	5.91e-06							Ctss	7.52139	1.7949	9.09e-12	FALSE		Fgd4	5.08115	0.259374	6.79e-06
					Atg13	6.55206	0.276309	9.36e-10	TRUE		Klhl18	4.90661	0.290053	5.91e-06							Dpm1	7.54552	0.297502	7.6e-12	TRUE		Zfp385a	5.08171	0.533511	6.78e-06
					Rims3	6.61031	0.38999	6.45e-10	FALSE		Dffb	4.91385	0.323461	5.7e-06							Atp5a1	7.56788	0.302276	6.48e-12	TRUE		Gm47591	5.08583	0.260534	6.64e-06
					Rpl10a	6.6368	0.284442	5.42e-10	TRUE		Ddx3y	4.9139	0.597888	5.7e-06							Ywhag	7.58258	0.312921	5.86e-12	TRUE		Hk1	5.08883	0.279377	6.55e-06
					Mb21d2	6.64168	0.25772	5.25e-10	FALSE		P3h2	4.91493	0.29708	5.67e-06							Stau2	7.58544	0.265623	5.77e-12	FALSE		Senp2	5.09173	0.269914	6.47e-06
					Ube2m	6.64401	0.33746	5.17e-10	TRUE		Gpt2	4.92643	0.302168	5.37e-06							Fgf13	7.60107	0.309491	5.14e-12	FALSE		Hcn2	5.09207	0.254893	6.46e-06
					Mrpl41	6.64708	0.271912	5.08e-10	TRUE		Traf6	4.9288	0.268738	5.3e-06							Cacng2	7.66406	0.334067	3.22e-12	FALSE		Inpp5a	5.10147	0.256893	6.16e-06
					Zbtb18	6.65496	0.348998	4.83e-10	TRUE		Mthfs	4.92952	0.331539	5.29e-06							Cdh10	7.68309	0.279069	2.83e-12	TRUE		Qser1	5.10477	0.442436	6.06e-06
					Tspyl2	6.66104	0.285965	4.64e-10	FALSE		Cep85	4.9407	0.346959	5e-06							Grm8	7.69939	0.345429	2.51e-12	FALSE		Zcchc14	5.1116	0.254097	5.86e-06
					Socs2	6.66815	0.302079	4.43e-10	FALSE		Extl1	4.94624	0.402301	4.86e-06							Astn2	7.70956	0.25818	2.33e-12	FALSE		Inpp5b	5.11771	0.349378	5.68e-06
					Rps2	6.66865	0.266087	4.42e-10	TRUE		Mei4	4.94656	0.309351	4.85e-06							C1qtnf4	7.72279	0.290787	2.14e-12	TRUE		Tmem63c	5.1378	0.266493	5.17e-06
					Nat8l	6.67029	0.371375	4.38e-10	FALSE		Cfap74	4.94827	0.25161	4.81e-06							Gm40841	7.81463	0.369845	1.05e-12	TRUE		Ksr1	5.15347	0.267091	4.79e-06
					Hif1a	6.68646	0.287364	3.93e-10	TRUE		Gm14296	4.95322	0.27997	4.7e-06							Clstn2	7.82147	0.285987	1.01e-12	FALSE		Trim46	5.15369	0.268027	4.78e-06
					Gm49336	6.70328	0.276362	3.53e-10	TRUE		A730081D07Rik	4.95827	0.30442	4.58e-06							Psap	7.84162	0.292603	8.67e-13	TRUE		Kif17	5.16307	0.386672	4.57e-06
					Ptchd1	6.73013	0.287889	2.96e-10	FALSE		2610021A01Rik	4.95875	0.287871	4.57e-06							Tmeff2	7.86061	0.256851	7.56e-13	TRUE		C230057M02Rik	5.16327	0.464815	4.57e-06
					Pdss1	6.73817	0.262779	2.81e-10	FALSE		Prag1	4.96471	0.359619	4.44e-06							Fut9	7.9169	0.273509	4.85e-13	FALSE		2023-03-04	5.16704	0.320914	4.49e-06
					Rpl18	6.78056	0.2532	2.13e-10	TRUE		Sec24c	4.96506	0.354705	4.43e-06							Dscaml1	7.92442	0.273144	4.6e-13	FALSE		Tm6sf1	5.1748	0.33101	4.31e-06
					1700016P03Rik	6.79508	0.538509	1.94e-10	FALSE		St5	4.97362	0.299508	4.25e-06							Cd47	7.92478	0.331294	4.6e-13	TRUE		St5	5.17613	0.419731	4.28e-06
					Otud3	6.81879	0.440607	1.65e-10	FALSE		Wbp1l	4.97614	0.266337	4.19e-06							Pex5l	7.93471	0.287112	4.33e-13	FALSE		Igf1	5.19483	0.654138	3.91e-06
					Polr3a	6.82939	0.329957	1.54e-10	TRUE		Robo3	4.98913	0.259264	3.93e-06							Kcnq1ot1	7.94749	0.252669	3.93e-13	FALSE		Slit2	5.19626	0.282148	3.88e-06
					Snx12	6.83726	0.375417	1.46e-10	FALSE		Gpat4	4.99302	0.302102	3.86e-06							Adcy2	7.9685	0.339182	3.35e-13	TRUE		Riok3	5.19632	0.250433	3.88e-06
					Rap1b	6.83875	0.281027	1.45e-10	TRUE		St3gal2	4.99305	0.289639	3.86e-06							Syp	7.96894	0.303406	3.35e-13	TRUE		Cdc27	5.20133	0.32931	3.79e-06
					Msantd2	6.86926	0.261847	1.18e-10	FALSE		Acad10	5.00374	0.298373	3.67e-06							Thy1	8.02075	0.39641	2.26e-13	TRUE		Exoc5	5.20496	0.252827	3.72e-06
					Marcks	6.89028	0.3156	1.03e-10	FALSE		Cacna1h	5.01416	0.253348	3.48e-06							Hspa8	8.03069	0.270394	2.1e-13	TRUE		Med15	5.21689	0.256808	3.51e-06
					Ids	6.89239	0.45598	1.02e-10	TRUE		Stk24	5.01921	0.289516	3.39e-06							Aig1	8.05958	0.287485	1.67e-13	TRUE		2023-09-03	5.22469	0.287679	3.38e-06
					Kcnv1	6.92434	0.33311	8.22e-11	TRUE		Tango6	5.02299	0.329929	3.33e-06							Ptchd4	8.07082	0.3079	1.54e-13	FALSE		Sugp1	5.2271	0.295848	3.34e-06
					Ppp2r5a	6.94359	0.276086	7.23e-11	TRUE		Gm35909	5.02376	5.61222	3.32e-06							Msra	8.12089	0.273335	1.03e-13	FALSE		Ap1b1	5.23268	0.265384	3.25e-06
					Gucy1a1	6.97196	0.310979	5.97e-11	TRUE		Flt3	5.02644	0.345233	3.27e-06							Gad1	8.13962	0.329084	8.86e-14	FALSE		Sema3e	5.2385	0.341422	3.15e-06
					Prrt1	6.9737	0.278102	5.91e-11	TRUE		Gsr	5.03147	0.288231	3.19e-06							Ppm1h	8.15448	0.313032	7.9e-14	FALSE		Pnkd	5.24671	0.252446	3.03e-06
					Sdc2	6.97426	0.33806	5.89e-11	FALSE		Limk1	5.03338	0.413535	3.16e-06							Galntl6	8.17824	0.273091	6.6e-14	FALSE		Bmt2	5.25007	0.273689	2.98e-06
					Rskr	6.99834	0.378609	5.01e-11	FALSE		Map1s	5.04089	0.288986	3.05e-06							Clstn3	8.216	0.352668	4.86e-14	FALSE		Thsd4	5.25183	0.35484	2.96e-06
					Fam234b	7.03576	0.28317	3.88e-11	TRUE		Dpf1	5.04845	0.26159	2.93e-06							Kcnc1	8.23382	0.365944	4.26e-14	FALSE		Arhgap12	5.25435	0.28532	2.92e-06
					Pls1	7.04608	0.379874	3.61e-11	FALSE		2810049E08Rik	5.05447	0.256225	2.84e-06							Magi1	8.25373	0.268314	3.64e-14	FALSE		Gm26854	5.2571	0.471153	2.88e-06
					Hexa	7.08203	0.413065	2.82e-11	FALSE		Nectin1	5.05633	0.275532	2.82e-06							Plp1	8.25904	0.264522	3.51e-14	TRUE		Myo9b	5.2603	0.308138	2.84e-06
					Etfa	7.11567	0.273626	2.24e-11	TRUE		Jade2	5.0564	0.323401	2.82e-06							A230057D06Rik	8.2599	0.251512	3.51e-14	FALSE		Smurf1	5.26033	0.281202	2.84e-06
					Scn2b	7.1166	0.337043	2.22e-11	TRUE		Pitpnm1	5.06833	0.325489	2.65e-06							Pura	8.28041	0.322872	2.99e-14	TRUE		Jph1	5.26092	0.322482	2.83e-06
					Haghl	7.12334	0.316815	2.12e-11	TRUE		Neat1	5.0744	0.313222	2.57e-06							Pbx1	8.34777	0.272647	1.72e-14	FALSE		Tbc1d4	5.26514	0.45179	2.78e-06
					Cplx1	7.14125	0.296881	1.87e-11	FALSE		Mipep	5.07908	0.274168	2.51e-06							Stxbp6	8.35533	0.439387	1.63e-14	FALSE		Cemip	5.26893	0.359198	2.72e-06
					Gdi1	7.1478	0.263522	1.79e-11	TRUE		Lyrm1	5.08784	0.321693	2.4e-06							Cacna2d1	8.37045	0.284111	1.45e-14	TRUE		Hnrnpll	5.27285	0.357901	2.67e-06
					Mfap3l	7.17134	0.302097	1.52e-11	TRUE		Car4	5.0884	0.313213	2.39e-06							Atp1a3	8.42248	0.269043	9.47e-15	FALSE		Il1rapl2	5.28023	0.314325	2.57e-06
					Stx7	7.17774	0.259218	1.45e-11	TRUE		Mov10	5.09023	0.39027	2.37e-06							Dlc1	8.42493	0.327228	9.36e-15	FALSE		Plaa	5.28159	0.334097	2.55e-06
					Timp2	7.18489	0.355377	1.38e-11	TRUE		Dcbld2	5.09642	0.259581	2.3e-06							Lrfn5	8.43879	0.257094	8.48e-15	FALSE		Pag1	5.2831	0.319062	2.54e-06
					Lrrc3b	7.18758	0.299922	1.36e-11	FALSE		Ubash3b	5.09951	0.347102	2.26e-06							Nptn	8.44694	0.261934	7.98e-15	TRUE		Cblb	5.29583	0.317892	2.37e-06
					Fxyd7	7.19786	0.317008	1.26e-11	TRUE		Hipk4	5.10083	0.316489	2.25e-06							Syn1	8.48477	0.373709	5.94e-15	FALSE		Slc8a2	5.30118	0.289472	2.32e-06
					Sec22a	7.22634	0.278651	1.03e-11	FALSE		Ccdc3	5.10144	0.4967	2.24e-06							Nol4	8.49922	0.291412	5.36e-15	FALSE		Tbc1d8	5.30364	0.264301	2.29e-06
					Ell2	7.25041	0.262595	8.7e-12	TRUE		Eif3j2	5.10159	4.50875	2.24e-06							Luzp2	8.54299	0.378414	3.71e-15	FALSE		Ppm1a	5.31169	0.252142	2.2e-06
					Nefm	7.25703	0.397392	8.29e-12	FALSE		Anxa7	5.10853	0.277157	2.16e-06							Ubash3b	8.61642	0.379573	1.98e-15	FALSE		Stx1b	5.31331	0.33844	2.18e-06
					Patj	7.26671	0.285373	7.75e-12	FALSE		Cep104	5.13259	0.269222	1.91e-06							Cd9	8.62418	1.02346	1.87e-15	FALSE		Kcnab2	5.31373	0.366764	2.17e-06
					B230219D22Rik	7.30598	0.308542	5.87e-12	TRUE		Vmn2r87	5.13351	0.278006	1.9e-06							Pcbp3	8.62541	0.544582	1.87e-15	FALSE		Map3k13	5.31592	0.279155	2.15e-06
					Ar	7.31345	0.311553	5.57e-12	FALSE		Znfx1	5.15067	0.257754	1.74e-06							Kcnmb2	8.62618	0.374347	1.87e-15	FALSE		Gpr45	5.32974	0.297922	2e-06
					Sacs	7.3159	0.254291	5.47e-12	TRUE		Klhl8	5.16478	0.277641	1.62e-06							Qk	8.64916	0.318309	1.55e-15	TRUE		Pola1	5.33335	0.316124	1.97e-06
					Gm19410	7.31597	0.390104	5.47e-12	FALSE		Hrh2	5.16553	0.449853	1.62e-06							Stxbp5l	8.67405	0.273034	1.26e-15	FALSE		Metap1d	5.34061	0.265147	1.9e-06
					Lrp8	7.31903	0.275348	5.37e-12	FALSE		Nab1	5.17463	0.293343	1.54e-06							Map2	8.70869	0.269285	9.39e-16	TRUE		Mmp24	5.34286	0.382939	1.87e-06
					Mtpn	7.3291	0.310796	4.99e-12	TRUE		Taok2	5.17814	0.285712	1.51e-06							Tra2a	8.73101	0.322886	7.89e-16	FALSE		Gm10754	5.34377	0.27058	1.87e-06
					Taf3	7.35521	0.268538	4.15e-12	FALSE		Sulf1	5.18549	0.306113	1.46e-06							Ptprm	8.74214	0.308818	7.23e-16	FALSE		Tmcc3	5.34416	0.322756	1.86e-06
					Tigd2	7.36538	0.424025	3.86e-12	FALSE		Ppp6r1	5.18653	0.278831	1.45e-06							Mical2	8.75135	0.358369	6.74e-16	FALSE		Ap2a1	5.34484	0.253003	1.86e-06
					Mrpl48	7.36621	0.28688	3.84e-12	TRUE		Vstm2b	5.19084	0.41021	1.42e-06							Slc24a3	8.75142	0.330362	6.74e-16	FALSE		Grik4	5.34512	0.270969	1.86e-06
					Fam13a	7.36671	0.280097	3.83e-12	TRUE		Polr1a	5.19384	0.250402	1.4e-06							Edil3	8.83712	0.312213	3.22e-16	FALSE		Cdh7	5.35023	0.299363	1.81e-06
					Nrip1	7.38265	0.26896	3.41e-12	FALSE		Tmcc3	5.20154	0.279636	1.34e-06							Dlx6os1	8.91265	0.410669	1.65e-16	TRUE		Actn2	5.35101	0.264735	1.8e-06
					Cisd2	7.39274	0.254114	3.17e-12	TRUE		2700097O09Rik	5.20532	0.276928	1.32e-06							Cx3cl1	8.97747	0.409115	9.29e-17	TRUE		Herc4	5.36289	0.296547	1.7e-06
					Morf4l2	7.39591	0.265476	3.1e-12	TRUE		Nip7	5.20789	0.632036	1.3e-06							Cers6	9.01706	0.329895	6.64e-17	FALSE		S100pbp	5.36689	0.313125	1.66e-06
					Pdia3	7.44698	0.250504	2.14e-12	TRUE		Tmem127	5.21237	0.354884	1.27e-06							Pcsk1n	9.06505	0.318993	4.34e-17	TRUE		Gpatch2	5.37584	0.25651	1.59e-06
					Psmb1	7.45081	0.268997	2.08e-12	TRUE		Slc35b3	5.21471	0.250788	1.25e-06							Tyrobp	9.07669	2.61602	3.95e-17	FALSE		Mapkbp1	5.37833	0.359431	1.57e-06
					Caap1	7.49414	0.287523	1.51e-12	TRUE		Acly	5.2166	0.355581	1.24e-06							Nhs	9.09183	0.405246	3.48e-17	FALSE		Pxk	5.39254	0.283872	1.46e-06
					Pdp1	7.51503	0.385087	1.3e-12	TRUE		Ralgds	5.22232	0.295335	1.21e-06							Bach2	9.13665	0.36065	2.33e-17	FALSE		Lrrc3b	5.39335	0.372926	1.45e-06
					Rab15	7.52507	0.307585	1.21e-12	FALSE		Rnf185	5.22517	0.266873	1.19e-06							Kcnip1	9.13992	0.37249	2.29e-17	FALSE		Taf3	5.39353	0.338684	1.45e-06
					Prex1	7.53233	0.390928	1.15e-12	FALSE		Tmem266	5.2252	0.318241	1.19e-06							Chrm3	9.14325	0.331699	2.25e-17	FALSE		Anks1	5.39364	0.2517	1.45e-06
					Calb1	7.54566	0.341055	1.04e-12	TRUE		Gab3	5.22545	0.350249	1.19e-06							Rgs6	9.16159	0.418521	1.93e-17	FALSE		Dennd4c	5.39512	0.272402	1.44e-06
					Tmem260	7.55572	0.286601	9.69e-13	FALSE		Smoc2	5.22688	0.312257	1.18e-06							Klf12	9.27979	0.306554	6.49e-18	FALSE		Agap3	5.40933	0.259795	1.34e-06
					Entr1	7.56785	0.309757	8.84e-13	FALSE		Sfxn3	5.2316	0.383205	1.15e-06							Large1	9.31408	0.267071	4.83e-18	FALSE		Lims1	5.41093	0.274554	1.33e-06
					Pdgfc	7.57718	0.315544	8.26e-13	FALSE		Ldlr	5.23302	0.309823	1.14e-06							Cdk14	9.3414	0.358653	3.79e-18	FALSE		Ppp3cc	5.41957	0.307901	1.27e-06
					Mtx2	7.58208	0.329824	7.96e-13	TRUE		Syt3	5.23322	0.344695	1.14e-06							Syn2	9.37808	0.2965	2.72e-18	FALSE		Slc7a8	5.43553	0.25338	1.16e-06
					Tmem29	7.58795	0.310133	7.63e-13	FALSE		Czib	5.23752	0.341035	1.11e-06							Atp6v0b	9.43086	0.302281	1.67e-18	TRUE		Tbck	5.44812	0.266368	1.09e-06
					Glce	7.61808	0.29581	6.11e-13	FALSE		Hid1	5.23829	0.252719	1.11e-06							Rasal2	9.53256	0.314026	6.39e-19	FALSE		Plekhm2	5.45037	0.278276	1.08e-06
					Cryab	7.62968	0.306807	5.61e-13	FALSE		Ctsz	5.23947	0.592139	1.1e-06							Kcnh7	9.53474	0.295292	6.36e-19	FALSE		Vps35l	5.45702	0.26133	1.04e-06
					Mmaa	7.70908	0.263992	3.07e-13	TRUE		Tctn2	5.24182	0.314575	1.09e-06							Opcml	9.54205	0.264252	6.02e-19	FALSE		Spast	5.46079	0.317239	1.02e-06
					Ttyh3	7.72026	0.268173	2.83e-13	TRUE		Manba	5.24196	0.336767	1.09e-06							Cdr1os	9.61258	0.292165	3.09e-19	TRUE		Gm15155	5.46164	0.275624	1.02e-06
					Tubb5	7.74746	0.311018	2.3e-13	TRUE		Msrb2	5.2435	0.315345	1.08e-06							Grip1	9.61866	0.306659	2.96e-19	FALSE		Arrb1	5.48362	0.330384	9.08e-07
					Erp44	7.77114	0.277287	1.92e-13	TRUE		A730060N03Rik	5.24464	0.42601	1.08e-06							Prkca	9.64897	0.331259	2.24e-19	TRUE		Sgsm1	5.48381	0.264307	9.08e-07
					Tmsb10	7.77581	0.275832	1.86e-13	TRUE		Dus2	5.24611	0.259449	1.07e-06							Gpm6a	9.67073	0.286875	1.84e-19	TRUE		Vwa5b2	5.48435	0.331328	9.06e-07
					Atp6v1g2	7.78446	0.250891	1.74e-13	TRUE		AV039307	5.25156	0.975185	1.04e-06							Thrb	9.68252	0.305775	1.67e-19	FALSE		Tmem178	5.49725	0.30693	8.45e-07
					Galnt7	7.79136	0.291131	1.65e-13	FALSE		Dlg5	5.25355	0.322354	1.03e-06							Sntg1	9.713	0.260161	1.26e-19	FALSE		A830082K12Rik	5.49851	0.329276	8.41e-07
					Mapk11	7.80517	0.433311	1.49e-13	FALSE		Mtg2	5.2539	0.289259	1.02e-06							Maml3	9.71925	0.445605	1.2e-19	TRUE		Memo1	5.5099	0.250559	7.9e-07
					1110008P14Rik	7.89412	0.258101	7.52e-14	TRUE		Rffl	5.25459	0.299844	1.02e-06							Mef2c	9.76414	0.294352	7.88e-20	TRUE		Cd46	5.51414	0.311784	7.73e-07
					3110039M20Rik	7.91709	0.304914	6.32e-14	TRUE		Cep83os	5.2628	0.259157	9.78e-07							Cst3	9.79197	0.299445	6.09e-20	FALSE		Glce	5.52144	0.330244	7.44e-07
					Atp6v1c1	7.94664	0.269599	5.02e-14	FALSE		Dclk3	5.26627	0.441338	9.6e-07							C1qb	9.84876	1.61815	3.53e-20	FALSE		Oprd1	5.52273	0.521491	7.39e-07
					Rnf227	8.05828	0.261288	2.1e-14	TRUE		Plcg1	5.28508	0.288529	8.7e-07							Atp1b1	10.0436	0.304045	5.09e-21	TRUE		Igsf9b	5.525	0.253551	7.3e-07
					Bcl2	8.0604	0.344656	2.07e-14	FALSE		Pepd	5.29664	0.291706	8.19e-07							Gabbr2	10.1348	0.35056	2.13e-21	FALSE		Sgce	5.52836	0.267812	7.18e-07
					Kcnip2	8.11135	0.358501	1.38e-14	FALSE		Bmp1	5.3093	0.267159	7.67e-07							Ctnnd2	10.1612	0.270788	1.66e-21	FALSE		Rps6kc1	5.52953	0.297438	7.14e-07
					Wdpcp	8.17012	0.253579	8.58e-15	FALSE		Slc39a14	5.3215	0.265143	7.19e-07							Slc35f4	10.1756	0.400049	1.46e-21	FALSE		Arhgap6	5.53782	0.329982	6.83e-07
					Lmbrd2	8.17155	0.296274	8.49e-15	TRUE		Mob1b	5.32588	0.265559	7.02e-07							Trim9	10.1972	0.351671	1.22e-21	FALSE		2610037D02Rik	5.5412	0.25907	6.71e-07
					Cdh22	8.21275	0.435322	6.09e-15	FALSE		Atp8b1	5.32754	0.308047	6.96e-07							Kcnc2	10.2783	0.385525	5.39e-22	FALSE		Eml1	5.54203	0.272258	6.69e-07
					Tmem38a	8.24181	0.262731	4.83e-15	TRUE		Katnal1	5.33079	0.289334	6.85e-07							A330076H08Rik	10.3003	0.367851	4.39e-22	FALSE		Tbcd	5.54376	0.279237	6.63e-07
					Lamp5	8.26341	0.320859	4.05e-15	TRUE		Evc2	5.34689	0.429761	6.28e-07							Prpf4b	10.7001	0.323254	6.66e-24	TRUE		Rnf144b	5.54396	0.344351	6.63e-07
					Cds1	8.26359	0.282889	4.04e-15	TRUE		Fam124a	5.35148	0.288535	6.13e-07							C1qa	10.7444	1.67796	4.22e-24	FALSE		Nova2	5.56064	0.25069	6.07e-07
					Ccsap	8.29619	0.331037	3.1e-15	TRUE		Glb1	5.35944	0.267259	5.87e-07							Snap25	10.7912	0.266791	2.6e-24	TRUE		Stk3	5.56308	0.301918	5.99e-07
					Cdh7	8.31974	0.415674	2.56e-15	FALSE		Gm7854	5.37014	0.411754	5.55e-07							Ppm1e	10.8936	0.39743	8.95e-25	FALSE		Pde1b	5.5688	0.270742	5.81e-07
					Kcnk9	8.34358	0.298738	2.11e-15	FALSE		Ptpn23	5.37236	0.303361	5.48e-07							Gm4258	10.99	0.459197	3.26e-25	FALSE		Hspa12a	5.57757	0.273262	5.55e-07
					St8sia5	8.39396	0.311357	1.4e-15	FALSE		Mrps27	5.37785	0.298444	5.32e-07							Slc17a7	11.0025	0.536636	2.92e-25	TRUE		2610035D17Rik	5.5906	0.285091	5.18e-07
					Brdt	8.42268	0.313542	1.11e-15	FALSE		Tom1	5.38523	0.390096	5.11e-07							Etl4	11.1202	0.359742	8.09e-26	FALSE		Cacna1i	5.59874	0.396804	4.95e-07
					Hexb	8.44797	0.403948	9.01e-16	TRUE		Filip1	5.38708	0.338252	5.06e-07							Synpr	11.1566	0.490521	5.54e-26	FALSE		Rmnd5a	5.60243	0.260038	4.86e-07
					Rgs20	8.45689	0.296046	8.37e-16	TRUE		Ss18l1	5.39136	0.284219	4.95e-07							Nxph1	11.3283	0.474285	8.16e-27	FALSE		Smarca4	5.60874	0.252761	4.7e-07
					Gng3	8.47501	0.305237	7.22e-16	TRUE		Stk10	5.40607	0.331004	4.57e-07							Epha5	11.77	0.371459	5.47e-29	TRUE		Ilrun	5.62819	0.373556	4.23e-07
					Cpeb2	8.49891	0.251737	5.93e-16	TRUE		Adamtsl1	5.41547	0.267267	4.34e-07							Pcdh7	12.2211	0.386848	2.44e-31	FALSE		Man2a1	5.62929	0.255717	4.2e-07
					Timm9	8.54421	0.254456	4.08e-16	TRUE		2023-03-03	5.41994	0.43289	4.24e-07							Slc8a1	12.4257	0.41214	2e-32	TRUE		Rpgr	5.63438	0.261483	4.09e-07
					Lynx1	8.55067	0.341336	3.86e-16	FALSE		Pbx4	5.42069	0.315789	4.23e-07							Dpp10	12.4265	0.343723	2e-32	TRUE		Traf3	5.63535	0.278248	4.07e-07
					Fbxl3	8.55714	0.407745	3.66e-16	TRUE		Sufu	5.42307	0.301961	4.17e-07							Gria4	12.4275	0.352637	2e-32	FALSE		Cplx1	5.65595	0.352803	3.63e-07
					Spink10	8.58853	0.305917	2.8e-16	FALSE		Azin2	5.42349	0.263403	4.16e-07							Dlgap2	12.5619	0.331816	4.09e-33	FALSE		Zfp697	5.66044	0.458751	3.54e-07
					Ctsl	8.6182	0.370612	2.19e-16	TRUE		Htra2	5.43748	0.349955	3.86e-07							Nrgn	13.0407	0.414134	9.4e-36	TRUE		Spats2	5.66363	0.314659	3.47e-07
					Sema3a	8.6418	0.393473	1.8e-16	FALSE		Pcyt1b	5.43771	0.316952	3.86e-07							Ctsd	13.2038	1.12152	1.15e-36	FALSE		Rnf14	5.66677	0.29791	3.42e-07
					Yipf5	8.67672	0.332803	1.34e-16	TRUE		Adal	5.43791	0.612189	3.85e-07							Tcf4	13.5228	0.427816	1.66e-38	TRUE		Filip1	5.66701	0.324539	3.42e-07
					Lyzl4	8.6914	0.403315	1.18e-16	FALSE		Rab43	5.44729	0.290353	3.67e-07							Kcnj3	13.5318	0.49147	1.55e-38	FALSE		Usp25	5.67799	0.353654	3.22e-07
					Srsf10	8.69748	0.257585	1.12e-16	TRUE		Esrra	5.44875	0.252168	3.64e-07							Hcn1	13.6503	0.451378	3.25e-39	FALSE		Rhot1	5.68925	0.327937	3.03e-07
					Ctxn1	8.70485	0.310714	1.05e-16	TRUE		Msl2	5.45654	0.271978	3.48e-07							Fam155a	13.8864	0.373967	1.32e-40	FALSE		Cul9	5.68976	0.258473	3.02e-07
					Zdhhc23	8.71578	0.431381	9.6e-17	TRUE		Ripor1	5.45905	0.270978	3.44e-07							Zeb2	14.4421	0.502338	5.52e-44	FALSE		6530403H02Rik	5.69565	0.346179	2.93e-07
					Adgra1	8.72859	0.323033	8.63e-17	FALSE		Fbxl19	5.46739	0.319036	3.29e-07							Dlgap1	14.488	0.355712	3.05e-44	FALSE		Zfhx2	5.70057	0.254422	2.85e-07
					Ggps1	8.73942	0.254966	7.86e-17	FALSE		Clcn7	5.4702	0.330903	3.24e-07							Camk2n1	15.7063	0.609016	3.14e-52	TRUE		Slc9a7	5.70221	0.251127	2.83e-07
					Sf3b3	8.76979	0.261775	6.06e-17	TRUE		Hirip3	5.47184	0.375984	3.21e-07							Oxr1	20.3922	0.644931	8.98e-89	FALSE		Baz1b	5.72489	0.253768	2.51e-07
					Dusp11	8.79409	0.297809	4.91e-17	TRUE		Neurl4	5.4868	0.279332	2.96e-07							Chchd3	21.1618	0.825224	1.18e-95	FALSE		Arhgap23	5.7274	0.332979	2.47e-07
					Rorb	8.81012	0.268389	4.27e-17	TRUE		Ift80	5.49252	0.271143	2.87e-07													Ints6l	5.72773	0.264391	2.47e-07
					Ttc37	8.81568	0.295989	4.08e-17	FALSE		Disp3	5.51768	0.354789	2.5e-07													Arap2	5.73	0.287844	2.44e-07
					Sorcs2	8.81997	0.268547	3.94e-17	FALSE		Wdr66	5.51921	0.357534	2.48e-07													Cers5	5.73658	0.291869	2.36e-07
					Ep300	8.83211	0.252509	3.54e-17	TRUE		Zfp942	5.52733	0.300013	2.37e-07													Iqsec3	5.74664	0.297376	2.23e-07
					Zscan26	8.84146	0.267115	3.28e-17	TRUE		Usp49	5.53942	0.306584	2.22e-07													Prmt8	5.75572	0.278014	2.12e-07
					Dnajb4	8.87306	0.307016	2.5e-17	TRUE		Etf1	5.55236	0.330467	2.06e-07													Mta3	5.75853	0.308382	2.09e-07
					Gm13052	8.87374	0.489554	2.49e-17	FALSE		Mid2	5.56333	0.348687	1.94e-07													Arntl	5.76416	0.3277	2.03e-07
					Rab8b	8.88052	0.300426	2.35e-17	FALSE		Pced1a	5.56445	0.678237	1.93e-07													Gm10125	5.76796	0.270118	1.99e-07
					Kazn	8.90839	0.683692	1.84e-17	FALSE		Sord	5.59143	1.20307	1.65e-07													Clasrp	5.76869	0.33576	1.98e-07
					Sik2	8.9115	0.254631	1.79e-17	FALSE		Sbno2	5.59407	0.41227	1.63e-07													Lin28b	5.77189	0.26734	1.95e-07
					6430590A07Rik	8.91827	0.326526	1.69e-17	TRUE		Prkab2	5.60011	0.278211	1.58e-07													Cop1	5.78078	0.253252	1.85e-07
					Nfyc	8.92696	0.265716	1.57e-17	FALSE		Tmem170b	5.60302	0.2588	1.55e-07													Psmd11	5.78353	0.304433	1.83e-07
					Eef1a2	8.94773	0.303685	1.31e-17	TRUE		Rpap1	5.60559	0.508167	1.53e-07													Satb1	5.78381	0.298634	1.82e-07
					Rad23b	8.97547	0.279419	1.02e-17	TRUE		Fam185a	5.61118	0.312091	1.48e-07													C1qb	5.78406	1.06917	1.82e-07
					Atp5c1	8.97877	0.252182	9.95e-18	TRUE		Arhgap12	5.61278	0.253487	1.47e-07													Ncdn	5.80263	0.351171	1.65e-07
					Eefsec	9.01693	0.252572	7.12e-18	FALSE		Eif4ebp2	5.61291	0.388267	1.47e-07													C1qa	5.80301	1.05586	1.64e-07
					Pitpnm3	9.03672	0.281697	5.97e-18	FALSE		Zfp438	5.61471	0.30598	1.45e-07													Ankrd13c	5.8044	0.395073	1.64e-07
					Ctsz	9.15131	0.991812	2.16e-18	FALSE		Lonp1	5.6227	0.287971	1.39e-07													Aftph	5.81011	0.296616	1.59e-07
					Neto2	9.19511	0.362334	1.47e-18	FALSE		Gm44257	5.63432	0.345882	1.3e-07													Gtf3c1	5.81564	0.334033	1.54e-07
					Myl12b	9.23704	0.258294	1.01e-18	TRUE		Rybp	5.63876	0.315205	1.27e-07													Camsap2	5.81722	0.293709	1.53e-07
					Enc1	9.26365	0.352871	7.95e-19	TRUE		Nat8l	5.64289	0.282668	1.24e-07													Nek1	5.82826	0.256817	1.43e-07
					Atxn7l3b	9.27005	0.277713	7.5e-19	TRUE		B230118H07Rik	5.65071	0.423012	1.19e-07													Ndst3	5.82959	0.316749	1.42e-07
					C230057M02Rik	9.29609	0.33552	5.92e-19	FALSE		B230217O12Rik	5.65727	0.327852	1.15e-07													Jakmip1	5.8343	0.258502	1.39e-07
					Creb1	9.3041	0.262301	5.51e-19	TRUE		Wsb2	5.66068	0.288906	1.13e-07													Acot7	5.8352	0.347425	1.38e-07
					Gm15155	9.32839	0.262415	4.42e-19	FALSE		Api5	5.66132	0.258799	1.12e-07													Lmo3	5.8366	0.276917	1.37e-07
					Diras2	9.34625	0.262812	3.76e-19	TRUE		Lurap1l	5.66319	0.259739	1.11e-07													Sox6	5.8367	0.331107	1.37e-07
					Tmem200a	9.40111	0.422962	2.29e-19	FALSE		Osbpl11	5.67141	0.282293	1.06e-07													Ajap1	5.83808	0.336042	1.36e-07
					Lamp2	9.45076	0.284694	1.45e-19	TRUE		Gnai3	5.68257	0.304014	9.96e-08													Cdc14b	5.85053	0.292379	1.27e-07
					Col25a1	9.47501	0.400567	1.16e-19	FALSE		Bcorl1	5.68616	0.317011	9.76e-08													Csf2ra	5.85357	0.33202	1.25e-07
					Fyco1	9.55489	0.352435	5.51e-20	TRUE		Heca	5.68639	0.29452	9.75e-08													Plekha1	5.85539	0.333166	1.24e-07
					Fam160a2	9.56866	0.339417	4.84e-20	FALSE		Rab26	5.69018	0.308975	9.54e-08													Nfkb1	5.85815	0.300912	1.22e-07
					Ly6e	9.59085	0.352675	3.95e-20	TRUE		Prkag1	5.69063	0.268346	9.52e-08													Smarcc2	5.85962	0.256169	1.21e-07
					Gucy1b1	9.61398	0.255359	3.17e-20	TRUE		Abcd4	5.69379	0.343283	9.35e-08													Dop1a	5.86312	0.263336	1.18e-07
					Slc25a36	9.6817	0.334019	1.66e-20	TRUE		Wdfy1	5.70949	0.262489	8.55e-08													Fam120b	5.86422	0.275174	1.18e-07
					Ppp3r1	9.71328	0.257437	1.25e-20	TRUE		Ankrd13a	5.72417	0.359637	7.87e-08													Clvs2	5.8676	0.299555	1.15e-07
					Snrnp48	9.78924	0.305995	6.05e-21	TRUE		1700016P03Rik	5.72963	0.465549	7.63e-08													Shld1	5.88289	0.657191	1.06e-07
					Chrm2	9.812	0.395937	4.86e-21	FALSE		4921539H07Rik	5.72985	0.266993	7.62e-08													Cyth3	5.88442	0.395591	1.05e-07
					Gabra3	9.81803	0.264475	4.59e-21	FALSE		Pfkfb4	5.75615	0.284701	6.55e-08													Mbd2	5.88701	0.366368	1.03e-07
					Ppp1cb	9.85734	0.262322	3.12e-21	FALSE		Nxpe3	5.7575	0.311201	6.5e-08													Dip2a	5.89112	0.317234	1.01e-07
					Crebzf	9.86736	0.260288	2.85e-21	TRUE		Gls2	5.75999	0.262542	6.41e-08													Sfswap	5.89706	0.28676	9.81e-08
					Rnf14	9.89996	0.282118	2.08e-21	FALSE		Top3b	5.76943	0.260575	6.08e-08													Frmd3	5.89821	0.34864	9.77e-08
					Dnajc21	9.90574	0.382609	1.97e-21	FALSE		Fam184b	5.77772	0.396652	5.79e-08													C78859	5.91127	0.255632	9.1e-08
					Mtmr12	9.91969	0.269531	1.72e-21	FALSE		Vps39	5.77815	0.315575	5.78e-08													Fbxw11	5.91554	0.310143	8.9e-08
					Zswim8	9.93195	0.273247	1.53e-21	FALSE		Rreb1	5.79381	0.286496	5.28e-08													Nol4l	5.91564	0.255105	8.9e-08
					Adamts17	9.94022	0.33742	1.41e-21	FALSE		Edc4	5.79452	0.262174	5.26e-08													Zdhhc2	5.93612	0.27778	7.91e-08
					Gm48530	9.95318	0.326288	1.25e-21	FALSE		Sgpp2	5.79733	0.267672	5.17e-08													Commd10	5.9395	0.250306	7.77e-08
					Tmem175	9.95645	0.259699	1.21e-21	FALSE		B3gnt2	5.80174	0.3107	5.04e-08													Pik3r3	5.94595	0.381507	7.48e-08
					Man2a1	9.96337	0.260045	1.13e-21	FALSE		Ubap1	5.80396	0.311782	4.98e-08													Nfyc	5.95075	0.25039	7.29e-08
					Fhl2	9.98215	0.289684	9.38e-22	FALSE		E230016M11Rik	5.811	0.290616	4.78e-08													Lin52	5.95101	0.362176	7.28e-08
					Stim2	10.0054	0.267059	7.44e-22	FALSE		Lactb2	5.8187	0.256994	4.57e-08													Tnks2	5.9516	0.280928	7.27e-08
					Syt4	10.0592	0.315188	4.37e-22	TRUE		Mettl7a1	5.82037	0.254857	4.52e-08													Ube2r2	5.96213	0.260885	6.86e-08
					Scube1	10.0715	0.314485	3.88e-22	FALSE		Sumf1	5.83549	0.274373	4.14e-08													Efr3a	5.96231	0.293825	6.86e-08
					Gm1043	10.1074	0.29815	2.72e-22	FALSE		Ndor1	5.83696	0.273527	4.11e-08													Depdc5	5.96232	0.271275	6.86e-08
					Calr	10.1368	0.280413	2.03e-22	TRUE		Tmed8	5.84392	0.323216	3.95e-08													Lonp2	5.96839	0.258478	6.63e-08
					Tmtc2	10.1383	0.3072	2e-22	FALSE		Iglon5	5.84934	0.276252	3.82e-08													Cpne5	5.97392	0.270764	6.42e-08
					Rab3a	10.1602	0.306716	1.61e-22	TRUE		Kri1	5.85598	0.373266	3.68e-08													Rps6ka2	5.97615	0.252512	6.34e-08
					Rnf111	10.1826	0.272793	1.29e-22	FALSE		Atp13a2	5.85785	0.263533	3.64e-08													Stxbp6	5.97644	0.282722	6.34e-08
					Apex2	10.186	0.268802	1.25e-22	FALSE		Zfp64	5.86787	0.270813	3.43e-08													Pde7a	5.98263	0.286859	6.12e-08
					Ncdn	10.2314	0.393704	7.95e-23	FALSE		Rrn3	5.8761	0.295144	3.26e-08													Gsg1l	5.98947	0.275492	5.89e-08
					Aff2	10.2692	0.260528	5.44e-23	FALSE		Ptpru	5.87837	0.433095	3.22e-08													Mapk14	5.9909	0.28554	5.86e-08
					Ftl1	10.2859	0.50899	4.6e-23	TRUE		Ttc39c	5.88472	0.274835	3.1e-08													Arid1a	6.00181	0.279193	5.49e-08
					Hs3st2	10.288	0.3555	4.51e-23	FALSE		Atp6v0a2	5.89107	0.262058	2.99e-08													Rab3b	6.00453	0.45033	5.41e-08
					Trf	10.2979	0.359167	4.11e-23	TRUE		Recql5	5.89433	0.256569	2.93e-08													Tnks	6.00463	0.256518	5.41e-08
					Zmiz1	10.3127	0.315874	3.54e-23	FALSE		Unc45a	5.89794	0.346211	2.87e-08													Pigu	6.00638	0.386558	5.36e-08
					Ppp3cb	10.3158	0.263143	3.43e-23	TRUE		Carnmt1	5.89944	0.299147	2.85e-08													Gtf2ird1	6.00956	0.257248	5.26e-08
					Gsg1l	10.3333	0.300587	2.88e-23	FALSE		Phactr2	5.91729	0.280938	2.56e-08													Ski	6.01145	0.278541	5.21e-08
					Lrrn2	10.3437	0.259865	2.6e-23	FALSE		Csnk1g2	5.92462	0.288545	2.46e-08													Ap3b1	6.01215	0.2733	5.2e-08
					Cers4	10.3463	0.275554	2.54e-23	FALSE		Gdpd5	5.93971	0.317299	2.24e-08													Luzp2	6.01256	0.287015	5.19e-08
					Synpo	10.3883	0.289545	1.65e-23	FALSE		D1Ertd622e	5.94822	0.26817	2.13e-08													Rab40c	6.03506	0.279919	4.56e-08
					Fau	10.3973	0.252982	1.5e-23	TRUE		Gm12940	5.95976	0.37367	1.99e-08													Gm19938	6.03981	0.356677	4.44e-08
					Cdyl2	10.4081	0.300218	1.35e-23	FALSE		Tvp23a	5.96373	0.336522	1.95e-08													Sh3pxd2a	6.05064	0.291665	4.16e-08
					Smg7	10.4101	0.293329	1.32e-23	FALSE		Vrk2	5.97115	0.680171	1.86e-08													Map3k3	6.06084	0.250777	3.92e-08
					Clvs2	10.4504	0.272698	8.74e-24	FALSE		Ankrd13d	5.97917	0.264638	1.77e-08													0610010F05Rik	6.06423	0.290391	3.84e-08
					Ephb1	10.452	0.321584	8.61e-24	FALSE		Stambpl1	5.98398	0.268151	1.72e-08													Sv2c	6.08362	0.315226	3.43e-08
					Gm17167	10.4528	0.458273	8.56e-24	FALSE		Deaf1	5.98728	0.250099	1.69e-08													Gm49797	6.08474	0.254863	3.41e-08
					B2m	10.4651	0.822879	7.53e-24	FALSE		Gm32442	5.98939	0.549218	1.67e-08													Ncoa5	6.08617	0.273191	3.38e-08
					Tub	10.5089	0.263649	4.8e-24	FALSE		Bcor	6.00197	0.268694	1.55e-08													Gpr137c	6.09597	0.268318	3.19e-08
					Slc8a2	10.6944	0.252104	7.01e-25	FALSE		Tmem214	6.00682	0.255154	1.5e-08													Pgbd5	6.09687	0.277765	3.18e-08
					Rbm28	10.724	0.263055	5.13e-25	TRUE		Hexa	6.00758	0.274948	1.5e-08													Bckdhb	6.10147	0.260477	3.1e-08
					Apod	10.7341	0.267021	4.63e-25	FALSE		Rsph10b	6.01175	0.394425	1.46e-08													Rprd1a	6.10437	0.276341	3.04e-08
					Galnt9	10.751	0.3693	3.87e-25	FALSE		Abcc4	6.01436	0.333038	1.44e-08													Dnm2	6.11222	0.255061	2.9e-08
					Larp4b	10.7545	0.265345	3.74e-25	FALSE		Ell	6.01746	0.262308	1.41e-08													Mef2d	6.11855	0.335711	2.8e-08
					Cltc	10.768	0.256802	3.26e-25	TRUE		Grk5	6.01921	0.28672	1.4e-08													Kif26b	6.11978	0.305544	2.78e-08
					C1qc	10.7745	1.52285	3.05e-25	FALSE		Chst8	6.02717	0.264123	1.33e-08													Lmbr1	6.12324	0.278733	2.72e-08
					Pkm	10.8616	0.308533	1.21e-25	TRUE		Stx17	6.03708	0.252828	1.26e-08													Zyg11b	6.12428	0.304134	2.71e-08
					Adgrb2	10.8683	0.255685	1.13e-25	FALSE		2510009E07Rik	6.04777	0.315305	1.18e-08													Rrbp1	6.12703	0.4618	2.66e-08
					Sirpa	10.8779	0.28866	1.02e-25	FALSE		Mad1l1	6.06226	0.298496	1.08e-08													Fnip2	6.13812	0.375044	2.49e-08
					Ctsb	10.9295	0.321535	5.92e-26	TRUE		Stk40	6.06392	0.298831	1.07e-08													8030462N17Rik	6.13978	0.317099	2.47e-08
					Ranbp2	10.9865	0.274343	3.2e-26	FALSE		Smg9	6.06423	0.272406	1.06e-08													Fcho2	6.14258	0.290049	2.43e-08
					Tmem30a	10.9918	0.297782	3.03e-26	TRUE		Mib2	6.06512	0.250943	1.06e-08													Usp3	6.14504	0.301459	2.39e-08
					Calm3	11.0261	0.286935	2.1e-26	TRUE		Slc25a42	6.06677	0.334256	1.05e-08													Plxdc2	6.15234	0.285595	2.29e-08
					Zfp827	11.0345	0.294962	1.92e-26	FALSE		Ttc28	6.06997	0.288621	1.03e-08													Hmbox1	6.16746	0.257929	2.09e-08
					Trem2	11.0366	2.25327	1.88e-26	FALSE		Kctd8	6.07859	0.407553	9.77e-09													Kcnip1	6.16985	0.265898	2.06e-08
					Igsf21	11.0379	0.376202	1.86e-26	FALSE		Mapk11	6.08412	0.272501	9.45e-09													Bicdl1	6.17949	0.269244	1.94e-08
					Syngap1	11.0481	0.359725	1.68e-26	FALSE		Rnpepl1	6.08561	0.380326	9.37e-09													Larp4b	6.19003	0.258563	1.83e-08
					A930015D03Rik	11.0778	0.260837	1.21e-26	FALSE		Als2	6.08592	0.351427	9.36e-09													Madd	6.20022	0.263552	1.72e-08
					Clec16a	11.1598	0.267246	4.95e-27	FALSE		Twf2	6.09653	0.255704	8.78e-09													Cep350	6.2085	0.267619	1.64e-08
					Gpc6	11.1663	0.26168	4.63e-27	FALSE		Farp2	6.10543	0.268043	8.32e-09													Pcbp2	6.21098	0.254506	1.62e-08
					Sncb	11.1829	0.306123	3.85e-27	TRUE		Gm11613	6.1181	0.35462	7.7e-09													Sel1l3	6.215	0.356749	1.58e-08
					Snx24	11.2074	0.309616	2.96e-27	FALSE		Htr4	6.12083	0.275257	7.58e-09													Pum2	6.22222	0.310415	1.51e-08
					Syngr1	11.2233	0.335477	2.49e-27	FALSE		Polr2a	6.12501	0.257627	7.38e-09													Tet3	6.22309	0.260649	1.5e-08
					Pdlim7	11.2363	0.277337	2.17e-27	TRUE		Bhlhb9	6.13292	0.251047	7.03e-09													Shank3	6.22841	0.336932	1.46e-08
					Hspa5	11.2497	0.377062	1.87e-27	TRUE		Cbfa2t3	6.13648	0.458932	6.88e-09													Ubac2	6.23479	0.324965	1.41e-08
					Eno2	11.2669	0.322889	1.55e-27	FALSE		Lrrc41	6.14013	0.406625	6.73e-09													Pcnx	6.23957	0.26086	1.37e-08
					Hsp90b1	11.2724	0.27344	1.46e-27	FALSE		Nfrkb	6.14871	0.255443	6.38e-09													Rab27b	6.2634	0.301647	1.18e-08
					A830036E02Rik	11.2828	0.416087	1.31e-27	TRUE		Slc37a3	6.1523	0.264622	6.24e-09													Tnrc18	6.27264	0.275218	1.12e-08
					Umad1	11.3468	0.250373	6.43e-28	FALSE		Ube3b	6.16781	0.327003	5.67e-09													Spats2l	6.27275	0.298805	1.12e-08
					Oip5os1	11.3849	0.419256	4.22e-28	TRUE		Ttc27	6.18208	0.273014	5.19e-09													Fam117b	6.27312	0.379487	1.11e-08
					Elmo1	11.4082	0.259093	3.24e-28	FALSE		Eif4e3	6.18445	0.259698	5.12e-09													Setd7	6.27472	0.290503	1.11e-08
					Gm40841	11.4528	0.264744	1.96e-28	TRUE		Sp3	6.18491	0.279938	5.1e-09													Hs6st2	6.27515	0.254351	1.1e-08
					Tmem178	11.4703	0.262755	1.62e-28	FALSE		Zscan18	6.187	0.33411	5.04e-09													Sptb	6.27913	0.293548	1.08e-08
					Egr1	11.4932	0.575966	1.25e-28	FALSE		Gna12	6.18951	0.305008	4.96e-09													Clint1	6.28187	0.327551	1.06e-08
					Dync2h1	11.5319	0.267061	8e-29	TRUE		Megf11	6.19768	0.297759	4.72e-09													Myrip	6.30486	0.296031	9.23e-09
					Olfm3	11.5896	0.315419	4.16e-29	TRUE		Cerk	6.20206	0.252099	4.59e-09													Zc3h7a	6.30814	0.31898	9.06e-09
					Atp6v1a	11.6324	0.31381	2.56e-29	FALSE		Fstl5	6.22044	0.254994	4.09e-09													Phka2	6.30958	0.336298	8.99e-09
					Slc39a10	11.6524	0.27529	2.05e-29	TRUE		Arhgap18	6.22549	0.370027	3.97e-09													Actn4	6.31027	0.288183	8.96e-09
					Kcnq2	11.7128	0.259259	1.04e-29	FALSE		Gpr89	6.23196	0.250763	3.82e-09													Ptk2b	6.3183	0.286778	8.52e-09
					Actg1	11.7435	0.339538	7.28e-30	TRUE		Lmf1	6.23556	0.384238	3.73e-09													Pip5k1a	6.34814	0.274869	7.09e-09
					Chst1	11.7496	0.405545	6.8e-30	TRUE		Palmd	6.24067	0.302709	3.61e-09													Samd5	6.34995	0.259828	7.02e-09
					5031425E22Rik	11.7575	0.281692	6.21e-30	FALSE		Fam118b	6.27855	0.277123	2.86e-09													Peak1	6.35127	0.330323	6.97e-09
					Cdh4	11.7699	0.472085	5.42e-30	FALSE		Ccdc92	6.28162	0.328258	2.8e-09													Thada	6.36085	0.277366	6.57e-09
					Arpp19	11.8205	0.274697	3.02e-30	TRUE		Bin3	6.28983	0.373186	2.66e-09													Etv6	6.36675	0.313657	6.33e-09
					Fndc3a	11.8682	0.344708	1.73e-30	FALSE		Trabd2b	6.29815	0.361524	2.52e-09													Necab1	6.37275	0.299917	6.1e-09
					Tubb4a	11.8874	0.366971	1.38e-30	TRUE		Sema7a	6.29976	0.327367	2.5e-09													Atpaf1	6.37945	0.389935	5.86e-09
					Gm30382	11.8978	0.317652	1.23e-30	FALSE		Map4k2	6.31254	0.28084	2.3e-09													Nr2c2	6.38642	0.261914	5.61e-09
					Dpy19l1	11.9104	0.332129	1.06e-30	TRUE		Gm31508	6.31413	0.32421	2.28e-09													Prkd1	6.39632	0.338027	5.28e-09
					Prepl	11.9258	0.341441	8.95e-31	TRUE		Kndc1	6.32495	0.26365	2.13e-09													Adar	6.40631	0.270226	4.98e-09
					Gm14330	12.0047	0.650122	3.48e-31	FALSE		4930567K20Rik	6.32731	0.257198	2.1e-09													Arhgap18	6.41305	0.321537	4.77e-09
					Cacng2	12.0265	0.303865	2.7e-31	FALSE		Tent4a	6.32985	0.254755	2.07e-09													Chl1	6.42564	0.263519	4.4e-09
					Magi3	12.0819	0.287063	1.39e-31	FALSE		Otud3	6.36277	0.346154	1.68e-09													Pcbp3	6.43598	0.301709	4.14e-09
					Gm1976	12.1395	0.282282	6.92e-32	FALSE		Ndst1	6.36556	0.310231	1.65e-09													Bin1	6.43789	0.260934	4.09e-09
					Slc24a3	12.1651	0.30001	5.08e-32	FALSE		Lman2l	6.37664	0.310427	1.54e-09													Vps13d	6.43985	0.254267	4.04e-09
					Efr3a	12.1779	0.273356	4.36e-32	FALSE		Shkbp1	6.38739	0.462421	1.44e-09													Trpc1	6.44422	0.31622	3.93e-09
					Rpl13	12.1928	0.263598	3.65e-32	FALSE		Zdhhc18	6.3929	0.288996	1.39e-09													Arhgef11	6.44523	0.251428	3.91e-09
					Tox	12.1993	0.300107	3.38e-32	FALSE		Trpm2	6.40619	0.454388	1.28e-09													Fmn1	6.45623	0.292478	3.66e-09
					St6gal2	12.2223	0.315073	2.57e-32	TRUE		Catsper2	6.41401	0.500682	1.21e-09													Tbc1d9	6.46073	0.409728	3.56e-09
					Spred1	12.2579	0.311905	1.66e-32	FALSE		Elf2	6.41474	0.276791	1.21e-09													Ttll5	6.46078	0.307051	3.56e-09
					Ppme1	12.2779	0.276563	1.3e-32	TRUE		Smarcd3	6.42253	0.297002	1.15e-09													Zfp608	6.46441	0.264342	3.49e-09
					4933406I18Rik	12.3403	0.299611	6.14e-33	FALSE		Fam189b	6.42654	0.342784	1.12e-09													Kdm3b	6.46631	0.342834	3.45e-09
					Pde2a	12.3661	0.254091	4.49e-33	FALSE		Glra3	6.42819	0.640713	1.11e-09													Snx25	6.46719	0.321357	3.43e-09
					Sdk2	12.4417	0.401425	1.76e-33	FALSE		Ppcdc	6.43173	0.3171	1.09e-09													Vwc2	6.46787	0.381645	3.42e-09
					Ctss	12.4443	1.66073	1.71e-33	FALSE		Fbxo31	6.46371	0.252161	8.84e-10													Ttc8	6.47023	0.262226	3.37e-09
					Smarca2	12.4769	0.27253	1.16e-33	TRUE		Lrrn1	6.47504	0.304938	8.22e-10													Rnf169	6.48127	0.251775	3.15e-09
					Ywhaz	12.5589	0.253295	4.17e-34	TRUE		Cog7	6.47696	0.262139	8.12e-10													Elp4	6.48223	0.268934	3.14e-09
					Bach2	12.6286	0.304758	1.76e-34	TRUE		Fam20b	6.48218	0.332768	7.85e-10													Zfp652	6.5037	0.32489	2.74e-09
					Zfp462	12.6334	0.358823	1.67e-34	FALSE		Sh2d5	6.48534	0.295112	7.7e-10													Mbnl1	6.5047	0.251787	2.73e-09
					Cnot4	12.66	0.252664	1.2e-34	TRUE		Gfod2	6.48826	0.274821	7.56e-10													Pdzd4	6.50553	0.257972	2.72e-09
					Mapk1	12.7599	0.256551	3.43e-35	FALSE		Asb7	6.50107	0.416731	6.96e-10													Sergef	6.51874	0.262382	2.5e-09
					Man1a2	12.8601	0.277007	9.7e-36	TRUE		Dnah9	6.51416	0.369249	6.4e-10													Lpgat1	6.51889	0.250433	2.5e-09
					2900097C17Rik	12.8725	0.359859	8.34e-36	TRUE		Traip	6.51551	0.348757	6.34e-10													Hs3st5	6.51932	0.295851	2.5e-09
					Ptprt	12.8885	0.257563	6.88e-36	FALSE		Herpud2	6.52276	0.256474	6.05e-10													Arhgap39	6.52041	0.278289	2.48e-09
					Faim2	12.9259	0.322126	4.25e-36	TRUE		Usp36	6.54459	0.25021	5.25e-10													Mgat4c	6.52238	0.253352	2.46e-09
					Npas2	12.9471	0.266462	3.26e-36	FALSE		Ehmt2	6.54755	0.273266	5.15e-10													Uty	6.52405	0.558803	2.43e-09
					Satb2	13.0045	0.263887	1.56e-36	FALSE		Tbc1d22b	6.56389	0.315227	4.63e-10													Tyrobp	6.52595	2.16737	2.41e-09
					Soga3	13.022	0.269245	1.25e-36	FALSE		Pcdh19	6.56662	0.296759	4.54e-10													Ptprr	6.53845	0.259534	2.23e-09
					Sorl1	13.0933	0.28519	4.94e-37	TRUE		Lrch2	6.56727	0.284693	4.53e-10													Dach1	6.54926	0.335774	2.08e-09
					Matk	13.1034	0.274966	4.37e-37	FALSE		Hmgcs1	6.57206	0.264487	4.39e-10													Smg1	6.55063	0.252499	2.06e-09
					Fam49a	13.1611	0.296747	2.07e-37	FALSE		Pex1	6.57695	0.307121	4.25e-10													Gng7	6.55878	0.295643	1.96e-09
					Rgs17	13.1615	0.305666	2.07e-37	TRUE		Spg11	6.58777	0.3541	3.96e-10													Lrrn2	6.57666	0.284824	1.76e-09
					B230209E15Rik	13.17	0.261934	1.86e-37	FALSE		Gm50304	6.59178	0.278334	3.85e-10													Taok3	6.5792	0.289312	1.73e-09
					Cobl	13.2025	0.274134	1.22e-37	TRUE		Slc30a4	6.59914	0.712136	3.67e-10													Arhgef7	6.5868	0.304937	1.65e-09
					Me3	13.2403	0.269503	7.39e-38	FALSE		Washc2	6.59924	0.271552	3.67e-10													Clip1	6.58899	0.25063	1.63e-09
					Shank1	13.2582	0.266355	5.85e-38	FALSE		Kif26b	6.60738	0.268437	3.48e-10													Mgat5b	6.59202	0.416061	1.59e-09
					Tmem132d	13.2722	0.253419	4.88e-38	FALSE		Gas2	6.60806	0.266225	3.47e-10													Dph6	6.59408	0.305824	1.58e-09
					Cpeb4	13.2765	0.299756	4.66e-38	FALSE		Ccdc93	6.611	0.303131	3.4e-10													Mapkap1	6.60157	0.27644	1.51e-09
					Garnl3	13.2949	0.277718	3.7e-38	FALSE		Fkbp15	6.62691	0.255643	3.06e-10													Mkx	6.60713	0.363835	1.45e-09
					Thy1	13.3667	0.346436	1.44e-38	TRUE		Mafg	6.63025	0.255127	3e-10													Ralgapb	6.6073	0.271167	1.45e-09
					Syp	13.3823	0.262591	1.17e-38	TRUE		Slc16a10	6.64347	0.299743	2.75e-10													Col19a1	6.61566	0.309928	1.38e-09
					Gpi1	13.3826	0.370519	1.17e-38	FALSE		Slc9a8	6.64436	0.27878	2.73e-10													Clip4	6.61579	0.335866	1.38e-09
					Dpm1	13.391	0.284058	1.05e-38	TRUE		Tmem120b	6.64486	0.286042	2.73e-10													Nipal2	6.61944	0.315541	1.35e-09
					Pcmtd1	13.4286	0.284627	6.38e-39	FALSE		Spns2	6.65213	0.421763	2.6e-10													Gpatch8	6.62322	0.253635	1.31e-09
					Cadps2	13.495	0.288173	2.62e-39	FALSE		Tigd2	6.65859	0.321118	2.49e-10													Prr14l	6.63628	0.296586	1.21e-09
					Khdrbs2	13.5307	0.250807	1.62e-39	FALSE		Marcks	6.6613	0.263087	2.45e-10													Ctif	6.6392	0.268206	1.19e-09
					Chsy3	13.5788	0.257327	8.6e-40	FALSE		Mark4	6.66634	0.330867	2.37e-10													Cul1	6.64193	0.283663	1.17e-09
					Ralgapa2	13.5799	0.276995	8.52e-40	FALSE		Dgcr2	6.67269	0.262819	2.27e-10													Dcaf5	6.64398	0.318011	1.15e-09
					Slco3a1	13.6742	0.353093	2.37e-40	FALSE		C1qc	6.68405	1.04287	2.11e-10													Ophn1	6.644	0.297408	1.15e-09
					Rnf25	13.6759	0.596278	2.33e-40	FALSE		Ctss	6.69231	1.05598	2e-10													Bcr	6.65861	0.28187	1.05e-09
					Ywhah	13.709	0.328672	1.49e-40	TRUE		Mtmr6	6.70695	0.259427	1.81e-10													Srrm4	6.66573	0.250005	1e-09
					Kcnh5	13.7105	0.390513	1.47e-40	FALSE		Sema3e	6.71345	0.288113	1.73e-10													Arf3	6.66839	0.284547	9.85e-10
					Atp1a3	13.713	0.250453	1.43e-40	TRUE		Cd9	6.71995	0.493093	1.66e-10													Fnip1	6.67069	0.269294	9.71e-10
					Fnbp1l	13.7545	0.31404	8.13e-41	TRUE		Zcwpw2	6.72741	0.293849	1.58e-10													Slc16a7	6.67572	0.302057	9.41e-10
					Etnk1	13.7966	0.269983	4.56e-41	TRUE		Eepd1	6.73277	0.335102	1.53e-10													Rerg	6.68197	0.421868	9.04e-10
					Megf9	13.7981	0.336884	4.49e-41	FALSE		C2cd3	6.73647	0.279007	1.49e-10													9330159F19Rik	6.69207	0.290578	8.45e-10
					Fam135b	13.812	0.254041	3.73e-41	FALSE		Coro6	6.74086	0.449151	1.44e-10													Lrfn2	6.69333	0.322288	8.4e-10
					Ankrd17	13.8157	0.272716	3.57e-41	FALSE		Prdm11	6.74717	0.352296	1.38e-10													Atp6v1a	6.6952	0.333292	8.31e-10
					Numb	13.8974	0.27364	1.16e-41	FALSE		Hmgxb3	6.74969	0.286279	1.36e-10													Eno2	6.69531	0.310706	8.31e-10
					Pid1	13.9989	0.312237	2.83e-42	FALSE		Ppp5c	6.75807	0.277177	1.29e-10													D5Ertd579e	6.69694	0.294381	8.23e-10
					Aopep	14.0688	0.258639	1.07e-42	FALSE		Wdfy2	6.7614	0.275308	1.26e-10													Epha7	6.69861	0.258178	8.16e-10
					Rapgef4	14.1131	0.255564	5.75e-43	FALSE		Klf8	6.76809	0.264943	1.2e-10													Synj2bp	6.69992	0.309124	8.11e-10
					Ndst3	14.134	0.346625	4.3e-43	FALSE		Kdm5d	6.77317	0.688053	1.16e-10													Cntn6	6.70206	0.260179	8e-10
					Hspa8	14.14	0.267291	3.97e-43	TRUE		Coro1c	6.77991	0.325378	1.11e-10													Psmd1	6.70285	0.295055	7.97e-10
					Tra2a	14.2246	0.280323	1.21e-43	FALSE		Atg5	6.78051	0.271772	1.11e-10													Ccdc136	6.71157	0.397718	7.54e-10
					Tmeff2	14.3252	0.262487	2.89e-44	FALSE		Snx12	6.7835	0.337539	1.09e-10													Spred2	6.71363	0.254072	7.45e-10
					Zfp385b	14.329	0.26609	2.75e-44	FALSE		Smad1	6.78602	0.331819	1.07e-10													Kdm2a	6.71416	0.277105	7.43e-10
					Gm4258	14.3747	0.328555	1.44e-44	TRUE		Phrf1	6.79608	0.287238	9.98e-11													Gad1	6.71961	0.258013	7.17e-10
					Ptprk	14.543	0.303847	1.27e-45	TRUE		Galnt10	6.80565	0.487644	9.35e-11													Inpp4a	6.72295	0.302467	7.02e-10
					Spock1	14.5476	0.268197	1.21e-45	FALSE		Zfp961	6.81557	0.295749	8.75e-11													Mrtfa	6.73278	0.257802	6.57e-10
					Caln1	14.571	0.289288	8.62e-46	FALSE		Tspan14	6.81881	0.264378	8.56e-11													Agtpbp1	6.73334	0.25245	6.55e-10
					Prpf4b	14.6395	0.267931	3.18e-46	TRUE		Nom1	6.82011	0.2945	8.49e-11													Daam1	6.73561	0.271459	6.46e-10
					Samd12	14.6468	0.252824	2.87e-46	FALSE		Wwp2	6.83068	0.257847	7.9e-11													Snx24	6.74447	0.327646	6.09e-10
					Dnm3	14.7429	0.288358	7.07e-47	FALSE		Qser1	6.83625	0.265934	7.61e-11													Rbms1	6.74781	0.272013	5.96e-10
					Cd9	14.7442	1.06911	6.99e-47	FALSE		2023-09-09	6.84418	0.363457	7.2e-11													Plppr5	6.74819	0.280186	5.96e-10
					Lrrfip1	14.7668	0.294337	5.03e-47	FALSE		Nars2	6.86053	0.284202	6.44e-11													Lyst	6.74886	0.271918	5.94e-10
					Cx3cl1	14.7987	0.356619	3.16e-47	TRUE		Zfx	6.8652	0.305024	6.24e-11													Zc3h12b	6.75268	0.303244	5.79e-10
					Kcnh1	14.8608	0.293488	1.27e-47	FALSE		Fkbp5	6.86852	0.430068	6.1e-11													Kif5a	6.75747	0.275887	5.62e-10
					Cnksr2	14.9235	0.259758	5.02e-48	FALSE		Sec14l2	6.87627	0.749445	5.79e-11													Zmat4	6.76057	0.269232	5.51e-10
					Grm3	14.9679	0.297569	2.6e-48	FALSE		Cep89	6.87767	0.303377	5.73e-11													Lmtk3	6.7672	0.302125	5.28e-10
					Neto1	15.0046	0.309434	1.51e-48	FALSE		Mbtps2	6.87989	0.250923	5.65e-11													Cnnm2	6.77524	0.3315	5e-10
					Pde4d	15.0251	0.267101	1.12e-48	FALSE		Lrrc20	6.89137	0.32643	5.22e-11													Zzef1	6.77729	0.25992	4.95e-10
					2210408F21Rik	15.0609	0.305943	6.55e-49	FALSE		Adam19	6.89941	0.546793	4.95e-11													Kcnip2	6.78089	0.362835	4.84e-10
					B3galt1	15.0863	0.255271	4.53e-49	FALSE		Bcl2	6.90874	0.254218	4.65e-11													Btbd11	6.78522	0.319383	4.7e-10
					Ipcef1	15.1018	0.478687	3.61e-49	FALSE		Elfn2	6.91766	0.32324	4.38e-11													Fndc3a	6.78568	0.296887	4.69e-10
					Prkcb	15.1545	0.2678	1.64e-49	FALSE		2023-03-04	6.92377	0.306986	4.2e-11													Evl	6.78778	0.259047	4.64e-10
					Tyrobp	15.1867	2.50072	1.01e-49	FALSE		Mbd1	6.92634	0.353469	4.12e-11													BC052040	6.78897	0.415484	4.61e-10
					Rgl1	15.2361	0.375376	4.83e-50	FALSE		Prkaca	6.93336	0.262801	3.93e-11													Rab10	6.79528	0.27303	4.44e-10
					Fut9	15.2532	0.282857	3.75e-50	FALSE		Rrbp1	6.93695	0.307986	3.84e-11													Pan3	6.79591	0.250848	4.42e-10
					Brinp1	15.2987	0.267562	1.88e-50	FALSE		N4bp1	6.95605	0.271475	3.36e-11													Arhgap44	6.79644	0.27642	4.41e-10
					Slc35f4	15.3057	0.302947	1.7e-50	FALSE		Fcho1	6.96416	0.265858	3.17e-11													Ank1	6.79663	0.314168	4.41e-10
					Lrfn2	15.3532	0.315287	8.42e-51	FALSE		Cacna1g	6.96775	0.277503	3.1e-11													Mark3	6.80118	0.267285	4.28e-10
					Khdrbs3	15.3586	0.283701	7.83e-51	FALSE		Synj2	6.98012	0.294155	2.84e-11													Babam2	6.80664	0.263285	4.14e-10
					Brinp2	15.3746	0.318438	6.17e-51	FALSE		Efl1	6.98136	0.270739	2.82e-11													Pid1	6.80833	0.276359	4.11e-10
					Cacna1c	15.3832	0.257463	5.5e-51	FALSE		Slc49a4	6.9823	0.260527	2.8e-11													Shank1	6.80982	0.270684	4.07e-10
					Prkag2	15.4164	0.302275	3.32e-51	FALSE		Gm14636	6.99075	0.274421	2.64e-11													Eefsec	6.81008	0.401475	4.07e-10
					Dnajc1	15.5069	0.310158	8.31e-52	FALSE		Gopc	7.01139	0.298465	2.29e-11													Desi2	6.81467	0.298299	3.96e-10
					Lrrtm3	15.5661	0.298896	3.34e-52	FALSE		Tmem164	7.01976	0.27028	2.16e-11													Med13	6.82635	0.306901	3.66e-10
					Mef2c	15.5687	0.262869	3.23e-52	TRUE		Noc2l	7.02104	0.314766	2.14e-11													Kcnd3	6.83099	0.265709	3.55e-10
					Prkcg	15.7233	0.371128	2.91e-53	FALSE		Cemip	7.02151	0.296621	2.14e-11													Arhgap21	6.83232	0.2766	3.52e-10
					Cntnap2	15.8152	0.264904	6.86e-54	FALSE		Sdc2	7.02349	0.300933	2.11e-11													Fbxo11	6.83304	0.253499	3.51e-10
					Enox1	15.8314	0.285412	5.35e-54	FALSE		Hook2	7.04357	0.283144	1.83e-11													Nt5c2	6.84352	0.257796	3.27e-10
					Btbd9	15.8698	0.288352	2.94e-54	FALSE		Eda	7.0548	0.340344	1.7e-11													Map1a	6.84529	0.400482	3.24e-10
					Sorcs1	15.9999	0.338621	3.7e-55	FALSE		Gm46218	7.06153	0.266519	1.62e-11													Tmem44	6.84971	0.408934	3.15e-10
					Grm1	16	0.34033	3.7e-55	FALSE		Tmem150c	7.06707	0.263178	1.56e-11													Cux1	6.85319	0.257425	3.08e-10
					Astn1	16.0029	0.293621	3.61e-55	FALSE		Nprl3	7.07535	0.260994	1.47e-11													Ric8b	6.85441	0.262268	3.06e-10
					Pcsk1n	16.082	0.325174	1.02e-55	TRUE		Rhbdl1	7.08329	0.287081	1.39e-11													Adk	6.85669	0.291241	3.02e-10
					Klhl29	16.2847	0.300742	3.87e-57	FALSE		Pls1	7.10073	0.341382	1.23e-11													Atrn	6.86674	0.258424	2.82e-10
					Ppm1h	16.3168	0.33544	2.32e-57	FALSE		Slx4ip	7.13521	0.28028	9.61e-12													St3gal3	6.87326	0.287436	2.7e-10
					Ly6h	16.5781	0.326354	3.17e-59	TRUE		Mapk1ip1l	7.13881	0.354058	9.37e-12													Mitf	6.88088	0.406456	2.56e-10
					Gpm6a	16.5855	0.274416	2.84e-59	TRUE		Slc20a1	7.14007	0.271953	9.29e-12													Pcnx2	6.88281	0.260481	2.53e-10
					Dpp10	16.5992	0.322561	2.31e-59	FALSE		Ankrd6	7.14117	0.313254	9.22e-12													Sh3gl2	6.88438	0.252756	2.51e-10
					Arhgap26	16.6452	0.311781	1.09e-59	FALSE		Klhl15	7.14831	0.338598	8.77e-12													Stk39	6.88618	0.267138	2.48e-10
					Dlg1	16.6514	0.303594	9.91e-60	FALSE		Galc	7.149	0.279964	8.73e-12													Rab11fip3	6.8965	0.274882	2.32e-10
					Trim9	16.7858	0.308044	1.05e-60	FALSE		Vav3	7.16485	0.349753	7.79e-12													Grik3	6.8977	0.321662	2.3e-10
					Baiap2	16.903	0.357661	1.49e-61	FALSE		Kansl3	7.16829	0.263765	7.61e-12													Lnpep	6.91066	0.302926	2.11e-10
					Sgcz	17.0289	0.317003	1.79e-62	TRUE		Thsd4	7.19106	0.330979	6.46e-12													Pcca	6.91524	0.251227	2.05e-10
					Clstn2	17.0803	0.312056	7.53e-63	FALSE		Zfp933	7.19514	0.27118	6.28e-12													Erbb4	6.92131	0.264915	1.96e-10
					Specc1	17.1803	0.360806	1.37e-63	FALSE		Rims3	7.19726	0.379795	6.19e-12													Zfp536	6.92223	0.298428	1.95e-10
					Grin2a	17.2023	0.256011	9.48e-64	FALSE		Gm13052	7.1983	0.366227	6.14e-12													Lpp	6.92496	0.430279	1.92e-10
					Ptprg	17.5484	0.319559	2.37e-66	FALSE		Chrm2	7.20092	0.265876	6.03e-12													Ksr2	6.9264	0.253282	1.9e-10
					Nell2	17.5519	0.304753	2.26e-66	FALSE		Boc	7.22465	0.343337	5.08e-12													Spred1	6.93701	0.306531	1.77e-10
					C1qb	17.6447	1.69487	4.45e-67	FALSE		Ikbkb	7.22783	0.277076	4.97e-12													Cdk14	6.94135	0.258392	1.72e-10
					Cst3	17.7494	0.314763	7.04e-68	FALSE		Atxn3	7.23567	0.261886	4.7e-12													Rai1	6.94147	0.314227	1.72e-10
					A330076H08Rik	17.9056	0.41348	4.38e-69	FALSE		Socs2	7.24348	0.298188	4.44e-12													Slc38a1	6.94308	0.324097	1.71e-10
					C1qa	17.9515	1.62148	1.98e-69	FALSE		Cdyl	7.25919	0.298431	3.96e-12													Adgrb1	6.94644	0.254172	1.67e-10
					9530059O14Rik	17.9587	0.345421	1.76e-69	FALSE		H13	7.26108	0.264219	3.91e-12													Trpm7	6.95876	0.266808	1.53e-10
					Aff3	18.0165	0.336443	6.31e-70	FALSE		Trem2	7.28902	1.80933	3.19e-12													Plekhm3	6.96083	0.298369	1.51e-10
					Pde1a	18.0542	0.338134	3.24e-70	FALSE		Gm19410	7.29705	0.354494	3.01e-12													Pitpnm3	6.96748	0.360567	1.45e-10
					Rgs6	18.1133	0.353997	1.13e-70	FALSE		Ptchd1	7.29947	0.27825	2.96e-12													Mkln1	6.97139	0.26906	1.41e-10
					Amph	18.1911	0.350634	2.78e-71	FALSE		Srsf4	7.3002	0.265258	2.94e-12													Cltc	6.97188	0.290658	1.41e-10
					Gabrb2	18.1961	0.325264	2.58e-71	FALSE		Plxdc1	7.30464	0.362061	2.85e-12													Nxpe4	6.97358	0.311062	1.39e-10
					Itpr1	18.2376	0.326977	1.23e-71	FALSE		Ubtd2	7.31381	0.255862	2.67e-12													Rasgef1a	6.97542	0.257315	1.38e-10
					Pde4b	18.3424	0.308263	1.83e-72	FALSE		Alms1	7.31522	0.306048	2.64e-12													Runx2	6.9783	0.296624	1.35e-10
					Gse1	18.3534	0.419891	1.52e-72	FALSE		Xpnpep3	7.32053	0.312511	2.54e-12													Rapgef2	6.9827	0.251603	1.31e-10
					A230057D06Rik	18.3653	0.326291	1.25e-72	FALSE		Ap3s2	7.33166	0.296645	2.34e-12													Cdk17	6.98367	0.253916	1.3e-10
					Iqgap2	19.0032	0.513471	9.19e-78	FALSE		2700054A10Rik	7.33728	0.342399	2.25e-12													Zfp385b	6.98371	0.250909	1.3e-10
					Nos1ap	19.0037	0.35378	9.19e-78	FALSE		Rab3ip	7.34696	0.260837	2.09e-12													Eef1a2	6.98642	0.436068	1.29e-10
					Ntrk3	19.1217	0.332645	9.96e-79	FALSE		Mlxip	7.35582	0.299078	1.96e-12													Stxbp5	6.98801	0.255266	1.27e-10
					9630014M24Rik	19.2093	0.909635	1.89e-79	FALSE		Ints9	7.37287	0.347047	1.73e-12													Rngtt	6.98969	0.294653	1.26e-10
					Akap6	19.2571	0.319352	7.69e-80	FALSE		Heatr5b	7.37308	0.255127	1.73e-12													Zwint	6.98972	0.252975	1.26e-10
					Sv2b	19.4141	0.35451	3.75e-81	FALSE		Cwc22	7.38309	0.34057	1.61e-12													Snd1	6.99602	0.287502	1.21e-10
					Atp6v0b	19.5703	0.351814	1.81e-82	TRUE		8430429K09Rik	7.40399	0.328509	1.38e-12													Scfd2	7.00135	0.317415	1.17e-10
					Pdzd2	19.6244	0.462323	6.42e-83	FALSE		Hap1	7.40475	0.354806	1.37e-12													Bicral	7.00338	0.258247	1.15e-10
					Cdr1os	20.0879	0.33537	6.47e-87	TRUE		Ankrd13b	7.41041	0.287356	1.32e-12													Sfpq	7.00747	0.272842	1.12e-10
					4930415C11Rik	20.0895	0.680283	6.43e-87	FALSE		Anapc10	7.41451	0.267344	1.28e-12													Galnt7	7.01223	0.395061	1.09e-10
					Camk1d	20.2619	0.342982	2.02e-88	FALSE		Jak2	7.41835	0.264581	1.24e-12													Camk1d	7.01315	0.251024	1.08e-10
					Fam155a	20.4265	0.279868	7.22e-90	FALSE		Dexi	7.41929	0.296284	1.23e-12													Hivep3	7.01594	0.2539	1.07e-10
					Tafa1	20.4668	0.419967	3.25e-90	FALSE		Akap13	7.43005	0.259329	1.14e-12													Smurf2	7.02278	0.345029	1.02e-10
					Slc8a1	20.7047	0.349813	2.47e-92	TRUE		9530052E02Rik	7.43197	0.508928	1.13e-12													Hmg20a	7.02428	0.302051	1.01e-10
					Fstl4	20.8322	0.40945	1.79e-93	FALSE		Gramd1a	7.45033	0.365717	9.84e-13													Ube2h	7.03551	0.282367	9.32e-11
					Gabbr2	21.2121	0.362839	6.16e-97	FALSE		Crocc	7.45666	0.274504	9.4e-13													Eri3	7.04864	0.291894	8.52e-11
					Slc17a7	21.2936	0.39997	1.12e-97	TRUE		Sptlc2	7.46624	0.285278	8.76e-13													Htt	7.04875	0.280629	8.52e-11
					Sipa1l1	21.4991	0.36935	1.41e-99	FALSE		Me1	7.47721	0.346688	8.07e-13													Cdk13	7.05582	0.276054	8.13e-11
					Zdhhc14	21.5952	0.464391	1.83e-100	FALSE		Rasa3	7.47828	0.252829	8e-13													Ppp1r12b	7.05702	0.2561	8.08e-11
					Ctsd	21.6334	1.13943	8.27e-101	FALSE		Zfhx4	7.48832	0.298352	7.43e-13													Ptchd4	7.06734	0.275086	7.51e-11
					Mical2	22.1681	0.400487	6.85e-106	FALSE		Tox3	7.49113	0.425559	7.28e-13													Rab30	7.07059	0.293018	7.35e-11
					Exoc6b	22.3995	0.425754	4.05e-108	FALSE		Galnt14	7.49612	0.25036	7.01e-13													Rnf216	7.07144	0.313365	7.32e-11
					Pex5l	22.435	0.396943	1.9e-108	FALSE		Ift140	7.50595	0.397628	6.52e-13													Galnt17	7.07208	0.263698	7.3e-11
					Thrb	22.6383	0.418805	2e-110	FALSE		Axin1	7.52666	0.339618	5.59e-13													Cdc42bpa	7.0729	0.257237	7.27e-11
					Homer1	22.8113	0.475217	4.06e-112	FALSE		Dcp1a	7.55989	0.3153	4.36e-13													Epb41l3	7.07485	0.253562	7.18e-11
					Nptn	22.927	0.363678	2.99e-113	TRUE		Cox10	7.57378	0.291647	3.92e-13													Ube4b	7.07977	0.272102	6.94e-11
					Hcn1	23.0013	0.447123	5.66e-114	FALSE		Epg5	7.57895	0.255835	3.77e-13													Tcf20	7.08256	0.252056	6.81e-11
					Ldb2	23.3489	0.482293	1.85e-117	FALSE		Gm12296	7.58399	0.333882	3.63e-13													Ube3c	7.08412	0.265176	6.75e-11
					Nrgn	24.051	0.412822	1.12e-124	TRUE		Entr1	7.58962	0.278923	3.48e-13													Scn2a	7.08759	0.258319	6.59e-11
					Atxn1	24.5005	0.361442	2.11e-129	FALSE		Got2	7.60075	0.250758	3.2e-13													Map6	7.09335	0.36619	6.35e-11
					Ptk2	25.1111	0.435165	6.09e-136	FALSE		Raver2	7.60742	0.315427	3.04e-13													Syt7	7.1047	0.270121	5.86e-11
					Oxr1	26.5475	0.40275	4.71e-152	FALSE		Src	7.62901	0.272291	2.58e-13													Dennd5a	7.10748	0.382956	5.75e-11
					Tnr	27.4836	0.469783	5.05e-163	FALSE		Patj	7.64354	0.273079	2.31e-13													Itsn2	7.11069	0.299376	5.63e-11
					Maml3	28.4588	0.751342	8.02e-175	FALSE		Ctnnbl1	7.65455	0.26281	2.13e-13													Pard3	7.11081	0.259815	5.63e-11
					Camk2n1	28.7382	0.598946	2.92e-178	TRUE		Sae1	7.66543	0.256411	1.96e-13													Mcf2l	7.11246	0.288692	5.58e-11
					Large1	29.3652	0.440497	3.82e-186	FALSE		Ccdc6	7.66697	0.286508	1.93e-13													Ptprn	7.11351	0.256392	5.54e-11
					Myt1l	31.8781	0.461277	1.48e-219	FALSE		Mthfsd	7.67223	0.301237	1.86e-13													Coro2b	7.11799	0.335217	5.38e-11
					Chchd3	34.7008	0.821338	3.01e-260	FALSE		Gm10649	7.6775	0.335921	1.78e-13													Eml6	7.11975	0.263177	5.32e-11
					Grin2b	38.001	0.385791	0	FALSE		Pygb	7.68431	0.281223	1.7e-13													Tbc1d5	7.11989	0.25595	5.32e-11
					Pde10a	52.981	0.777625	0	FALSE		Tspyl2	7.69111	0.275656	1.61e-13													Nsf	7.12303	0.257417	5.21e-11
											Pxdn	7.70072	0.281885	1.5e-13													Nf1	7.12929	0.252181	4.99e-11
											Gnpat	7.71021	0.320705	1.39e-13													Man1c1	7.12948	0.39648	4.99e-11
											Cmtm4	7.71401	0.271658	1.35e-13													Elavl2	7.14011	0.269575	4.63e-11
											Matn2	7.72166	0.421755	1.28e-13													Pik3ca	7.14185	0.410137	4.58e-11
											Tnfrsf21	7.72479	0.319258	1.24e-13													Hs6st3	7.14843	0.257245	4.37e-11
											Tulp3	7.72975	0.27115	1.2e-13													Grm8	7.14914	0.336104	4.36e-11
											Uck2	7.73338	0.2577	1.17e-13													Hace1	7.15039	0.333361	4.33e-11
											Pag1	7.73909	0.325105	1.12e-13													Arl15	7.16087	0.258308	4.02e-11
											Neto2	7.75352	0.257219	9.98e-14													Med12l	7.1616	0.262384	4e-11
											Coq9	7.76277	0.583289	9.3e-14													Csnk1g1	7.16348	0.259745	3.95e-11
											Immt	7.77298	0.278115	8.6e-14													Purg	7.16533	0.33234	3.91e-11
											Cramp1l	7.77555	0.260755	8.43e-14													Matk	7.16783	0.293985	3.84e-11
											Usp20	7.77646	0.280005	8.38e-14													Atp1a3	7.16848	0.259492	3.83e-11
											B4galt5	7.77654	0.328248	8.38e-14													Smg7	7.16895	0.393714	3.83e-11
											Msantd2	7.77931	0.273467	8.2e-14													Cpeb4	7.17087	0.30566	3.78e-11
											Lhfpl4	7.78198	0.3402	8.03e-14													Arfgef1	7.1735	0.281673	3.72e-11
											Cyb5r4	7.78703	0.337553	7.73e-14													Lcorl	7.17554	0.343706	3.67e-11
											Map3k13	7.78874	0.28817	7.63e-14													Klc1	7.17618	0.262018	3.66e-11
											Rcan1	7.7891	0.352085	7.61e-14													Fam110b	7.18125	0.265763	3.53e-11
											Phkg2	7.80206	0.488597	6.88e-14													Fam120c	7.18167	0.3109	3.53e-11
											Gtf2a1	7.80354	0.25714	6.81e-14													Sobp	7.18243	0.26569	3.51e-11
											Slc39a11	7.80589	0.268585	6.69e-14													Ankhd1	7.18587	0.279142	3.43e-11
											Mpp2	7.80837	0.312629	6.56e-14													Immp2l	7.19636	0.259339	3.18e-11
											Zfp523	7.80959	0.275551	6.5e-14													Mmp16	7.19699	0.262588	3.18e-11
											Lemd3	7.82106	0.276382	5.96e-14													Gm32250	7.20679	0.288992	2.96e-11
											Cacng7	7.82617	0.268072	5.73e-14													C530008M17Rik	7.21083	0.293689	2.88e-11
											Ccbe1	7.83145	0.37986	5.51e-14													Fbxl17	7.21408	0.266577	2.82e-11
											Chrna7	7.84536	0.257359	4.94e-14													Rps6ka3	7.22159	0.273944	2.67e-11
											Sntg2	7.84698	0.333559	4.88e-14													Bsn	7.22234	0.261435	2.66e-11
											Tnk2	7.86045	0.250991	4.39e-14													Fgf13	7.23156	0.307236	2.49e-11
											Slc6a7	7.88553	0.284438	3.6e-14													Trappc9	7.24084	0.28068	2.33e-11
											Pdss1	7.90017	0.276672	3.21e-14													Jazf1	7.24503	0.268346	2.26e-11
											Pank1	7.91018	0.254032	2.97e-14													Npas2	7.24855	0.301243	2.21e-11
											Mgat3	7.91161	0.282203	2.94e-14													Mef2a	7.26307	0.256519	1.99e-11
											Ppp1r12c	7.91937	0.26132	2.77e-14													Pam	7.26349	0.256938	1.99e-11
											Izumo4	7.92447	0.420525	2.66e-14													Mapk8	7.26688	0.310512	1.94e-11
											Mapk8ip2	7.92457	0.33455	2.66e-14													Phf21a	7.26906	0.256224	1.91e-11
											Ric1	7.92586	0.2588	2.63e-14													Bmerb1	7.26989	0.284404	1.91e-11
											Npas3	7.9525	0.269995	2.14e-14													Pvt1	7.27445	0.300562	1.85e-11
											Anks1	7.9546	0.267209	2.1e-14													Bcl11a	7.27578	0.268562	1.83e-11
											St8sia1	7.96763	0.268534	1.9e-14													Adra1a	7.27581	0.433105	1.83e-11
											R3hdm4	7.97198	0.276193	1.83e-14													Rbm6	7.28307	0.255894	1.74e-11
											Slc9a1	8.00015	0.312635	1.47e-14													Tbl1x	7.28882	0.30671	1.67e-11
											Mapk8ip1	8.01235	0.25063	1.33e-14													Mctp1	7.29706	0.261835	1.58e-11
											Rilpl1	8.01323	0.295852	1.32e-14													Cpeb3	7.30295	0.268115	1.51e-11
											Tbc1d14	8.01848	0.338357	1.27e-14													Grik1	7.30618	0.335742	1.48e-11
											Clmp	8.02075	0.275353	1.25e-14													Ctdspl	7.31229	0.287879	1.42e-11
											Uggt1	8.0361	0.261704	1.1e-14													Unc80	7.31496	0.273384	1.39e-11
											Rufy1	8.04727	0.252865	1.01e-14													Sema6d	7.31857	0.286193	1.36e-11
											Rusc2	8.04907	0.330997	9.93e-15													Cyfip2	7.32308	0.256907	1.31e-11
											Mindy3	8.0498	0.254112	9.88e-15													Sipa1l1	7.32459	0.264743	1.3e-11
											Sec22a	8.07129	0.265311	8.32e-15													4933406I18Rik	7.33177	0.343081	1.24e-11
											Ecd	8.07303	0.332134	8.21e-15													Pex5l	7.33407	0.276761	1.22e-11
											Gramd4	8.07419	0.348779	8.13e-15													Etnk1	7.33574	0.25567	1.21e-11
											Agap2	8.07446	0.251947	8.12e-15													Ttll11	7.34651	0.26192	1.12e-11
											6530403H02Rik	8.07904	0.30869	7.83e-15													Galnt14	7.34856	0.391885	1.1e-11
											Rasal1	8.11908	0.314092	5.68e-15													Slc1a1	7.35007	0.32329	1.09e-11
											Ubn1	8.12623	0.267565	5.36e-15													Kcnh7	7.35146	0.253663	1.08e-11
											Wdr20	8.13117	0.25953	5.16e-15													Igsf11	7.35385	0.39434	1.07e-11
											Gm38393	8.13564	0.318838	4.97e-15													Jakmip2	7.36403	0.265102	9.89e-12
											Tgfbr3	8.14748	0.342006	4.53e-15													Tmem135	7.36742	0.296787	9.66e-12
											Dcaf7	8.15245	0.260877	4.35e-15													Clstn2	7.37024	0.284032	9.48e-12
											Gnaz	8.15428	0.273705	4.29e-15													Nol4	7.3721	0.26285	9.37e-12
											Tmem29	8.16141	0.282813	4.06e-15													Cdh18	7.37455	0.269993	9.22e-12
											Zdhhc1	8.1737	0.26794	3.67e-15													Abr	7.37673	0.268115	9.09e-12
											Tomm70a	8.18306	0.291478	3.4e-15													Fam49b	7.38154	0.264926	8.78e-12
											Psen1	8.20424	0.270027	2.86e-15													Gabra4	7.38379	0.295026	8.65e-12
											Copg1	8.20502	0.268813	2.84e-15													Slc7a14	7.38914	0.299159	8.33e-12
											Nefm	8.2134	0.420363	2.66e-15													Gm1604a	7.39184	0.316133	8.18e-12
											Mau2	8.23007	0.264466	2.32e-15													Zfand3	7.39694	0.290436	7.88e-12
											Pgr	8.23053	0.296784	2.31e-15													Ppp2r5c	7.39747	0.277595	7.87e-12
											Rbm10	8.24719	0.280725	2.02e-15													Plppr1	7.39756	0.291283	7.87e-12
											Kcnk9	8.24763	0.258228	2.01e-15													Diaph2	7.39908	0.265758	7.81e-12
											Firre	8.24832	0.289715	2e-15													Gpi1	7.4006	0.332052	7.73e-12
											Sgk3	8.25648	0.259831	1.87e-15													Psme4	7.40807	0.26768	7.33e-12
											Trappc12	8.26262	0.261964	1.78e-15													5730522E02Rik	7.41794	0.267403	6.81e-12
											Adamts3	8.28609	0.297338	1.47e-15													Farp1	7.41988	0.303387	6.73e-12
											Atp6v1c1	8.28833	0.250186	1.44e-15													Pdss2	7.42044	0.298255	6.71e-12
											Kif17	8.29528	0.38804	1.36e-15													Sphkap	7.42098	0.378313	6.7e-12
											Ercc6	8.29936	0.379235	1.32e-15													Lrch1	7.42308	0.280113	6.61e-12
											Hcn2	8.30774	0.251544	1.23e-15													Aff2	7.42717	0.368626	6.42e-12
											Myh9	8.3201	0.400478	1.11e-15													Zfp462	7.42893	0.291788	6.35e-12
											Serinc5	8.32427	0.334518	1.07e-15													1110051M20Rik	7.43767	0.272647	5.97e-12
											Gm2164	8.33158	0.371311	1.01e-15													Sirpa	7.43779	0.423333	5.97e-12
											Bcl2l1	8.34006	0.26157	9.42e-16													Itsn1	7.44352	0.270809	5.74e-12
											Miga2	8.34887	0.263608	8.76e-16													Prickle1	7.44618	0.274565	5.63e-12
											Zfp821	8.36894	0.310679	7.41e-16													Ncam2	7.44692	0.261619	5.61e-12
											Cpne9	8.37748	0.287059	6.9e-16													Dpysl2	7.45729	0.265879	5.2e-12
											Gtf2ird1	8.37839	0.26326	6.85e-16													Dgkg	7.46184	0.289108	5.05e-12
											A330008L17Rik	8.38158	0.255706	6.68e-16													Ptprn2	7.46629	0.265275	4.9e-12
											Pikfyve	8.38281	0.284287	6.61e-16													Pds5b	7.46913	0.340331	4.8e-12
											Ro60	8.40144	0.264477	5.65e-16													Mast2	7.47044	0.295646	4.77e-12
											Gpatch1	8.40566	0.305775	5.46e-16													Umad1	7.47337	0.313227	4.67e-12
											Col4a1	8.40641	0.378174	5.43e-16													Slc8a3	7.47742	0.285782	4.54e-12
											Ptpn2	8.40846	0.284843	5.34e-16													Tox3	7.48291	0.447575	4.36e-12
											Arhgef28	8.4177	0.293334	4.94e-16													Armh3	7.48838	0.323104	4.2e-12
											Clpb	8.4185	0.289723	4.91e-16													Trim44	7.49078	0.269235	4.13e-12
											Ptbp3	8.41899	0.337961	4.89e-16													Adam23	7.49674	0.269559	3.95e-12
											Appbp2	8.42312	0.269531	4.73e-16													Znrf1	7.49766	0.30073	3.93e-12
											Sema3a	8.42747	0.35508	4.56e-16													Kcna1	7.5074	0.3553	3.66e-12
											Iars2	8.43039	0.281845	4.45e-16													Fut9	7.50836	0.269859	3.64e-12
											Cdc14b	8.43073	0.287176	4.44e-16													Scn8a	7.51201	0.269216	3.55e-12
											Trim3	8.43148	0.257022	4.42e-16													Fam172a	7.51651	0.266097	3.44e-12
											Med1	8.43407	0.2842	4.32e-16													Mblac2	7.51943	0.385861	3.37e-12
											Shisa7	8.44149	0.258367	4.07e-16													Kat6b	7.52152	0.265712	3.32e-12
											Atpaf1	8.44165	0.281618	4.06e-16													Rap1gds1	7.5316	0.287614	3.08e-12
											Bcr	8.44217	0.252248	4.05e-16													Gm13052	7.53842	0.317886	2.93e-12
											Rnf19a	8.45016	0.32068	3.78e-16													Phkb	7.53888	0.365626	2.93e-12
											Hectd2	8.46701	0.267036	3.28e-16													Fer	7.53992	0.294627	2.91e-12
											Gm41361	8.46921	0.298299	3.22e-16													Ehmt1	7.54787	0.291339	2.75e-12
											Tcerg1	8.47964	0.252582	2.95e-16													Zbtb16	7.56029	0.434156	2.51e-12
											E2f3	8.49039	0.266045	2.69e-16													Rbfox2	7.56221	0.274794	2.48e-12
											Mitf	8.50535	0.276805	2.37e-16													Gria3	7.56527	0.257116	2.42e-12
											Efnb2	8.51247	0.351004	2.23e-16													Dync1h1	7.56548	0.309645	2.42e-12
											Pogz	8.52514	0.262643	2.01e-16													Mark1	7.56571	0.331411	2.42e-12
											Pigu	8.52886	0.25581	1.95e-16													Rimbp2	7.57014	0.26713	2.35e-12
											Usp31	8.53449	0.267398	1.85e-16													Tafa5	7.58091	0.278282	2.17e-12
											Stimate	8.54826	0.314102	1.65e-16													Runx1t1	7.58746	0.276368	2.07e-12
											Bcl9	8.55931	0.263922	1.5e-16													Nkain3	7.59188	0.316079	2e-12
											Acsl4	8.56627	0.285461	1.42e-16													Snx32	7.59824	0.304308	1.91e-12
											Cdh7	8.57087	0.372046	1.36e-16													Asxl2	7.59952	0.325957	1.9e-12
											Ascc2	8.58422	0.281831	1.22e-16													Rgs7	7.6012	0.284341	1.88e-12
											Dnajc21	8.5851	0.272698	1.21e-16													Dnmt3a	7.60569	0.268321	1.82e-12
											Med14	8.59341	0.273797	1.13e-16													Nos1ap	7.60593	0.274163	1.82e-12
											Prmt7	8.59784	0.320887	1.08e-16													Ripor2	7.61543	0.27539	1.7e-12
											Sgsm3	8.59837	0.309942	1.08e-16													Zmynd8	7.62447	0.268495	1.59e-12
											Tbc1d9	8.6037	0.258077	1.03e-16													Ntrk3	7.64457	0.273008	1.36e-12
											Zfp664	8.61651	0.276424	9.26e-17													Pakap	7.65558	0.288268	1.25e-12
											BC052040	8.62567	0.317754	8.58e-17													Slf1	7.65588	0.394665	1.25e-12
											Ppp4r4	8.62899	0.252335	8.34e-17													Ctsd	7.65971	0.669586	1.22e-12
											Slc38a6	8.63028	0.253747	8.25e-17													Btrc	7.66195	0.286037	1.2e-12
											Lrrc28	8.63082	0.278746	8.22e-17													A330076H08Rik	7.66269	0.274042	1.2e-12
											Kif3b	8.63722	0.283351	7.78e-17													Osbpl6	7.66412	0.270324	1.19e-12
											Gng12	8.64429	0.358145	7.33e-17													Carmil1	7.66561	0.300297	1.18e-12
											Ank1	8.65177	0.373448	6.87e-17													Abl2	7.67217	0.325779	1.12e-12
											Evi5l	8.67359	0.254729	5.69e-17													Rnf112	7.67935	0.377516	1.06e-12
											Klc2	8.67442	0.322944	5.66e-17													Map2k5	7.68742	0.343171	1e-12
											Gm10754	8.70152	0.292846	4.49e-17													Slco3a1	7.68996	0.302163	9.82e-13
											Zswim5	8.70404	0.330502	4.4e-17													Snap91	7.69711	0.271513	9.31e-13
											Ubxn7	8.72935	0.343635	3.53e-17													Zfyve28	7.69743	0.309066	9.31e-13
											Pde3b	8.73223	0.263836	3.45e-17													Ndrg4	7.70065	0.267318	9.1e-13
											Cpne1	8.73394	0.344162	3.4e-17													Gbf1	7.7172	0.285045	8.03e-13
											Zfp236	8.73783	0.271632	3.29e-17													Usp32	7.71975	0.29799	7.89e-13
											Man1a	8.74221	0.259361	3.17e-17													9630014M24Rik	7.72498	0.387911	7.6e-13
											Ppfia1	8.77697	0.312115	2.33e-17													Ppp2r5e	7.72558	0.323221	7.58e-13
											Tcte2	8.78405	0.263572	2.2e-17													Lrba	7.72768	0.269386	7.47e-13
											Dnajc11	8.78751	0.320157	2.13e-17													Fam219a	7.72987	0.290486	7.36e-13
											Shld1	8.79325	0.486132	2.03e-17													Nr3c2	7.73052	0.272224	7.34e-13
											Arhgef17	8.80342	0.336405	1.86e-17													Edil3	7.73345	0.290762	7.2e-13
											Ttbk1	8.80673	0.318237	1.8e-17													Syngr1	7.74368	0.42909	6.67e-13
											Dzip1	8.809	0.25923	1.77e-17													Vwa8	7.75303	0.285117	6.21e-13
											Stx1b	8.81588	0.271283	1.67e-17													Clmp	7.7709	0.383217	5.41e-13
											Gmeb1	8.82159	0.302022	1.59e-17													Stim1	7.77599	0.383266	5.21e-13
											Ccl25	8.82444	0.265704	1.55e-17													Adcy9	7.79065	0.314582	4.65e-13
											D130040H23Rik	8.82832	0.268116	1.5e-17													Pacsin1	7.79078	0.275225	4.65e-13
											Nrip1	8.84665	0.293166	1.28e-17													Myo5a	7.79085	0.279242	4.65e-13
											Reps1	8.85459	0.257332	1.19e-17													Nfat5	7.79366	0.29314	4.58e-13
											Rad54l2	8.86295	0.313007	1.11e-17													Scn1a	7.79423	0.276439	4.57e-13
											Ptp4a2	8.86365	0.291035	1.1e-17													Pacs1	7.82016	0.305028	3.73e-13
											Nhlrc2	8.86605	0.25968	1.08e-17													Rgs6	7.83705	0.382477	3.27e-13
											Znhit6	8.87077	0.370662	1.03e-17													Mapk1	7.84101	0.291981	3.18e-13
											Foxk1	8.87249	0.325543	1.02e-17													Synpr	7.84153	0.3736	3.18e-13
											Mgat5b	8.89672	0.30599	8.22e-18													Nav1	7.85136	0.292798	2.95e-13
											Cplx1	8.90281	0.361826	7.79e-18													Sfxn5	7.85516	0.375369	2.87e-13
											B3gat1	8.90415	0.261153	7.7e-18													Slc35f3	7.85746	0.288765	2.83e-13
											Crtac1	8.90535	0.252423	7.63e-18													Magi1	7.86324	0.277582	2.71e-13
											Clcn2	8.92358	0.426994	6.5e-18													Tfdp2	7.8636	0.337457	2.71e-13
											Zfyve1	8.93011	0.336347	6.13e-18													Braf	7.86418	0.272296	2.7e-13
											Faxc	8.93248	0.32481	6e-18													Ralgps1	7.87383	0.283199	2.51e-13
											Crk	8.95274	0.328141	5.02e-18													Pde10a	7.89522	0.276118	2.12e-13
											Ica1l	8.9836	0.261303	3.81e-18													Nxph1	7.89823	0.359179	2.07e-13
											Togaram1	8.99399	0.301875	3.48e-18													Epha6	7.90004	0.268864	2.05e-13
											Xpnpep1	9.00173	0.383096	3.24e-18													Crtc3	7.90452	0.353025	1.98e-13
											Trpc4	9.00224	0.29796	3.23e-18													Map4k3	7.90873	0.347233	1.92e-13
											Khdc4	9.0061	0.253413	3.12e-18													Rev3l	7.90898	0.284516	1.92e-13
											Abl1	9.01298	0.305646	2.94e-18													Upp2	7.91329	0.284958	1.86e-13
											Afg1l	9.01911	0.256405	2.78e-18													Gm1043	7.91527	0.369953	1.84e-13
											Ghr	9.04001	0.264765	2.3e-18													Tmtc1	7.9156	0.323683	1.84e-13
											Tab2	9.04305	0.259414	2.25e-18													Iqgap2	7.91823	0.359729	1.8e-13
											Ccdc149	9.04316	0.326996	2.24e-18													Slc2a13	7.92956	0.283048	1.66e-13
											Ammecr1	9.04352	0.284398	2.24e-18													Syt16	7.93209	0.306198	1.63e-13
											Prkar2b	9.04732	0.275127	2.16e-18													Mgll	7.93573	0.34604	1.59e-13
											Prex1	9.0596	0.444652	1.94e-18													Elavl3	7.94594	0.279359	1.46e-13
											Sfmbt1	9.0623	0.252654	1.89e-18													Myh10	7.95238	0.318592	1.39e-13
											Atg4a	9.06336	0.739518	1.87e-18													Pi4ka	7.95316	0.280022	1.39e-13
											Dcaf10	9.06617	0.40551	1.83e-18													Sptbn1	7.95808	0.285592	1.34e-13
											Usp8	9.06656	0.357259	1.82e-18													Bach2	7.96254	0.318663	1.29e-13
											Txndc11	9.0846	0.252597	1.55e-18													Mical2	7.96955	0.313585	1.23e-13
											Mmp17	9.10095	0.283438	1.34e-18													Agap1	7.96973	0.286805	1.23e-13
											Ago2	9.10653	0.303835	1.27e-18													Ldb2	7.97111	0.396266	1.22e-13
											Gm32014	9.11158	0.356447	1.21e-18													Sorbs1	7.9748	0.284112	1.19e-13
											Unc5a	9.11678	0.287629	1.16e-18													Dennd4a	7.9773	0.317969	1.17e-13
											Rangap1	9.11813	0.325036	1.15e-18													Nhs	7.97735	0.352432	1.17e-13
											Nf2	9.12827	0.343177	1.04e-18													Slc22a23	7.98272	0.335854	1.12e-13
											Clasrp	9.15934	0.250079	7.88e-19													A830018L16Rik	7.98489	0.293335	1.11e-13
											Slc25a26	9.17378	0.299175	6.91e-19													Ptprm	7.99382	0.30484	1.03e-13
											Lynx1	9.18273	0.313278	6.37e-19													Dlgap4	8.00058	0.310154	9.84e-14
											Ppp1r37	9.19844	0.276129	5.53e-19													Ppp6r3	8.00558	0.381424	9.48e-14
											Prdm2	9.21762	0.272098	4.63e-19													Srgap3	8.00614	0.290961	9.46e-14
											Gm26854	9.22302	0.309345	4.41e-19													Gmds	8.00655	0.3037	9.46e-14
											Mb21d2	9.22699	0.355012	4.25e-19													Gabrb2	8.00742	0.282338	9.42e-14
											Pdgfc	9.24503	0.368498	3.6e-19													Zswim6	8.01046	0.285426	9.21e-14
											Kazn	9.24907	0.68511	3.47e-19													Atxn7l1	8.02482	0.305683	8.22e-14
											Glce	9.24948	0.338582	3.46e-19													Pdzrn4	8.03187	0.350226	7.79e-14
											Tex2	9.25451	0.279114	3.3e-19													Dock7	8.04334	0.291315	7.11e-14
											Aatf	9.26297	0.280701	3.06e-19													Myo9a	8.05133	0.288577	6.68e-14
											Zmiz1os1	9.27322	0.295212	2.78e-19													Nbea	8.05778	0.264557	6.36e-14
											Ankrd13c	9.27678	0.28536	2.69e-19													Mir9-3hg	8.06196	0.315749	6.16e-14
											Ptpa	9.28521	0.272061	2.49e-19													Nin	8.06517	0.29974	6.02e-14
											Plaa	9.29304	0.320711	2.32e-19													Snph	8.07372	0.326354	5.63e-14
											Cacna1i	9.29488	0.275444	2.28e-19													Mpp6	8.07417	0.331501	5.63e-14
											Stxbp4	9.30561	0.30351	2.07e-19													Kcnq3	8.07876	0.282652	5.44e-14
											Adck1	9.30851	0.358286	2.01e-19													Luzp1	8.08361	0.391438	5.24e-14
											Rnf8	9.31234	0.277223	1.94e-19													Ptprg	8.08602	0.285787	5.15e-14
											Wdpcp	9.3308	0.256629	1.64e-19													Lrfn5	8.08606	0.286772	5.15e-14
											Kdm5c	9.33143	0.301254	1.63e-19													Aopep	8.08643	0.290928	5.15e-14
											Trmt1	9.33297	0.284446	1.61e-19													Kcnq2	8.08992	0.331497	5.04e-14
											Aagab	9.33653	0.257448	1.56e-19													Sptbn4	8.09196	0.286376	4.97e-14
											Snta1	9.34839	0.360914	1.39e-19													Grik5	8.09929	0.306256	4.69e-14
											4930415C11Rik	9.36773	0.2549	1.17e-19													Cdh8	8.10199	0.302247	4.6e-14
											Parg	9.37103	0.271827	1.13e-19													Fhit	8.10258	0.438025	4.59e-14
											Mtor	9.37514	0.281016	1.09e-19													Cntnap5c	8.10654	0.345573	4.46e-14
											Adgra1	9.37749	0.306018	1.07e-19													Gnao1	8.11374	0.29137	4.22e-14
											Agfg2	9.39495	0.301002	9.08e-20													Dnm3	8.11388	0.291234	4.22e-14
											Naa40	9.39955	0.260243	8.7e-20													9930021J03Rik	8.11535	0.321654	4.19e-14
											Baz2a	9.41223	0.282049	7.75e-20													Clec16a	8.11744	0.352508	4.13e-14
											Fbxw8	9.41479	0.342198	7.57e-20													Ppp2r2b	8.12401	0.277381	3.92e-14
											Snx27	9.41529	0.262182	7.54e-20													Clstn3	8.12575	0.327802	3.88e-14
											Zfp654	9.42619	0.258267	6.81e-20													Ewsr1	8.1277	0.297838	3.83e-14
											P4htm	9.43376	0.302214	6.35e-20													Rundc3b	8.13379	0.355006	3.66e-14
											Gm29514	9.44355	0.410235	5.79e-20													Ppm1e	8.14018	0.303721	3.48e-14
											Lrig2	9.4441	0.263636	5.77e-20													Nlk	8.14295	0.292672	3.41e-14
											Vps53	9.45088	0.311548	5.42e-20													Kazn	8.14616	0.493774	3.33e-14
											Ttc37	9.45695	0.274919	5.11e-20													Npepps	8.14718	0.312237	3.31e-14
											Capn15	9.46678	0.274243	4.67e-20													Arhgap26	8.1493	0.293283	3.27e-14
											Tecpr1	9.48683	0.272858	3.86e-20													Nav2	8.15323	0.292022	3.17e-14
											Ext2	9.48696	0.259807	3.86e-20													Efr3b	8.15376	0.328589	3.17e-14
											Inpp5b	9.49815	0.334092	3.47e-20													Crebbp	8.17104	0.285779	2.76e-14
											Vwa5b2	9.49833	0.257742	3.47e-20													Smg6	8.17393	0.297298	2.7e-14
											Nfkb1	9.49836	0.289381	3.47e-20													Ubr5	8.1874	0.297	2.42e-14
											Lrrc45	9.50279	0.41504	3.33e-20													Ylpm1	8.1923	0.303516	2.33e-14
											Nuak1	9.51711	0.37255	2.91e-20													Cox16	8.19424	0.295329	2.3e-14
											Zcchc14	9.51747	0.309105	2.9e-20													Frmd4a	8.19638	0.27214	2.27e-14
											Phkb	9.52407	0.272551	2.73e-20													Mprip	8.19916	0.303345	2.23e-14
											Fnip2	9.52655	0.361793	2.67e-20													Adamts17	8.20133	0.447829	2.19e-14
											Ddx10	9.54214	0.252596	2.3e-20													Rfx3	8.20577	0.305177	2.12e-14
											Rapgefl1	9.54254	0.250259	2.29e-20													Rock2	8.20884	0.290891	2.07e-14
											Atp6v0d1	9.54618	0.267194	2.22e-20													Scmh1	8.21867	0.290223	1.92e-14
											Fam168b	9.55255	0.277909	2.09e-20													Eif2s3y	8.22876	0.722549	1.77e-14
											Nploc4	9.55299	0.316726	2.08e-20													Osbp2	8.2313	0.338753	1.74e-14
											Tbc1d12	9.55562	0.28654	2.03e-20													Kctd16	8.2375	0.276119	1.66e-14
											Ccdc57	9.55728	0.317881	2e-20													Syne1	8.24408	0.285206	1.57e-14
											Stum	9.55867	0.343586	1.97e-20													Tom1l2	8.24863	0.296451	1.52e-14
											Cyth3	9.56283	0.334356	1.9e-20													Frmd4b	8.25568	0.317862	1.44e-14
											Fam78b	9.57227	0.269153	1.74e-20													Alk	8.25987	0.378014	1.39e-14
											Usp7	9.58478	0.277457	1.55e-20													Ptk2	8.2631	0.300464	1.36e-14
											Rhot1	9.58503	0.262109	1.54e-20													Cwc27	8.2639	0.352023	1.36e-14
											Nrp1	9.58883	0.255541	1.49e-20													Ubr3	8.26647	0.293157	1.33e-14
											Lpp	9.59274	0.445784	1.43e-20													Ube2e2	8.27805	0.285997	1.21e-14
											Nufip2	9.60413	0.272807	1.29e-20													Slc44a5	8.28577	0.412115	1.14e-14
											Rnf180	9.60698	0.305781	1.26e-20													Hdac8	8.28627	0.30629	1.14e-14
											Rogdi	9.61469	0.318383	1.17e-20													Garem1	8.28943	0.399469	1.11e-14
											Ncs1	9.61816	0.318035	1.13e-20													Dnajc1	8.29444	0.303958	1.07e-14
											5031439G07Rik	9.62388	0.264031	1.07e-20													Kcnh1	8.31532	0.327022	9.02e-15
											Fam193b	9.62411	0.280134	1.07e-20													Tnr	8.32967	0.297165	8.02e-15
											Xpo6	9.62809	0.293853	1.03e-20													Ago3	8.33961	0.313316	7.4e-15
											Dpyd	9.64822	0.26156	8.5e-21													Atrnl1	8.34469	0.299069	7.11e-15
											Plekhm2	9.67474	0.256381	6.59e-21													Homer1	8.3457	0.33447	7.08e-15
											Ilrun	9.6762	0.336958	6.5e-21													Unc5c	8.35238	0.30582	6.71e-15
											Rab15	9.67731	0.363697	6.44e-21													Apex2	8.35797	0.389383	6.43e-15
											Prpf40b	9.67945	0.309796	6.31e-21													Med13l	8.36618	0.335496	6.02e-15
											Rnf115	9.68318	0.270126	6.09e-21													Limch1	8.39952	0.299335	4.55e-15
											Rnf25	9.68645	0.345558	5.91e-21													Adam22	8.40147	0.300054	4.49e-15
											Foxj3	9.68928	0.299488	5.75e-21													Caln1	8.40268	0.30344	4.46e-15
											Neurl1a	9.69185	0.2662	5.62e-21													Prkcg	8.40531	0.388634	4.38e-15
											Chp1	9.70281	0.368515	5.06e-21													Ryr2	8.41997	0.292532	3.88e-15
											Otud7b	9.70397	0.298889	5.01e-21													Rabgap1l	8.42156	0.301177	3.84e-15
											Acss2	9.7086	0.332006	4.79e-21													Chrm3	8.42558	0.328806	3.72e-15
											Socs7	9.71082	0.364366	4.7e-21													Nfasc	8.43875	0.316577	3.34e-15
											Slc24a4	9.71232	0.262753	4.63e-21													Syndig1	8.45969	0.40469	2.8e-15
											Itga8	9.71519	0.258531	4.51e-21													Zfyve9	8.46122	0.314436	2.78e-15
											Rgs11	9.72369	0.347989	4.15e-21													Rgs7bp	8.50131	0.305257	1.98e-15
											Myo9b	9.76408	0.285107	2.81e-21													Rbfox3	8.50582	0.289533	1.91e-15
											Cntnap5c	9.7739	0.400829	2.56e-21													Atp8a2	8.53588	0.307044	1.48e-15
											Rsu1	9.77973	0.339423	2.42e-21													Ppp2r2c	8.53615	0.348538	1.48e-15
											Ranbp10	9.79504	0.36685	2.08e-21													Arhgef9	8.53674	0.302635	1.48e-15
											Kif13b	9.80196	0.270342	1.95e-21													Gm4258	8.54106	0.350596	1.43e-15
											Fam160a2	9.8121	0.30998	1.76e-21													Zfp148	8.55167	0.31779	1.31e-15
											Mroh1	9.82263	0.374566	1.59e-21													Hmgcll1	8.55977	0.327705	1.23e-15
											Picalm	9.84314	0.271168	1.31e-21													Sbf2	8.56056	0.30566	1.23e-15
											Lrrc3b	9.85155	0.403291	1.2e-21													Gse1	8.56648	0.339058	1.17e-15
											Pik3ca	9.85341	0.267325	1.18e-21													4930402H24Rik	8.56745	0.30673	1.16e-15
											Dip2a	9.85419	0.290899	1.17e-21													Ank	8.57137	0.330078	1.13e-15
											Antxr1	9.86615	0.332723	1.04e-21													Prickle2	8.57969	0.307764	1.05e-15
											2023-09-03	9.87765	0.254314	9.34e-22													Arih1	8.5849	0.313147	1.01e-15
											Mvb12b	9.88649	0.273009	8.57e-22													Apba1	8.59186	0.318748	9.56e-16
											Nsmf	9.88711	0.267223	8.52e-22													Tmem132b	8.5982	0.306288	9.09e-16
											Gak	9.8941	0.285527	7.97e-22													Kif5c	8.60287	0.313283	8.76e-16
											Gtf3c1	9.89728	0.30917	7.73e-22													Dis3l2	8.60604	0.329485	8.56e-16
											Kcnip2	9.91697	0.412035	6.38e-22													Gnaq	8.60951	0.307197	8.34e-16
											Shisa6	9.92007	0.327478	6.19e-22													Gfod1	8.62098	0.421009	7.57e-16
											Rpgr	9.92736	0.301551	5.76e-22													Aak1	8.63857	0.302342	6.52e-16
											C1qa	9.92857	1.05865	5.69e-22													Ralgapa1	8.64309	0.3049	6.29e-16
											Spats2	9.96668	0.307588	3.89e-22													Phc2	8.65761	0.343031	5.57e-16
											Inpp5a	9.97033	0.336352	3.75e-22													Zfp609	8.66018	0.378549	5.46e-16
											Cpne8	9.97865	0.271887	3.46e-22													Reln	8.6714	0.412135	4.97e-16
											Lyzl4	9.98539	0.430779	3.23e-22													Zdhhc14	8.68212	0.324023	4.55e-16
											Mbd2	9.99545	0.341147	2.92e-22													Mical3	8.68564	0.311946	4.43e-16
											Smurf2	10.0049	0.271507	2.67e-22													Tra2a	8.69471	0.314289	4.1e-16
											Map3k2	10.0069	0.252728	2.62e-22													Itpr1	8.71259	0.312273	3.52e-16
											Spon1	10.0161	0.294872	2.39e-22													Gab2	8.71695	0.393055	3.4e-16
											Gab2	10.0243	0.315659	2.2e-22													Neto2	8.73649	0.380673	2.89e-16
											Zbtb11	10.0249	0.2809	2.19e-22													Dennd5b	8.75078	0.332062	2.57e-16
											Taf3	10.0537	0.359443	1.64e-22													Sorcs2	8.75089	0.39355	2.57e-16
											Khdrbs1	10.0661	0.264381	1.45e-22													Mtus2	8.75905	0.309203	2.42e-16
											Lrp8	10.0696	0.367905	1.4e-22													Cacna1b	8.76662	0.320881	2.27e-16
											Rasgrf2	10.0779	0.251736	1.29e-22													Akap6	8.7667	0.305556	2.27e-16
											Cdc27	10.0846	0.288059	1.21e-22													Kcnab1	8.78371	0.30025	1.97e-16
											Syt17	10.0873	0.386209	1.18e-22													Kcnc2	8.79825	0.365599	1.74e-16
											Ar	10.0911	0.429474	1.14e-22													Bicd1	8.80012	0.318475	1.72e-16
											Cnih3	10.1014	0.29662	1.02e-22													Dym	8.80751	0.337183	1.61e-16
											Rcan2	10.1058	0.262248	9.82e-23													Camkv	8.82962	0.378297	1.34e-16
											Lonrf2	10.1267	0.319639	7.95e-23													Nmnat2	8.83649	0.330005	1.26e-16
											Wipf2	10.1301	0.30283	7.69e-23													Srgap2	8.85445	0.319444	1.08e-16
											Etv6	10.1433	0.253014	6.74e-23													Iqsec2	8.88104	0.405588	8.59e-17
											Phka2	10.1476	0.267981	6.46e-23													Lrrc7	8.88119	0.260099	8.59e-17
											Peli1	10.1519	0.319684	6.2e-23													Arnt2	8.88576	0.342339	8.31e-17
											Brdt	10.1688	0.347621	5.22e-23													Ncoa6	8.89173	0.471614	7.95e-17
											Lin52	10.1689	0.361875	5.22e-23													Grin1	8.89277	0.318554	7.92e-17
											Mamld1	10.1747	0.335713	4.92e-23													Dlc1	8.90498	0.351548	7.13e-17
											Cdh22	10.1775	0.510736	4.8e-23													Hecw1	8.92261	0.325322	6.11e-17
											Bzw2	10.1815	0.296139	4.61e-23													Prkcb	8.95862	0.296997	4.45e-17
											Sec24a	10.1915	0.285094	4.17e-23													Dmd	8.99679	0.299051	3.21e-17
											Slc7a6	10.1924	0.338356	4.14e-23													Cacna1c	8.99758	0.309533	3.2e-17
											Fam120b	10.1992	0.278901	3.87e-23													Prkce	8.99908	0.32222	3.18e-17
											Galnt7	10.2153	0.363796	3.29e-23													Dlgap3	9.0013	0.403197	3.13e-17
											Snx30	10.2225	0.325426	3.06e-23													Dscaml1	9.03322	0.329678	2.35e-17
											Tmem200a	10.2229	0.423661	3.05e-23													Rptor	9.03386	0.36251	2.35e-17
											Wdr26	10.2406	0.289453	2.55e-23													Macrod2	9.04414	0.252667	2.15e-17
											Bbx	10.2412	0.311865	2.54e-23													Cask	9.0491	0.351946	2.06e-17
											Elovl6	10.2446	0.263933	2.45e-23													Pde4dip	9.05784	0.322836	1.92e-17
											Iqgap1	10.2459	0.295718	2.42e-23													Specc1	9.07301	0.342074	1.68e-17
											Cdh20	10.2519	0.362064	2.28e-23													Ehbp1	9.08268	0.32594	1.55e-17
											Lekr1	10.2532	0.289084	2.25e-23													Ccdc85a	9.08363	0.374718	1.54e-17
											Ncdn	10.2543	0.379778	2.23e-23													Setbp1	9.09133	0.326475	1.45e-17
											Plppr5	10.2551	0.253643	2.21e-23													Mbd5	9.10676	0.328401	1.26e-17
											Ppp3cc	10.277	0.342431	1.77e-23													Mir124a-1hg	9.11054	0.323238	1.23e-17
											Zfp831	10.2806	0.360068	1.7e-23													Astn2	9.11931	0.328071	1.14e-17
											Sil1	10.2817	0.287796	1.69e-23													Dtnb	9.12029	0.318317	1.13e-17
											Gsg1l	10.2954	0.284684	1.47e-23													Ssbp2	9.13959	0.319695	9.52e-18
											Ric8b	10.2986	0.278822	1.42e-23													Sik2	9.14531	0.406849	9.08e-18
											Kifc2	10.3092	0.258917	1.27e-23													Slc24a2	9.15694	0.292708	8.2e-18
											Pitpnm3	10.3176	0.281694	1.17e-23													Ankrd17	9.15728	0.329501	8.2e-18
											Tbk1	10.3294	0.328036	1.04e-23													Cacnb4	9.15929	0.320892	8.12e-18
											Arhgap23	10.3417	0.302116	9.16e-24													Abat	9.17632	0.385913	6.97e-18
											Setdb1	10.3771	0.271554	6.36e-24													Fam168a	9.19646	0.333034	5.81e-18
											Actr1a	10.3875	0.328323	5.72e-24													Astn1	9.19707	0.322191	5.81e-18
											Supt3	10.4052	0.261991	4.77e-24													Utrn	9.19717	0.3621	5.81e-18
											Cblb	10.4119	0.280787	4.46e-24													Srcin1	9.19965	0.357058	5.74e-18
											Tmem260	10.4143	0.391774	4.35e-24													Mtcl1	9.20555	0.373734	5.47e-18
											Sugp1	10.4282	0.312946	3.77e-24													Trim9	9.20894	0.331248	5.33e-18
											Ap3b1	10.4308	0.254857	3.68e-24													Cntn5	9.22132	0.317951	4.77e-18
											Fam117b	10.4412	0.300022	3.3e-24													Tcf12	9.22273	0.332363	4.74e-18
											Gm47591	10.4423	0.283343	3.27e-24													Dgki	9.22481	0.321164	4.68e-18
											Plcxd3	10.4508	0.38579	3e-24													Msra	9.24756	0.332373	3.8e-18
											Depdc5	10.4781	0.269596	2.25e-24													Agbl4	9.24776	0.315574	3.8e-18
											N4bp2l1	10.481	0.31751	2.19e-24													Wwox	9.24952	0.328297	3.78e-18
											Tnks	10.4897	0.250763	2e-24													Stox2	9.25604	0.322506	3.58e-18
											Rnf38	10.4924	0.288883	1.94e-24													Gramd1b	9.27859	0.349399	2.91e-18
											Golga4	10.4951	0.252047	1.89e-24													Gabbr2	9.27918	0.339913	2.91e-18
											Pard3	10.5004	0.265556	1.79e-24													Ncoa1	9.28065	0.325753	2.89e-18
											Abhd6	10.5028	0.285001	1.74e-24													Kif1a	9.2836	0.349392	2.83e-18
											Riok3	10.5108	0.28581	1.61e-24													2210408F21Rik	9.31606	0.386542	2.1e-18
											Ahdc1	10.5238	0.387669	1.4e-24													Fbxl20	9.34333	0.417012	1.63e-18
											C530008M17Rik	10.5247	0.269048	1.39e-24													Nebl	9.35352	0.324263	1.49e-18
											Clip2	10.5289	0.383356	1.33e-24													Kcnj3	9.36426	0.357026	1.36e-18
											Tent4b	10.5344	0.308434	1.26e-24													Ralgapa2	9.40163	0.343123	9.59e-19
											Wdr37	10.5372	0.250947	1.22e-24													Tmcc1	9.41619	0.33138	8.41e-19
											Lrp6	10.5408	0.250259	1.18e-24													Rps6ka5	9.42352	0.43615	7.89e-19
											Med15	10.5425	0.259499	1.16e-24													Garnl3	9.45013	0.363159	6.16e-19
											Map1a	10.5491	0.328462	1.08e-24													Thsd7a	9.4726	0.36033	5.04e-19
											Eya3	10.5501	0.311001	1.07e-24													Cers6	9.48225	0.353074	4.62e-19
											Mcph1	10.5533	0.274183	1.04e-24													Iqsec1	9.48254	0.331144	4.62e-19
											Pou2f1	10.5924	0.250491	6.88e-25													Thrb	9.48758	0.33085	4.45e-19
											Usp25	10.6274	0.315338	4.76e-25													Ppm1h	9.52411	0.375002	3.16e-19
											Tecpr2	10.6491	0.266834	3.79e-25													Grin2a	9.5293	0.295363	3.02e-19
											Cep350	10.6551	0.251555	3.56e-25													Kcnc1	9.53668	0.419861	2.84e-19
											Tmtc2	10.6592	0.298783	3.41e-25													Grid1	9.5512	0.321962	2.48e-19
											Atxn7	10.6599	0.254779	3.39e-25													Ptpn4	9.55323	0.369652	2.45e-19
											Mta3	10.664	0.267294	3.25e-25													Cntn4	9.56209	0.311819	2.27e-19
											Caprin1	10.6668	0.281002	3.15e-25													Kcnd2	9.57555	0.290477	2e-19
											Nrf1	10.6686	0.26793	3.1e-25													Vti1a	9.58209	0.341848	1.89e-19
											Necab1	10.698	0.262414	2.26e-25													Rapgef4	9.59831	0.336184	1.63e-19
											Dclk2	10.7003	0.30911	2.21e-25													Grm1	9.60196	0.354117	1.59e-19
											Hs6st2	10.7023	0.287207	2.16e-25													Nalcn	9.60747	0.339181	1.51e-19
											C78859	10.7045	0.286116	2.11e-25													Ssh2	9.60876	0.34407	1.51e-19
											2610035D17Rik	10.7052	0.255353	2.1e-25													Sgcz	9.6133	0.296878	1.45e-19
											Rnf111	10.71	0.254525	2e-25													Snhg14	9.62803	0.302933	1.27e-19
											Rnf217	10.7138	0.321069	1.92e-25													Pclo	9.6322	0.330966	1.23e-19
											Ap1b1	10.726	0.333422	1.69e-25													Klhl29	9.65547	0.335518	9.86e-20
											Ajap1	10.7316	0.334141	1.59e-25													Kalrn	9.66682	0.300765	8.89e-20
											Slit1	10.733	0.284345	1.57e-25													Stxbp5l	9.6699	0.333241	8.7e-20
											Lclat1	10.7365	0.282365	1.52e-25													Gpr158	9.67637	0.331188	8.29e-20
											Rab8b	10.7451	0.33303	1.38e-25													Neto1	9.67694	0.350864	8.29e-20
											Nck2	10.7595	0.327072	1.19e-25													Rabep1	9.71505	0.356372	5.77e-20
											Ap3b2	10.7613	0.273032	1.17e-25													Dok6	9.75271	0.33737	4.05e-20
											Ksr1	10.7624	0.328693	1.15e-25													Cacng2	9.76668	0.4187	3.59e-20
											Stk3	10.7684	0.264249	1.08e-25													Zfp804a	9.76873	0.375787	3.54e-20
											Plxdc2	10.778	0.271716	9.76e-26													Pde2a	9.77232	0.366614	3.45e-20
											Nsun2	10.7926	0.265393	8.35e-26													Pak3	9.78993	0.351877	2.92e-20
											Rmnd5a	10.8128	0.276988	6.73e-26													Rcan2	9.81073	0.356018	2.4e-20
											Purg	10.8138	0.260408	6.66e-26													Prkn	9.8185	0.324788	2.24e-20
											Gpr45	10.8166	0.280943	6.46e-26													Exoc4	9.82014	0.343049	2.22e-20
											Ephb2	10.8246	0.317457	5.94e-26													Rfx7	9.84845	0.380401	1.69e-20
											Synj2bp	10.834	0.25468	5.37e-26													Chchd3	9.86189	0.385709	1.49e-20
											Plppr2	10.8435	0.273895	4.86e-26													Fmn2	9.88564	0.349718	1.2e-20
											Cpne6	10.8523	0.356587	4.42e-26													Dnm1	9.89768	0.377798	1.07e-20
											C1qb	10.8666	1.18671	3.81e-26													Trim2	9.95429	0.350298	6.15e-21
											Sdk1	10.8699	0.343097	3.68e-26													Reep1	9.96891	0.374934	5.36e-21
											Macf1	10.8769	0.251265	3.41e-26													Rims1	9.97569	0.297541	5.05e-21
											Lrrc8d	10.8807	0.331441	3.28e-26													Plcb1	10.0029	0.286093	3.87e-21
											Tlk2	10.9021	0.271349	2.6e-26													Dpp6	10.0094	0.300198	3.67e-21
											Arfgef2	10.9042	0.273108	2.55e-26													Stau2	10.0107	0.368056	3.65e-21
											Sympk	10.9105	0.251364	2.38e-26													Kcnq1ot1	10.0253	0.34641	3.18e-21
											Ralgapb	10.9432	0.253598	1.66e-26													Hcn1	10.0676	0.359739	2.11e-21
											Spata5	10.9549	0.342899	1.47e-26													Kctd8	10.0838	0.444858	1.81e-21
											Tbcd	10.9552	0.289887	1.46e-26													Dennd1a	10.1496	0.355444	9.33e-22
											Trak1	10.9553	0.271284	1.46e-26													Otud7a	10.2111	0.355316	5.02e-22
											Zfpm2	10.9834	0.270823	1.08e-26													Osbpl3	10.2234	0.47063	4.46e-22
											Ankfy1	10.9858	0.348966	1.05e-26													Enox1	10.2325	0.349613	4.1e-22
											Fbxw11	10.9874	0.265699	1.03e-26													Etl4	10.2655	0.360073	2.95e-22
											Cul3	10.9992	0.279503	9.07e-27													Slc35f4	10.2721	0.405794	2.78e-22
											Cnnm2	11.0053	0.303248	8.48e-27													Exoc6b	10.2905	0.372235	2.32e-22
											Stx6	11.0068	0.322885	8.35e-27													Slc24a3	10.311	0.41752	1.9e-22
											Kmt5b	11.011	0.318221	7.98e-27													Klf12	10.3504	0.365955	1.27e-22
											Rnf14	11.0121	0.282684	7.89e-27													Grip1	10.3553	0.340533	1.22e-22
											Dagla	11.0452	0.256448	5.48e-27													Kcnmb2	10.3756	0.495435	1e-22
											Git2	11.0622	0.433215	4.56e-27													Cntnap5b	10.3892	0.446696	8.78e-23
											Mphosph9	11.0797	0.258495	3.76e-27													Frmpd4	10.3902	0.345312	8.78e-23
											Banp	11.0823	0.315526	3.66e-27													Gabrg3	10.3986	0.318351	8.14e-23
											Fbrsl1	11.0874	0.337839	3.45e-27													Ubash3b	10.4112	0.505683	7.22e-23
											Acot7	11.0901	0.351977	3.36e-27													Rnf150	10.6858	0.402354	3.98e-24
											Setx	11.1021	0.278427	2.94e-27													Ash1l	10.7188	0.389983	2.82e-24
											Fhl2	11.1054	0.302119	2.84e-27													Kirrel3	10.7464	0.364677	2.12e-24
											Slf1	11.1074	0.25008	2.78e-27													Ahcyl2	10.7932	0.398399	1.29e-24
											Hmg20a	11.1152	0.262771	2.55e-27													Zeb2	10.7954	0.401741	1.28e-24
											Gpatch2	11.1485	0.301913	1.76e-27													Ptprt	10.8166	0.440143	1.03e-24
											Rprd1a	11.1527	0.258603	1.68e-27													Galntl6	10.8242	0.375142	9.56e-25
											Mef2d	11.1557	0.304385	1.63e-27													Rasal2	10.8606	0.376784	6.51e-25
											Zmym2	11.1628	0.259257	1.5e-27													Slc6a1	10.9014	0.421386	4.22e-25
											Tnik	11.1649	0.253344	1.47e-27													Il1rapl1	10.9416	0.27679	2.75e-25
											Rap1gap	11.1771	0.265371	1.29e-27													Kansl1	10.9746	0.388553	1.93e-25
											Cdh13	11.1909	0.338262	1.1e-27													Pknox2	11.0062	0.439932	1.38e-25
											Mmp24	11.1918	0.432613	1.09e-27													Clvs1	11.027	0.407407	1.11e-25
											Sipa1l3	11.1935	0.335467	1.07e-27													Srrm3	11.0923	0.414102	5.45e-26
											Med27	11.1947	0.31843	1.06e-27													Rora	11.1907	0.316189	1.83e-26
											Mapk8ip3	11.1991	0.264679	1.01e-27													Oxr1	11.2794	0.392117	6.91e-27
											0610010F05Rik	11.1996	0.255036	1e-27													Syn2	11.32	0.382849	4.49e-27
											Wwc1	11.2122	0.295617	8.71e-28													Grid2	11.3728	0.34272	2.49e-27
											Nfyc	11.2151	0.321384	8.43e-28													Cntnap5a	11.3775	0.390383	2.4e-27
											Tyrobp	11.2349	2.12992	6.78e-28													Samd12	11.427	0.384642	1.38e-27
											Shank3	11.2439	0.327584	6.14e-28													Pcdh7	11.476	0.392479	7.98e-28
											Phf12	11.2454	0.291253	6.05e-28													Magi2	11.5006	0.268126	6.11e-28
											Zfp207	11.2476	0.257208	5.91e-28													Gria1	11.5555	0.316882	3.34e-28
											Chpf2	11.2499	0.375884	5.77e-28													Grm5	11.5788	0.272212	2.59e-28
											Tial1	11.2519	0.2874	5.65e-28													Lrrtm4	11.6216	0.301554	1.6e-28
											Jph4	11.2587	0.255447	5.25e-28													Me3	11.7174	0.411551	5.29e-29
											Chm	11.2665	0.292125	4.82e-28													Xkr4	11.7632	0.349302	3.13e-29
											Dmtn	11.2846	0.250252	3.94e-28													Myt1l	11.8262	0.354561	1.54e-29
											Crtc3	11.2853	0.300769	3.91e-28													Syn1	11.8418	0.511467	1.3e-29
											Smarca4	11.2875	0.267462	3.81e-28													Ablim2	11.8828	0.429455	8.16e-30
											Rian	11.2928	0.25462	3.6e-28													Cadps	11.9647	0.340627	3.12e-30
											Sh3pxd2a	11.2966	0.366276	3.45e-28													Pla2g4e	11.968	1.20018	3.06e-30
											Kdm5b	11.3189	0.272382	2.69e-28													Robo2	12.0189	0.394146	1.69e-30
											Map2k6	11.3204	0.302079	2.64e-28													A230057D06Rik	12.1161	0.397231	5.43e-31
											Phtf2	11.3256	0.289702	2.49e-28													Frmd5	12.1718	0.402658	2.88e-31
											Med13	11.3418	0.255853	2.08e-28													Aff3	12.2909	0.430371	6.97e-32
											Ppp6r3	11.349	0.26517	1.92e-28													Rbms3	12.3217	0.403965	4.88e-32
											Ppp1cb	11.361	0.290782	1.67e-28													Dlgap1	12.393	0.326543	2.06e-32
											Ophn1	11.361	0.272901	1.67e-28													Grik2	12.4902	0.324285	6.27e-33
											Syt14	11.3662	0.259842	1.58e-28													Mdga2	12.5156	0.30385	4.69e-33
											Rcor1	11.367	0.334522	1.57e-28													Gria4	12.5372	0.389582	3.67e-33
											Mapre3	11.3939	0.267902	1.15e-28													Opcml	12.6639	0.33449	7.8e-34
											Mecr	11.3998	0.325977	1.08e-28													Lrp1b	12.6846	0.319071	6.18e-34
											Ttll5	11.402	0.260092	1.06e-28													Nrg2	12.7773	0.465041	1.95e-34
											Adnp	11.4046	0.337142	1.03e-28													Fam155a	12.8847	0.350783	5.03e-35
											Pcgf5	11.4125	0.314215	9.38e-29													Sntg1	12.8895	0.3626	4.89e-35
											Sgk1	11.4545	0.288918	5.82e-29													Spock3	13.0971	0.424068	3.36e-36
											Htr1f	11.4595	0.270228	5.51e-29													Cdh13	13.3857	0.517256	7.46e-38
											Hipk2	11.4745	0.297231	4.65e-29													Large1	13.5992	0.404178	4.28e-39
											Herc4	11.4749	0.283282	4.63e-29													Atxn1	13.9067	0.383976	6.35e-41
											Gm48530	11.4784	0.371202	4.45e-29													Cadm2	13.9979	0.304551	1.84e-41
											Susd6	11.4884	0.276077	3.98e-29													Adgrb3	14.2704	0.306482	4.18e-43
											Ankib1	11.5014	0.287547	3.43e-29													Csmd1	14.4011	0.261369	6.67e-44
											Gng2	11.5182	0.26104	2.83e-29													Stard9	15.0182	1.23819	7.68e-48
											Safb2	11.5193	0.34965	2.8e-29													Cntnap2	15.1169	0.36004	1.81e-48
											Plec	11.5327	0.329487	2.4e-29													Fgf14	15.5858	0.276614	1.39e-51
											Ptpn1	11.5471	0.287566	2.03e-29													Anks1b	16.3163	0.335416	1.49e-56
											Ranbp2	11.5493	0.260543	1.98e-29													Ctnnd2	16.6823	0.429587	4.04e-59
											Spaca6	11.5568	0.338357	1.82e-29													Dlgap2	18.4984	0.468523	5.85e-73
											Ulk4	11.5662	0.250627	1.64e-29													Rbfox1	18.6016	0.323844	9.53e-74
											8030462N17Rik	11.5883	0.345804	1.27e-29													Dlg2	19.5633	0.270186	1.25e-81
											Rps6kc1	11.5896	0.30554	1.26e-29
											Tmem175	11.5948	0.284061	1.18e-29
											Atp6v1a	11.5953	0.279104	1.18e-29
											Uty	11.5975	0.571018	1.15e-29
											Rapgef1	11.6074	0.265474	1.03e-29
											Tbck	11.6107	0.299871	9.91e-30
											Pcyt2	11.6176	0.294643	9.15e-30
											Col25a1	11.6184	0.498367	9.07e-30
											Ddhd1	11.6429	0.289478	6.84e-30
											Cpt1c	11.6446	0.26588	6.72e-30
											Smurf1	11.653	0.332926	6.1e-30
											Olfm2	11.6535	0.294753	6.07e-30
											Agap3	11.6567	0.320771	5.85e-30
											Kdm2a	11.665	0.260357	5.32e-30
											Zyg11b	11.6669	0.32417	5.21e-30
											Thada	11.6741	0.279448	4.79e-30
											Fbxl17	11.6764	0.255227	4.68e-30
											Fam171a1	11.6831	0.295433	4.33e-30
											Hs3st2	11.6838	0.390157	4.3e-30
											Vps8	11.69	0.281918	4.01e-30
											Ptprt	11.6989	0.250504	3.61e-30
											Stx1a	11.7018	0.254018	3.5e-30
											Qrich1	11.7029	0.27158	3.46e-30
											Mblac2	11.7057	0.343878	3.35e-30
											Larp1	11.7181	0.251667	2.9e-30
											Gpc6	11.721	0.308374	2.81e-30
											Rps6ka2	11.722	0.372789	2.78e-30
											Lmtk3	11.7344	0.262622	2.41e-30
											Eipr1	11.7406	0.303237	2.24e-30
											Chd8	11.7432	0.267998	2.18e-30
											Catspere2	11.7494	0.301288	2.03e-30
											Syngr1	11.7578	0.316942	1.84e-30
											Spink10	11.7752	0.444074	1.5e-30
											Scube1	11.7792	0.35882	1.44e-30
											Cop1	11.7799	0.263746	1.43e-30
											Tbc1d22a	11.798	0.381059	1.15e-30
											Clstn3	11.8158	0.264267	9.38e-31
											Map2	11.8266	0.255672	8.26e-31
											Cdyl2	11.8368	0.319185	7.33e-31
											Ints6	11.8451	0.314619	6.66e-31
											Dennd1b	11.8526	0.276075	6.1e-31
											Arhgef11	11.8601	0.293324	5.59e-31
											Clint1	11.8608	0.329836	5.54e-31
											Plekhm3	11.8657	0.261079	5.25e-31
											Pcbp3	11.8676	0.345074	5.13e-31
											Dph6	11.8683	0.317455	5.1e-31
											Tet3	11.8687	0.27648	5.08e-31
											D10Wsu102e	11.8691	0.310869	5.07e-31
											Col4a2	11.8703	0.377337	5e-31
											Psmd1	11.8858	0.280177	4.16e-31
											Dlg4	11.8883	0.298771	4.05e-31
											Epha10	11.892	0.280249	3.88e-31
											Rora	11.8964	0.257824	3.69e-31
											Fam189a1	11.9217	0.2531	2.73e-31
											Gm49797	11.934	0.275393	2.36e-31
											Luzp1	11.9491	0.28627	1.97e-31
											Mtmr12	11.9606	0.308491	1.72e-31
											Igsf21	11.9616	0.402451	1.7e-31
											Kpna4	11.9703	0.251889	1.53e-31
											Coro2b	11.9728	0.317598	1.49e-31
											Inpp4b	11.9729	0.369884	1.49e-31
											Add1	11.975	0.257717	1.45e-31
											Ube4b	11.9753	0.257162	1.45e-31
											Vezt	11.9788	0.254524	1.39e-31
											D5Ertd579e	11.9841	0.316754	1.31e-31
											Ppp6r2	11.9875	0.25119	1.26e-31
											Rps6ka5	12	0.413525	1.08e-31
											Gabra3	12.0037	0.319547	1.04e-31
											Kif5a	12.0045	0.256713	1.03e-31
											Actn1	12.0121	0.288002	9.41e-32
											Mapkbp1	12.0135	0.541038	9.26e-32
											Eefsec	12.0181	0.340498	8.78e-32
											Snx29	12.029	0.289342	7.73e-32
											5031425E22Rik	12.0299	0.263772	7.66e-32
											Nexmif	12.0359	0.315188	7.13e-32
											Map2k5	12.0384	0.261	6.93e-32
											Trim37	12.0503	0.261886	6.01e-32
											Ubac2	12.0787	0.335809	4.27e-32
											Bcl11b	12.0843	0.333792	3.99e-32
											Eps15l1	12.1017	0.29457	3.24e-32
											Slc22a23	12.1041	0.25225	3.15e-32
											Arhgef7	12.1064	0.271351	3.07e-32
											Elavl4	12.1176	0.251417	2.69e-32
											Rundc3b	12.1248	0.268914	2.47e-32
											Jakmip1	12.1299	0.334677	2.32e-32
											Tsc1	12.135	0.27073	2.18e-32
											Atf7	12.1373	0.256686	2.13e-32
											Atp2b3	12.1433	0.318526	1.98e-32
											Tfdp2	12.152	0.273892	1.78e-32
											Apba2	12.1533	0.258572	1.76e-32
											Dlg1	12.1562	0.252511	1.7e-32
											Strn4	12.1577	0.282427	1.67e-32
											Hk1	12.1581	0.326073	1.67e-32
											Lmbr1	12.1634	0.322008	1.57e-32
											Rfx3	12.1662	0.255691	1.51e-32
											Msra	12.1676	0.258926	1.49e-32
											Garem1	12.2012	0.304698	9.93e-33
											Aifm3	12.2071	0.297097	9.26e-33
											4732471J01Rik	12.2073	0.273262	9.25e-33
											Runx1t1	12.2113	0.253243	8.82e-33
											Arntl	12.214	0.291045	8.54e-33
											Ap2a1	12.2215	0.346572	7.79e-33
											A330023F24Rik	12.2249	0.254543	7.5e-33
											Sox5	12.2251	0.258298	7.48e-33
											Tmem132b	12.2354	0.268735	6.61e-33
											Iqsec3	12.2389	0.304863	6.35e-33
											Fndc3a	12.2435	0.325567	6e-33
											Fer	12.2474	0.252366	5.72e-33
											Desi2	12.2539	0.296711	5.3e-33
											Xpr1	12.2551	0.266914	5.23e-33
											C230057M02Rik	12.2581	0.42899	5.04e-33
											Hmgcll1	12.286	0.262833	3.59e-33
											Nphp4	12.2887	0.37344	3.48e-33
											Usp47	12.291	0.315656	3.38e-33
											Ano4	12.2956	0.294977	3.2e-33
											Lnpep	12.2991	0.297339	3.07e-33
											Ctsd	12.3072	0.688642	2.78e-33
											Nova2	12.3256	0.292855	2.22e-33
											Tmem63c	12.3352	0.310414	1.98e-33
											Magi1	12.3464	0.257756	1.72e-33
											Smyd3	12.3584	0.251461	1.48e-33
											Atp6v1h	12.3738	0.274024	1.23e-33
											Herc3	12.382	0.250371	1.11e-33
											Bmt2	12.3849	0.313751	1.07e-33
											Peak1	12.3867	0.3966	1.05e-33
											Pde7a	12.3918	0.302174	9.89e-34
											Gm32250	12.393	0.252188	9.76e-34
											Bin1	12.4092	0.254079	8e-34
											Chd9	12.4166	0.252168	7.3e-34
											Grik5	12.4275	0.252221	6.38e-34
											Micu3	12.4346	0.270576	5.85e-34
											Gm30382	12.4368	0.32334	5.7e-34
											Ppp2r5e	12.4422	0.287822	5.33e-34
											Sfswap	12.4463	0.275156	5.07e-34
											Zfp385b	12.4467	0.25483	5.06e-34
											D630045J12Rik	12.4528	0.270881	4.7e-34
											Tmem108	12.4591	0.256438	4.35e-34
											Efr3a	12.4609	0.26599	4.25e-34
											Hspa12a	12.4677	0.290346	3.91e-34
											Mical3	12.4757	0.258027	3.54e-34
											Fut9	12.4836	0.259577	3.21e-34
											Sgsm1	12.4853	0.388396	3.15e-34
											A930015D03Rik	12.4863	0.283807	3.11e-34
											Kctd1	12.489	0.253947	3.02e-34
											Eml2	12.4977	0.335283	2.71e-34
											Synpo	12.5079	0.332985	2.39e-34
											Satb2	12.51	0.258133	2.33e-34
											Mib1	12.5157	0.272705	2.17e-34
											Xpo7	12.5161	0.271768	2.16e-34
											Rlf	12.5241	0.308836	1.96e-34
											Mlip	12.5326	0.259004	1.76e-34
											Limch1	12.5428	0.256944	1.55e-34
											Sdk2	12.5556	0.392201	1.32e-34
											Adam22	12.5568	0.262584	1.31e-34
											Prkcz	12.563	0.250372	1.21e-34
											Pcnx	12.5704	0.265759	1.1e-34
											Ripor2	12.5855	0.307113	9.15e-35
											Fars2	12.5863	0.260596	9.08e-35
											Snx24	12.5875	0.310899	8.95e-35
											Sppl3	12.5915	0.274015	8.52e-35
											Bmerb1	12.6009	0.259867	7.59e-35
											Ptpn3	12.6062	0.294976	7.12e-35
											2610037D02Rik	12.6217	0.373995	5.86e-35
											Slc9a7	12.6236	0.36618	5.73e-35
											Pakap-1	12.6275	0.291875	5.46e-35
											Mapk14	12.6377	0.320945	4.81e-35
											Gphn	12.6415	0.277354	4.59e-35
											Mllt10	12.6498	0.250213	4.13e-35
											Stx8	12.6524	0.331223	4.01e-35
											Cdk14	12.6622	0.261185	3.54e-35
											Lpgat1	12.664	0.260172	3.46e-35
											Tmem181a	12.669	0.325961	3.26e-35
											Rab10	12.6806	0.28098	2.81e-35
											Zfp652	12.6849	0.343649	2.67e-35
											Khdrbs3	12.6863	0.263796	2.62e-35
											Pcmtd1	12.6964	0.252614	2.31e-35
											Dmxl2	12.6977	0.250403	2.27e-35
											Abl2	12.7084	0.276763	1.99e-35
											Dyrk1a	12.7267	0.297926	1.58e-35
											Kcnh5	12.734	0.379376	1.44e-35
											Mcf2l	12.7383	0.27442	1.36e-35
											Pds5a	12.7471	0.294658	1.22e-35
											Zfp827	12.7485	0.32301	1.2e-35
											Kcnc2	12.7508	0.277692	1.17e-35
											Eif2s3y	12.7661	0.591058	9.61e-36
											Fgd4	12.7668	0.345427	9.53e-36
											Flnb	12.7672	0.293017	9.5e-36
											Pitpna	12.7683	0.250346	9.37e-36
											Pip5k1a	12.783	0.274007	7.77e-36
											Farp1	12.789	0.260458	7.22e-36
											Tln2	12.7911	0.283457	7.03e-36
											Hs3st4	12.7982	0.312021	6.42e-36
											St8sia5	12.8018	0.462604	6.14e-36
											Arhgef12	12.8069	0.265614	5.76e-36
											Ago3	12.8167	0.26455	5.08e-36
											Mapkap1	12.8208	0.293455	4.83e-36
											Ptchd4	12.8256	0.300729	4.54e-36
											Armh3	12.8417	0.300502	3.7e-36
											Sgms1	12.8437	0.271502	3.61e-36
											Greb1l	12.8475	0.37005	3.44e-36
											Ttc8	12.8501	0.292776	3.33e-36
											Ube2g1	12.8605	0.266306	2.92e-36
											Mnat1	12.8709	0.305959	2.55e-36
											Grm8	12.8866	0.27716	2.09e-36
											Mgat5	12.89	0.262731	2e-36
											Alcam	12.8971	0.27704	1.83e-36
											Mgat4c	12.8996	0.290602	1.77e-36
											Ptpn9	12.9096	0.345145	1.56e-36
											Cntnap5a	12.913	0.28382	1.49e-36
											Gm6994	12.9162	0.482663	1.44e-36
											Usp9x	12.9163	0.265751	1.43e-36
											Traf3	12.9209	0.444751	1.35e-36
											Commd10	12.9228	0.292106	1.32e-36
											Fam120c	12.9338	0.310728	1.15e-36
											Unc13a	12.9361	0.255214	1.12e-36
											Rasgef1b	12.9385	0.26928	1.08e-36
											Dnm2	12.94	0.320331	1.07e-36
											Gigyf2	12.9425	0.269799	1.03e-36
											Mbtd1	12.943	0.265863	1.03e-36
											Gabra2	12.9445	0.264377	1.01e-36
											Snph	12.9461	0.26951	9.9e-37
											Prmt8	12.9513	0.28923	9.26e-37
											Sgcd	12.9516	0.287876	9.23e-37
											Slmap	12.9536	0.31801	9.02e-37
											Ankrd33b	12.9547	0.280216	8.9e-37
											Clip1	12.9588	0.267888	8.45e-37
											Arid1b	12.9606	0.261728	8.26e-37
											Smim14	12.9636	0.256786	7.96e-37
											Tspan5	12.9675	0.27478	7.57e-37
											Adar	12.9776	0.302197	6.65e-37
											Fam222b	12.9851	0.331069	6.04e-37
											Kif1b	12.9879	0.274496	5.83e-37
											Hmbox1	12.988	0.28916	5.83e-37
											Trio	12.9902	0.274843	5.67e-37
											Rtn4rl1	12.9949	0.397308	5.34e-37
											Cdk13	12.9957	0.277866	5.3e-37
											Syndig1	13.0002	0.308848	5e-37
											Tasp1	13.0048	0.300479	4.72e-37
											Evl	13.0185	0.334392	3.95e-37
											Cyp7b1	13.0265	0.413235	3.56e-37
											Ncor2	13.0312	0.338882	3.35e-37
											Acap2	13.0381	0.255952	3.07e-37
											Ppp1r13b	13.0409	0.288901	2.96e-37
											Agbl4	13.0468	0.259682	2.75e-37
											Cntn1	13.0489	0.274568	2.68e-37
											Naaladl2	13.0524	0.266522	2.56e-37
											Nipbl	13.055	0.255358	2.48e-37
											Pum1	13.063	0.282132	2.24e-37
											Zswim8	13.0738	0.350865	1.94e-37
											Rnf169	13.0807	0.258548	1.78e-37
											Elavl3	13.0846	0.255592	1.69e-37
											Fbxo34	13.0897	0.290645	1.58e-37
											Cul9	13.0944	0.341517	1.49e-37
											Rabgap1l	13.1055	0.277592	1.29e-37
											Ipcef1	13.114	0.386989	1.15e-37
											Trpm7	13.1147	0.273786	1.15e-37
											Frmd6	13.1279	0.334419	9.65e-38
											Ubn2	13.1381	0.26242	8.45e-38
											Wnk1	13.1438	0.277862	7.85e-38
											Ephb1	13.1543	0.380814	6.84e-38
											Ecpas	13.155	0.25876	6.79e-38
											Plekha6	13.1746	0.278357	5.24e-38
											Ambra1	13.1764	0.259017	5.13e-38
											Runx2	13.1788	0.272187	4.98e-38
											Soga3	13.1792	0.264722	4.96e-38
											Braf	13.1889	0.254751	4.37e-38
											Nedd4	13.1899	0.258458	4.32e-38
											Gm49678	13.1904	0.308568	4.29e-38
											Pias1	13.1915	0.274839	4.24e-38
											Camk2b	13.1949	0.261401	4.06e-38
											Numb	13.1978	0.267715	3.91e-38
											Gnao1	13.2015	0.26598	3.73e-38
											Scn8a	13.2086	0.284204	3.4e-38
											Zzef1	13.2128	0.318263	3.22e-38
											Camta1	13.2201	0.282518	2.93e-38
											Cdk17	13.2416	0.259478	2.2e-38
											Fut8	13.2537	0.278417	1.88e-38
											Man1c1	13.2641	0.456433	1.64e-38
											Phlpp1	13.2857	0.279192	1.23e-38
											Inpp4a	13.2859	0.309648	1.23e-38
											Irf2	13.2924	0.296071	1.13e-38
											Atrn	13.2967	0.265687	1.07e-38
											Strn3	13.3012	0.261706	1e-38
											Rngtt	13.3049	0.304774	9.58e-39
											Kcnb1	13.3065	0.261035	9.39e-39
											Npepps	13.3139	0.267547	8.53e-39
											Nedd4l	13.3174	0.281988	8.15e-39
											Carmil1	13.3218	0.290184	7.7e-39
											Taok1	13.3243	0.290637	7.45e-39
											Dpp6	13.3316	0.269631	6.76e-39
											Dock7	13.3374	0.268405	6.27e-39
											Nebl	13.3391	0.274757	6.14e-39
											Pou2f2	13.35	0.357175	5.31e-39
											Sptbn2	13.3506	0.308673	5.28e-39
											Dbn1	13.3557	0.311106	4.94e-39
											Cdk12	13.3624	0.272375	4.52e-39
											Ptpn4	13.3627	0.272324	4.51e-39
											Nin	13.3687	0.273132	4.17e-39
											Map6	13.3696	0.325046	4.12e-39
											Rab6b	13.3846	0.261007	3.37e-39
											Man2a1	13.3934	0.343013	3.01e-39
											Rit2	13.4025	0.270719	2.66e-39
											Pcnx2	13.407	0.271908	2.51e-39
											Cplx2	13.4112	0.329109	2.38e-39
											Sec24b	13.4116	0.308799	2.37e-39
											Syngap1	13.4145	0.404892	2.28e-39
											Gas7	13.4167	0.269039	2.22e-39
											Fam193a	13.4285	0.280305	1.9e-39
											Osbpl8	13.4326	0.284093	1.8e-39
											Celf5	13.4401	0.285027	1.63e-39
											Gm1976	13.4428	0.303549	1.57e-39
											Arhgap35	13.4539	0.327913	1.35e-39
											Itsn2	13.4559	0.293231	1.32e-39
											Rtl4	13.4625	0.306039	1.21e-39
											Eno2	13.467	0.380993	1.14e-39
											Ctif	13.4693	0.299935	1.11e-39
											Epha3	13.4695	0.414749	1.11e-39
											Trpc5	13.4699	0.398778	1.1e-39
											Smg6	13.4701	0.270883	1.1e-39
											Mark1	13.4796	0.325358	9.69e-40
											Ldlrad3	13.484	0.50072	9.15e-40
											Efr3b	13.4905	0.32053	8.39e-40
											Snd1	13.4958	0.287107	7.82e-40
											Clvs1	13.496	0.287397	7.82e-40
											Erc1	13.5116	0.275395	6.33e-40
											Zfp697	13.5141	0.378626	6.13e-40
											Hectd4	13.5193	0.269932	5.72e-40
											Tanc2	13.5251	0.27189	5.3e-40
											Trim33	13.5278	0.321369	5.12e-40
											Dcaf6	13.5353	0.281289	4.63e-40
											Ncoa6	13.537	0.381586	4.53e-40
											Jmjd1c	13.5394	0.27454	4.39e-40
											Sh3rf1	13.5401	0.338171	4.36e-40
											Lcorl	13.5471	0.367139	3.97e-40
											Smg7	13.5473	0.380787	3.96e-40
											Kcnab2	13.5474	0.414007	3.96e-40
											Atp9b	13.5491	0.266952	3.89e-40
											Susd4	13.5573	0.274221	3.48e-40
											Ndst3	13.5658	0.339059	3.11e-40
											Ttc7b	13.5687	0.273834	2.99e-40
											Dcaf5	13.5703	0.333571	2.93e-40
											Sez6l2	13.5772	0.284794	2.68e-40
											Kcnj6	13.5931	0.279396	2.16e-40
											Atp8a2	13.5967	0.275167	2.06e-40
											Esyt2	13.5975	0.273819	2.04e-40
											Ppp1r9a	13.6025	0.283845	1.91e-40
											Cwc27	13.6097	0.3199	1.73e-40
											Scfd2	13.6259	0.327132	1.39e-40
											Pdzrn4	13.626	0.318145	1.39e-40
											Psmd14	13.6262	0.280533	1.39e-40
											Stim2	13.6326	0.358876	1.27e-40
											Scmh1	13.6377	0.270786	1.19e-40
											Dync1h1	13.6382	0.285185	1.18e-40
											Faf1	13.639	0.270801	1.17e-40
											Actn4	13.6523	0.298974	9.82e-41
											Birc6	13.6637	0.271961	8.42e-41
											Ankhd1	13.6724	0.296325	7.49e-41
											Apba1	13.6809	0.275875	6.67e-41
											Larp4b	13.6812	0.33294	6.66e-41
											Tox	13.6861	0.350416	6.25e-41
											Dlc1	13.6877	0.328988	6.12e-41
											Galnt16	13.6936	0.433853	5.66e-41
											Wnk2	13.7034	0.272531	4.96e-41
											Asxl2	13.7063	0.331602	4.78e-41
											Dennd5b	13.71	0.274997	4.55e-41
											Slco3a1	13.7148	0.337622	4.26e-41
											Cog5	13.7161	0.291107	4.19e-41
											Grik2	13.7261	0.285466	3.66e-41
											Slc1a1	13.7462	0.354722	2.78e-41
											Ssbp4	13.7493	0.335325	2.67e-41
											Rnf216	13.7553	0.350834	2.46e-41
											Mkln1	13.7601	0.297025	2.31e-41
											Prkce	13.7613	0.284773	2.27e-41
											Ccdc30	13.7735	0.360071	1.92e-41
											Ccny	13.7737	0.287271	1.92e-41
											Fmnl2	13.7829	0.274043	1.7e-41
											Tcf20	13.7865	0.276062	1.62e-41
											Kat6b	13.7998	0.275279	1.35e-41
											Slc35f3	13.8035	0.292667	1.28e-41
											Atf6	13.8067	0.292822	1.23e-41
											Cers4	13.8167	0.357975	1.07e-41
											4930402H24Rik	13.8173	0.288568	1.06e-41
											Mir124a-1hg	13.8236	0.288106	9.77e-42
											Atrx	13.8322	0.274857	8.68e-42
											Nol4l	13.8354	0.314282	8.32e-42
											Nhsl2	13.8366	0.375062	8.19e-42
											Galnt9	13.8386	0.468281	7.99e-42
											Nav2	13.841	0.275227	7.74e-42
											Papola	13.8537	0.275643	6.5e-42
											Slit3	13.8539	0.258459	6.5e-42
											Lcor	13.8725	0.296852	5.02e-42
											Immp2l	13.8819	0.280201	4.42e-42
											Cmip	13.8885	0.277881	4.03e-42
											Fam49b	13.8952	0.279182	3.68e-42
											Pdss2	13.8972	0.291573	3.59e-42
											Gria1	13.8979	0.290775	3.56e-42
											Nav1	13.904	0.318126	3.27e-42
											Dpysl2	13.9068	0.282478	3.16e-42
											Nrg2	13.9073	0.293078	3.14e-42
											Acyp2	13.9194	0.348711	2.66e-42
											Csgalnact1	13.936	0.32747	2.11e-42
											Zfp804a	13.9361	0.353675	2.11e-42
											Prr14l	13.9546	0.358703	1.63e-42
											5730522E02Rik	13.9645	0.289541	1.43e-42
											Cabp1	13.9655	0.295558	1.41e-42
											Khdrbs2	13.9683	0.285823	1.36e-42
											Camk2a	13.9739	0.274219	1.26e-42
											Zfyve9	13.9782	0.279987	1.19e-42
											Stxbp5l	13.982	0.287841	1.13e-42
											Mcu	13.9838	0.312176	1.1e-42
											Kirrel3	13.9877	0.325157	1.04e-42
											Rsf1	13.9935	0.324595	9.65e-43
											Pan3	14.003	0.284084	8.45e-43
											Sorcs2	14.0122	0.45038	7.45e-43
											Cpeb4	14.0201	0.304853	6.68e-43
											Nyap2	14.0343	0.287285	5.49e-43
											Arf3	14.0452	0.333363	4.71e-43
											Rps6ka3	14.051	0.287509	4.35e-43
											Arsb	14.0522	0.297388	4.29e-43
											Chchd6	14.0576	0.318826	3.98e-43
											Dnmt3a	14.0635	0.277116	3.67e-43
											Rab40c	14.0651	0.411741	3.6e-43
											Miat	14.067	0.284841	3.51e-43
											Ssbp2	14.0913	0.285268	2.49e-43
											Epb41l4b	14.0965	0.370009	2.32e-43
											Cacna1b	14.0972	0.285442	2.3e-43
											Gm14330	14.0994	0.728244	2.24e-43
											Sh3rf3	14.1036	0.284664	2.11e-43
											Mctp1	14.1058	0.291349	2.05e-43
											Cap2	14.1062	0.289997	2.04e-43
											B230334C09Rik	14.1086	0.345909	1.98e-43
											Ino80	14.1156	0.347115	1.8e-43
											Tra2a	14.1195	0.273262	1.7e-43
											Xylt1	14.1297	0.289013	1.48e-43
											Dock4	14.1374	0.291685	1.33e-43
											Elp4	14.1382	0.348254	1.31e-43
											Sfxn5	14.1426	0.373847	1.24e-43
											Klhl3	14.154	0.31618	1.05e-43
											Eml6	14.1587	0.293919	9.89e-44
											Ankrd11	14.1592	0.284966	9.84e-44
											Iqsec1	14.1741	0.29114	7.98e-44
											Jakmip2	14.1746	0.287456	7.93e-44
											Herc1	14.1787	0.289299	7.5e-44
											Fbxl20	14.199	0.312009	5.63e-44
											Nr6a1	14.2058	0.292066	5.12e-44
											Chsy3	14.2069	0.295338	5.05e-44
											Tmem135	14.2079	0.322504	4.99e-44
											Dlgap3	14.2198	0.314534	4.23e-44
											Clvs2	14.2339	0.374687	3.46e-44
											Cacnb2	14.2344	0.298556	3.45e-44
											Sh3gl2	14.2429	0.296871	3.06e-44
											Mast2	14.2429	0.311423	3.06e-44
											Plxna4	14.2479	0.292621	2.86e-44
											Stxbp5	14.2501	0.292483	2.78e-44
											Zc3h12b	14.2655	0.33459	2.23e-44
											Usp32	14.2664	0.290507	2.21e-44
											Nfat5	14.2839	0.291968	1.72e-44
											Rabgap1	14.2857	0.28899	1.68e-44
											Spock1	14.2923	0.28971	1.53e-44
											Srcin1	14.2939	0.292941	1.5e-44
											Pdzd4	14.3059	0.341049	1.27e-44
											Smad3	14.3076	0.466769	1.24e-44
											Sbf2	14.3105	0.288422	1.19e-44
											Mpped2	14.3319	0.29265	8.78e-45
											Megf9	14.3506	0.32839	6.72e-45
											Dcc	14.3598	0.295423	5.9e-45
											Trerf1	14.3721	0.293056	4.95e-45
											Pde1a	14.3818	0.281843	4.32e-45
											Map4k3	14.3832	0.298203	4.24e-45
											Brd4	14.3841	0.325459	4.2e-45
											Pi4ka	14.389	0.294475	3.92e-45
											Ylpm1	14.3901	0.297573	3.87e-45
											Ppp2r2c	14.3918	0.298443	3.78e-45
											Cpne4	14.4018	0.358133	3.28e-45
											Lyst	14.4063	0.320593	3.08e-45
											Ablim1	14.4064	0.295295	3.08e-45
											Garnl3	14.4191	0.302903	2.57e-45
											Baiap2	14.4243	0.29119	2.39e-45
											Ndrg4	14.4511	0.288996	1.62e-45
											Ehbp1	14.4632	0.292355	1.36e-45
											Dgkg	14.4885	0.31903	9.49e-46
											Fto	14.4986	0.290755	8.22e-46
											Grin1	14.5094	0.309618	7.04e-46
											Add2	14.5125	0.288991	6.74e-46
											Trim2	14.5126	0.293521	6.74e-46
											Mast4	14.5236	0.299895	5.76e-46
											Unc79	14.5279	0.300166	5.42e-46
											Apbb2	14.54	0.294623	4.56e-46
											Slc16a7	14.5535	0.302421	3.75e-46
											Slc7a14	14.5558	0.35045	3.64e-46
											4933406I18Rik	14.5615	0.347109	3.35e-46
											Ubr3	14.5639	0.289581	3.24e-46
											Cdh4	14.5646	0.596854	3.22e-46
											Tango2	14.5746	0.346752	2.79e-46
											Snx32	14.5767	0.329861	2.71e-46
											Snap91	14.5833	0.294191	2.47e-46
											Mark3	14.5898	0.319221	2.25e-46
											Rbfox2	14.5968	0.302691	2.03e-46
											Tub	14.6253	0.375538	1.34e-46
											Ncam2	14.6262	0.283067	1.33e-46
											Ccdc85a	14.673	0.317348	6.7e-47
											Ptprj	14.6789	0.296896	6.16e-47
											Ahcyl2	14.6826	0.285258	5.85e-47
											Clasp1	14.6982	0.304064	4.65e-47
											Vps13b	14.7014	0.302051	4.45e-47
											Cdh10	14.7242	0.305504	3.19e-47
											Wwox	14.7277	0.302887	3.03e-47
											Pitpnm2	14.7402	0.320286	2.53e-47
											Zfp609	14.7552	0.343342	2.03e-47
											Trim44	14.7581	0.306341	1.95e-47
											Med13l	14.7639	0.305553	1.79e-47
											Tafa5	14.8088	0.344548	9.23e-48
											Ryr3	14.8213	0.328568	7.68e-48
											Prkar1b	14.8258	0.314931	7.21e-48
											Gmds	14.8301	0.334563	6.78e-48
											Dtnb	14.8525	0.296232	4.88e-48
											9930021J03Rik	14.8571	0.32291	4.57e-48
											Rap1gap2	14.8618	0.304975	4.27e-48
											Ptprr	14.868	0.34874	3.9e-48
											Gpr158	14.8731	0.304833	3.62e-48
											St3gal3	14.8764	0.374223	3.46e-48
											Adgrb2	14.8842	0.333157	3.08e-48
											Npas2	14.8843	0.322463	3.08e-48
											A330076H08Rik	14.8982	0.324864	2.51e-48
											Clec16a	14.9196	0.354586	1.83e-48
											Pkp4	14.9205	0.307692	1.81e-48
											Cdc42bpa	14.9273	0.310727	1.64e-48
											Plcl2	14.9322	0.308949	1.53e-48
											Nell2	14.9349	0.306218	1.47e-48
											Nbea	14.9363	0.282465	1.45e-48
											Slc8a2	14.9504	0.355262	1.17e-48
											Arhgap44	14.9528	0.32225	1.13e-48
											Cpeb3	14.9558	0.305337	1.09e-48
											Bcl11a	14.9611	0.304999	1.01e-48
											Nalcn	14.9622	0.302159	9.93e-49
											Fam172a	14.9637	0.303578	9.74e-49
											Zmym4	14.9708	0.313945	8.8e-49
											Sipa1l1	14.9811	0.309015	7.56e-49
											Dip2c	14.9901	0.309645	6.62e-49
											Robo2	14.9906	0.305561	6.59e-49
											Plekha5	14.998	0.31109	5.91e-49
											Rbm6	15.0119	0.299873	4.8e-49
											Cntn4	15.0142	0.291831	4.66e-49
											Gm1043	15.0202	0.459023	4.27e-49
											Kcnq5	15.0226	0.262759	4.13e-49
											Tjp1	15.0334	0.311771	3.51e-49
											Sntb2	15.0392	0.391948	3.23e-49
											Dnajc6	15.0432	0.304978	3.05e-49
											Pgbd5	15.0542	0.347183	2.59e-49
											Mapk1	15.0619	0.310249	2.31e-49
											Gbf1	15.0623	0.318984	2.31e-49
											Nxpe4	15.0657	0.347551	2.2e-49
											Fnip1	15.0665	0.360037	2.17e-49
											Galnt17	15.0826	0.316766	1.71e-49
											Rab11fip3	15.0901	0.319926	1.53e-49
											Fam49a	15.1095	0.340669	1.14e-49
											Phc2	15.1409	0.356446	7.13e-50
											Camk4	15.1431	0.311341	6.91e-50
											Btrc	15.1485	0.311028	6.39e-50
											Hivep3	15.1512	0.313184	6.14e-50
											Tmem178	15.1739	0.359049	4.36e-50
											Atxn7l1	15.1811	0.324835	3.92e-50
											Cox16	15.184	0.311761	3.76e-50
											Mark2	15.1916	0.31109	3.36e-50
											Dclk1	15.2022	0.276707	2.87e-50
											Plxna2	15.2039	0.310166	2.8e-50
											Rnf157	15.2128	0.330286	2.45e-50
											Trappc9	15.2227	0.340507	2.12e-50
											Psme4	15.2363	0.310937	1.73e-50
											Prr16	15.2551	0.361228	1.3e-50
											Zfp148	15.2604	0.3162	1.2e-50
											Umad1	15.2794	0.343499	9.01e-51
											Rap1gds1	15.2797	0.315378	9e-51
											Ube3c	15.2919	0.327068	7.49e-51
											Grid2	15.3	0.315578	6.63e-51
											Pde4dip	15.3186	0.315424	5e-51
											Stox2	15.3232	0.311981	4.67e-51
											Mmp16	15.3248	0.312691	4.57e-51
											Ppm1h	15.344	0.31839	3.41e-51
											Sirpa	15.3646	0.409213	2.49e-51
											Zmynd8	15.3762	0.307479	2.09e-51
											Dlgap4	15.3781	0.317914	2.04e-51
											Ptk2	15.3891	0.318339	1.72e-51
											Camkv	15.3912	0.36107	1.67e-51
											Stk39	15.3973	0.327358	1.53e-51
											Frmd5	15.4028	0.311746	1.41e-51
											Sik3	15.4393	0.314205	8.06e-52
											Rnf150	15.4405	0.320052	7.94e-52
											Ank	15.4417	0.314825	7.81e-52
											Zfp462	15.4558	0.44163	6.3e-52
											Nwd2	15.4649	0.348384	5.51e-52
											Ttll11	15.4701	0.31219	5.09e-52
											Lrrtm3	15.4708	0.321825	5.06e-52
											Lin7a	15.4715	0.343561	5.02e-52
											Dym	15.4772	0.331879	4.62e-52
											Lrrfip1	15.4828	0.319122	4.26e-52
											Hdac8	15.4831	0.332983	4.25e-52
											Gnaq	15.4833	0.31332	4.25e-52
											Adamts17	15.4834	0.537517	4.25e-52
											Rapgef5	15.5083	0.319112	2.9e-52
											Galnt18	15.5112	0.314731	2.78e-52
											Magi3	15.5331	0.37639	1.98e-52
											Snhg14	15.5391	0.304994	1.81e-52
											Lrrn2	15.5616	0.409115	1.28e-52
											Rai1	15.5831	0.37818	9.19e-53
											Phf21a	15.589	0.31323	8.4e-53
											Ralgps1	15.6167	0.313794	5.46e-53
											Stau2	15.6361	0.324291	4.04e-53
											Ash1l	15.646	0.310459	3.48e-53
											Nmnat2	15.6461	0.326556	3.48e-53
											Nr3c2	15.655	0.330841	3.05e-53
											Apex2	15.6622	0.414216	2.73e-53
											Spred1	15.6787	0.390362	2.12e-53
											Dgkz	15.6826	0.324122	2e-53
											Pid1	15.7076	0.358647	1.36e-53
											Dpp10	15.7231	0.256565	1.07e-53
											Rabep1	15.7249	0.325993	1.04e-53
											Ankrd17	15.7318	0.31975	9.36e-54
											Aak1	15.7406	0.322133	8.18e-54
											Rnf165	15.7545	0.425503	6.58e-54
											Tmem132d	15.7841	0.324909	4.15e-54
											Pclo	15.8266	0.328104	2.12e-54
											Unc5c	15.8269	0.329654	2.12e-54
											Fhit	15.8332	0.53982	1.93e-54
											Tcf12	15.8404	0.321494	1.73e-54
											Zfand3	15.8853	0.336408	8.47e-55
											Ewsr1	15.9239	0.331063	4.61e-55
											Arhgap26	15.9301	0.326306	4.19e-55
											Aopep	15.9373	0.324348	3.75e-55
											Mir9-3hg	15.9435	0.346582	3.41e-55
											Ryr2	15.9477	0.297444	3.2e-55
											Mbd5	15.9789	0.328026	1.95e-55
											Grin2a	15.9791	0.259377	1.95e-55
											Tom1l2	15.983	0.324026	1.84e-55
											Zswim6	15.9846	0.349913	1.8e-55
											Iqgap2	16.0014	0.454583	1.38e-55
											Gm15155	16.0492	0.496786	6.44e-56
											Pakap	16.0891	0.345206	3.4e-56
											Sobp	16.0897	0.326133	3.38e-56
											Bicdl1	16.1114	0.376386	2.39e-56
											Arih1	16.1243	0.331918	1.95e-56
											Klf12	16.1364	0.333815	1.61e-56
											Fbxo11	16.1417	0.365933	1.48e-56
											Uvrag	16.15	0.34395	1.3e-56
											Cers6	16.164	0.332397	1.04e-56
											Ncoa1	16.1669	0.329801	9.97e-57
											Dync1i1	16.1724	0.326565	9.16e-57
											Rgs7	16.1795	0.318544	8.2e-57
											Abr	16.2148	0.327871	4.63e-57
											Adcy2	16.2196	0.329145	4.31e-57
											Nfasc	16.2261	0.331525	3.89e-57
											Grik4	16.2763	0.385282	1.72e-57
											Bsn	16.2802	0.332171	1.62e-57
											Pacs1	16.2849	0.357454	1.51e-57
											Neto1	16.289	0.35057	1.42e-57
											Cadps2	16.2982	0.371427	1.22e-57
											Syt16	16.3426	0.334506	5.95e-58
											Gpi1	16.3474	0.444557	5.52e-58
											Dok6	16.37	0.332772	3.83e-58
											Slc35f1	16.373	0.348052	3.66e-58
											Fam219a	16.383	0.350233	3.12e-58
											Kcnh7	16.3903	0.258292	2.78e-58
[truncated: 189 more rows]
[truncated: 37 more columns]

## Sheet: 20-Months 
Excitatoy Neurons															Inhibitory Neurons															Microglia															Astrocytes 2B
Prnp-/-		Total Gene Count	317		DKI		Total Gene Count	176		DKI; Prnp-/-		Total Gene Count	364		Prnp-/-		Total Gene Count	332		DKI		Total Gene Count	115		DKI; Prnp-/-		Total Gene Count	210		Prnp-/-		Total Gene Count	37		DKI		Total Gene Count	450		DKI; Prnp-/-		Total Gene Count	674		Prnp-/-		Total Gene Count	166
Gene ID	Z-Score	Prnp vs WT Log2FC	adj. p-value		Gene ID	Z-Score	DKI vs WT Log2FC	adj. p-value		Gene ID	Z-Score	DKI; Prnp-/- vs WT Log2FC	adj. p-value		Gene ID	Z-Score	Prnp vs WT Log2FC	adj. p-value		Gene ID	Z-Score	DKI vs WT Log2FC	adj. p-value		Gene ID	Z-Score	DKI; Prnp-/- vs WT Log2FC	adj. p-value		Gene ID	Z-Score	Prnp vs WT Log2FC	adj. p-value		Gene ID	Z-Score	DKI vs WT Log2FC	adj. p-value		Gene ID	Z-Score	DKI; Prnp-/- vs WT Log2FC	adj. p-value		Gene ID	Z-Score	Prnp vs WT Log2FC	adj. p-value
AC149090.1	-86.5063	-1.30609	1e-300		Mapt	-80.8658	-2.33067	1e-300		Mapt	-82.6789	-2.33921	1e-300		AC149090.1	-76.4406	-1.72669	1e-300		Mapt	-70.8387	-2.74064	1e-300		Mapt	-69.1839	-2.67223	1e-300		AC149090.1	-15.2176	-0.752845	3.71e-48		Zfhx3	-20.184	-1.13614	6.2e-87		Elmo1	-20.8624	-0.952935	3.23e-93		AC149090.1	-29.3506	-1.16175	6.45e-185
Gm47283	-56.0012	-2.57137	1e-300		Gm42418	-17.9313	-0.258517	1.42e-68		AC149090.1	-74.0541	-0.974288	1e-300		Gm47283	-41.4335	-2.57643	1e-300		Fndc9	-12.6394	-0.438854	3.2e-33		AC149090.1	-68.9881	-1.39965	1e-300		Gm47283	-9.90922	-2.40385	2.61e-19		Elmo1	-19.211	-0.922687	9.14e-79		Zfhx3	-20.7888	-1.06299	1.37e-92		Wdr17	-21.6049	-0.598397	1.11e-99
Btaf1	-20.2397	-0.630306	1.51e-87		Gm11290	-13.6724	-1.86492	1.63e-39		Gm47283	-21.4689	-0.795891	6.97e-99		Btaf1	-18.5472	-0.737625	5.91e-73		Eif2s3y	-11.9798	-0.861287	7.79e-30		Gm47283	-18.0444	-0.82682	3e-69		Kcnip3	-7.95192	-2.3369	7.21e-12		Prkca	-17.268	-1.59042	2.05e-63		AC149090.1	-20.4385	-0.828156	1.61e-89		Gm12239	-20.7842	-2.33275	3.31e-92
Ide	-19.5305	-0.872696	1.39e-81		Eif2s3y	-12.0968	-0.619479	7.03e-31		Kcnip3	-18.1324	-0.574891	2.21e-70		Gabra2	-17.6125	-0.620648	1.09e-65		Uty	-9.90198	-0.66591	5.34e-20		Ctnna3	-13.5086	-0.360594	2.55e-38		Hpgd	-6.26752	-1.55935	1.12e-06		Chd9	-16.2681	-1.01431	3.05e-56		Prkca	-17.2614	-1.52813	1.26e-63		Gm47283	-14.7201	-2.46354	1.32e-45
AY036118	-18.1618	-0.294407	2.03e-70		Cdk8	-11.951	-0.30938	3.83e-30		Slc24a5	-13.3492	-0.420594	6.58e-38		Pla2g3	-16.0929	-0.988038	9.83e-55		Pla2g3	-9.79107	-0.487727	1.47e-19		Ube3a	-13.4786	-0.256169	3.59e-38		Rapgef6	-6.00968	-0.878944	4.65e-06		Srgap2	-15.1371	-0.752665	1.33e-48		Chd9	-16.0776	-0.919653	4.38e-55		Gm20713	-12.3733	-0.445212	7.16e-32
Pcp4	-13.9568	-0.308708	2.54e-41		Gm16105	-10.5142	-0.37599	2.96e-23		Btaf1	-13.105	-0.371449	1.6e-36		Cdh2	-14.7434	-0.5268	9.32e-46		4930545L23Rik	-9.26687	-0.441167	1.82e-17		Son	-12.5392	-0.262284	6.6e-33		Epb41l2	-5.52239	-0.317504	5.11e-05		Gm10790	-14.3948	-1.19264	7.67e-44		Gm10790	-15.8271	-1.27381	2.22e-53		Ivd	-12.258	-1.00052	2.79e-31
Limk2	-11.214	-0.572207	1.37e-26		Fndc9	-9.86762	-0.284247	1.88e-20		Gm26672	-12.9034	-0.483773	2.19e-35		Ide	-14.4292	-0.930089	7.77e-44		Gm16105	-8.44299	-0.390287	2.3e-14		Btaf1	-12.0995	-0.439266	1.39e-30		Prkca	-5.48493	-0.471421	5.99e-05		Ivns1abp	-13.8312	-0.990013	2.06e-40		Srgap2	-15.713	-0.70344	1.3e-52		Gm35188	-11.8888	-0.442647	2.32e-29
Fgf1	-11.0007	-0.789708	1.37e-25		Uty	-9.59793	-0.535615	2.34e-19		Gm16105	-12.4417	-0.450726	6.99e-33		Ctnna3	-12.9563	-0.343672	4.25e-35		Gm28198	-8.38691	-0.366863	3.61e-14		9630028H03Rik	-11.6847	-0.398526	1.83e-28		Btaf1	-5.34228	-0.816636	0.00012018		8030442B05Rik	-13.8182	-1.7526	2.37e-40		Ivns1abp	-15.1948	-1.03544	3.76e-49		Ptprt	-11.5971	-0.394195	6.51e-28
Rims4	-10.7547	-0.737966	1.87e-24		9630028H03Rik	-9.57886	-0.298265	2.78e-19		Gm11290	-12.3643	-1.528	1.81e-32		Gm42439	-12.2166	-0.415051	4.35e-31		Slc24a5	-7.72913	-0.274315	6.34e-12		Fgfr2	-11.4002	-0.250811	4.59e-27		Med12l	-5.16769	-0.471298	0.00029622		Cacnb2	-13.5503	-1.31873	8.68e-39		8030442B05Rik	-14.3713	-1.79459	6.16e-44		Kcnip3	-10.452	-1.14317	1.79e-22
Pla2g3	-10.6535	-0.720978	5.19e-24		Plpp3	-9.2316	-0.838466	6.92e-18		Ide	-12.0141	-0.477022	1.16e-30		Gm26672	-12.1493	-0.513955	9.36e-31		Gm20642	-7.72477	-0.260984	6.42e-12		Gm13944	-11.2541	-0.526621	2.34e-26		Rnf216	-5.13234	-0.422221	0.000340856		Rapgef5	-13.385	-0.997921	7.82e-38		Bank1	-14.0355	-2.95432	6.34e-42		Tspan7	-9.6492	-0.302987	5.24e-19
Kcnip3	-10.3024	-0.350277	1.73e-22		Gm32509	-8.29425	-0.280286	1.79e-14		Fndc9	-11.5042	-0.317111	4.37e-28		Maml3	-12.0942	-0.554599	1.64e-30		Gm48321	-7.43751	-0.375768	5.32e-11		5330438D12Rik	-10.7316	-0.280376	6.86e-24		Foxn3	-5.11732	-0.267017	0.000340856		Dock4	-13.3489	-0.704417	1.22e-37		Cacnb2	-14.0333	-1.33836	6.38e-42		Gm48742	-9.0773	-0.584262	1.06e-16
Zfp46	-10.0346	-0.83669	2.46e-21		Gm49003	-7.86876	-0.408848	4.83e-13		Gm32509	-11.3031	-0.375983	4.19e-27		Meis2	-12.0864	-0.514761	1.71e-30		Gm6994	-7.32819	-0.377912	1.13e-10		Ppip5k1	-10.6367	-0.382229	1.78e-23		Pmepa1	-4.90053	-0.485051	0.000906225		Tanc2	-13.3429	-0.551731	1.28e-37		Selplg	-13.5833	-1.1587	2.82e-39		C130071C03Rik	-9.00781	-0.413452	1.81e-16
Trmt6	-9.92945	-0.643902	6.82e-21		Pla2g3	-7.70669	-0.471524	1.64e-12		Gm13944	-10.5865	-0.565675	8.45e-24		Limk2	-11.2969	-0.725736	1.44e-26		Limk2	-7.16456	-0.369456	3.7e-10		Fndc9	-10.3894	-0.371122	2.12e-22		Gm35188	-4.64468	-0.331346	0.00253121		Plxna4	-13.16	-1.25992	1.41e-36		Dock4	-13.4227	-0.649349	2.4e-38		Gm31224	-8.81513	-1.05367	9.96e-16
Ccm2	-9.91604	-0.790046	7.68e-21		Atp1a2	-7.4679	-0.54796	8.79e-12		Gm13883	-10.3885	-0.536265	6.52e-23		9630028H03Rik	-11.1291	-0.389012	9.22e-26		Far1os	-7.13	-0.284966	4.68e-10		Ide	-10.3676	-0.602038	2.55e-22		Slc9a9	-4.61775	-0.320579	0.00280701		Fgd2	-13.1427	-1.17757	1.72e-36		Adap2os	-12.5117	-0.903863	3e-33		Gsdme	-8.21008	-0.647675	1.56e-13
C77080	-9.01644	-1.48275	2.7e-17		4930570B17Rik	-7.40597	-0.256111	1.33e-11		Trmt6	-10.1247	-0.633713	9.15e-22		Apc	-10.871	-0.318398	1.45e-24		Gm13944	-6.92312	-0.27987	1.96e-09		Gm26672	-10.2998	-0.429495	4.98e-22		Slc36a1	-4.58453	-1.5315	0.00320811		Bank1	-12.9458	-2.60091	2.03e-35		Fgd2	-12.1733	-1.02486	1.8e-31		Gabra2	-7.78815	-0.528681	4.35e-12
Eif2s3y	-8.78105	-0.451272	2e-16		Jpt1	-7.23427	-0.453871	4.3e-11		Taf1d	-10.0558	-0.305132	1.76e-21		Gm48678	-10.6518	-0.375886	1.43e-23		Dtnbos	-6.8687	-0.252799	2.83e-09		Gm13883	-10.196	-0.91374	1.39e-21		Lysmd4	-4.53148	-0.312978	0.00402641		Fchsd2	-11.7257	-0.944791	6.02e-29		Siglech	-12.1264	-0.943221	3.05e-31		Mgat5	-7.53486	-0.4986	2.74e-11
Gm26672	-8.76751	-0.33115	2.21e-16		Ggps1	-7.02584	-0.259096	1.77e-10		Gm32250	-9.95651	-0.29916	4.67e-21		Ano3	-10.3965	-0.429749	1.86e-22		Gm15414	-6.85758	-0.375587	3.01e-09		4930545L23Rik	-9.85109	-0.500465	4.34e-20		Cmss1	-4.50268	-0.260636	0.00450017		P2ry12	-11.5235	-0.940603	5.88e-28		AY036118	-12.1057	-0.36897	3.87e-31		Fnbp1	-7.44584	-0.30617	5.18e-11
Muc15	-8.70323	-1.0358	3.71e-16		Mfge8	-7.02111	-1.21679	1.82e-10		Sorbs2os	-9.65237	-0.280683	8.75e-20		1700111E14Rik	-9.91494	-0.393453	2.4e-20		Uggt2	-6.67146	-0.255314	1.02e-08		Gm42439	-9.79902	-0.313941	7.1e-20		Fgf14	4.65486	0.521079	0.00247631		Selplg	-11.5176	-0.994285	6.16e-28		Rapgef5	-12.0263	-0.835101	9.87e-31		Appl2	-6.91876	-0.294362	2.05e-09
Slc24a3	-8.6783	-0.325914	4.51e-16		Limk2	-6.48295	-0.312106	5.82e-09		Ccdc73	-9.61867	-0.621148	1.21e-19		Pbx1	-9.80156	-0.326803	6.77e-20		Gm3764	-6.66106	-0.265319	1.08e-08		Gm20275	-9.74433	-0.282769	1.19e-19		Fat3	4.75919	0.579793	0.00152708		Maf	-11.3155	-1.08319	6.13e-27		Fchsd2	-11.9812	-0.919091	1.66e-30		Tenm3	-6.78136	-0.299544	5.28e-09
Ccdc73	-8.50938	-0.571336	1.8e-15		Gm48321	-6.2769	-0.283599	2.05e-08		Plpp3	-9.53945	-0.853692	2.48e-19		Ppip5k1	-9.79558	-0.373	7.03e-20		Gm49003	-6.45505	-0.299916	3.81e-08		Slc24a5	-9.7293	-0.357195	1.35e-19		Plcl1	4.79597	0.365334	0.00130925		Agmo	-11.3143	-1.05266	6.13e-27		Maf	-11.9726	-1.11657	1.81e-30		Pla2g7	-6.67725	-0.327451	1.01e-08
Gm36388	-8.23694	-0.565598	1.57e-14		Gm15813	-6.02417	-0.432489	9.06e-08		4921511C10Rik	-9.53426	-0.383147	2.58e-19		Gm36388	-9.54173	-0.87696	7.29e-19		4930570B17Rik	-6.39222	-0.264212	5.42e-08		Gm15738	-9.32721	-0.314266	5.75e-18		Picalm	4.79705	0.41675	0.00130925		Lysmd4	-11.1354	-0.710293	4.46e-26		Lysmd4	-11.8055	-0.688888	1.31e-29		Fermt2	-6.44481	-0.369441	4.61e-08
Gm13944	-7.99748	-0.437001	1e-13		Gm13944	-5.88472	-0.289721	1.99e-07		Gm28198	-9.44776	-0.426025	5.7e-19		A630089N07Rik	-9.40631	-0.573229	2.52e-18		Gm1992	-6.35083	-0.251105	6.93e-08		Pla2g3	-9.25895	-0.488213	1.04e-17		Kcnip4	4.85473	0.39445	0.00106926		Maml3	-11.0627	-0.625309	9.69e-26		Zfp710	-11.5293	-0.731522	3.11e-28		Tprkb	-6.38896	-0.388336	6.47e-08
Cryab	-7.96408	-0.501086	1.3e-13		Gm15414	-5.75349	-0.277556	4.11e-07		Muc15	-9.44425	-1.15488	5.82e-19		Far1os	-9.31667	-0.418383	5.59e-18		4930415C11Rik	-6.24942	-0.320346	1.24e-07		Gm37240	-9.25821	-0.28374	1.04e-17		Tmsb4x	4.91892	0.332611	0.00085459		AC149090.1	-10.9887	-0.434245	2.13e-25		Agmo	-11.3887	-1.02513	1.56e-27		Mpp6	-6.36001	-0.538129	7.7e-08
Gm13883	-7.85105	-0.420666	3.02e-13		Cldn10	-5.70516	-0.757447	5.34e-07		P2ry14	-9.40407	-0.2854	8.34e-19		4930545L23Rik	-9.14836	-0.479061	2.56e-17		Ggps1	-6.21868	-0.281157	1.5e-07		Gm48678	-8.78826	-0.300578	6.96e-16		Myo5a	4.96044	0.754077	0.000716271		Adap2os	-10.9269	-0.836234	4.06e-25		Plxna4	-11.2905	-1.00054	4.73e-27		E130114P18Rik	-6.32208	-0.507278	9.72e-08
Mid1	-7.22483	-1.01635	2.79e-11		Kcnk2	-5.61097	-0.270298	8.8e-07		4930517O19Rik	-9.27138	-0.369451	2.81e-18		AU040320	-8.99509	-0.49736	1.01e-16		4430402I18Rik	-6.20181	-0.262548	1.65e-07		Gm28198	-8.70729	-0.425233	1.34e-15		Apoe	4.96119	0.325287	0.000716271		Siglech	-10.9001	-0.876727	5.36e-25		Otulinl	-11.0703	-0.894546	5.4e-26		Gm11149	-6.29273	-0.444131	1.16e-07
Far1os	-7.20926	-0.256379	3.11e-11		Fgf1	-5.53009	-0.394918	1.34e-06		Cnot3	-9.02796	-0.27633	2.42e-17		Tenm3	-8.98071	-0.375738	1.14e-16		Snhg20	-6.15112	-0.365842	2.23e-07		Gm16105	-8.70678	-0.439875	1.34e-15		Dpp10	5.11923	0.471999	0.000340856		Lpcat2	-10.8884	-0.912886	6e-25		P2ry12	-10.5754	-0.811071	1.11e-23		Ide	-6.27473	-0.860511	1.27e-07
Ggps1	-7.13695	-0.300061	5.09e-11		Gm6994	-5.29277	-0.318572	4.54e-06		Atp1a2	-8.9984	-0.64363	3.1e-17		Gm13944	-8.90965	-0.427792	2.07e-16		Gm48383	-6.0972	-0.264161	3.08e-07		3110021N24Rik	-8.60458	-0.305282	3.19e-15		Large1	5.34279	0.446773	0.00012018		Med12l	-10.8252	-0.94567	1.14e-24		Dock10	-10.5474	-0.693426	1.48e-23		Clybl	-6.27415	-0.321705	1.27e-07
Adam33	-6.95831	-0.785188	1.66e-10		Gpr37l1	-5.28053	-0.801609	4.83e-06		9630028H03Rik	-8.97035	-0.257492	3.95e-17		Gm15738	-8.84187	-0.301214	3.7e-16		9630014M24Rik	-5.97784	-0.37528	6.22e-07		1700109K24Rik	-8.46425	-0.382194	1.01e-14		Snhg11	5.577	0.311188	3.96e-05		Dock10	-10.8178	-0.767642	1.22e-24		Tanc2	-10.4774	-0.326733	3.05e-23		Xylt1	-6.14208	-0.319812	2.76e-07
Eif3j1	-6.82116	-0.549272	4.08e-10		1110046J04Rik	-4.9116	-0.365585	2.85e-05		Gm49003	-8.90773	-0.433876	6.82e-17		Pbx3	-8.80423	-0.393472	5.1e-16		Grip1os2	-5.95935	-0.265541	6.83e-07		Sorbs2os	-8.06827	-0.281053	2.74e-13		Xist	5.60988	0.647311	3.48e-05		Phyhd1	-10.4448	-0.926435	5.99e-23		Gm32036	-10.3773	-1.0183	8.48e-23		Luzp2	-6.10821	-0.285548	3.34e-07
Mal	-6.78906	-0.32449	4.99e-10		4930473D10Rik	-4.86775	-0.365912	3.5e-05		Ppip5k1	-8.77656	-0.264881	2.15e-16		Prkg1	-8.65905	-0.393559	1.77e-15		Fgf1	-5.93749	-0.393046	7.64e-07		Gm35188	-8.06754	-0.280473	2.74e-13		Ptprd	5.6618	0.446291	2.75e-05		Itga9	-10.4125	-1.53213	8.3e-23		Phyhd1	-10.3295	-0.865315	1.35e-22		Btaf1	-6.08276	-0.621939	3.78e-07
Maml3	-6.7214	-0.26649	7.68e-10		Gm14330	-4.74159	-0.259748	6.32e-05		Far1os	-8.64326	-0.287423	6.74e-16		Gm13883	-8.48681	-0.776692	7.58e-15		Kdm5d	-5.85007	-0.61774	1.2e-06		Trmt6	-8.06358	-0.888727	2.79e-13		Gm43305	5.68369	3.51954	2.59e-05		Slc9a9	-10.3706	-0.688428	1.27e-22		Stab1	-10.2514	-1.69124	2.97e-22		Arhgap5	-5.99056	-0.256289	6.46e-07
Gm12576	-6.7049	-1.21782	8.49e-10		Gja1	-4.71212	-1.07946	7.25e-05		Gm16351	-8.63759	-0.365105	6.98e-16		Muc15	-8.41113	-1.59247	1.41e-14		Slc16a4	-5.78457	-0.329371	1.72e-06		2610020C07Rik	-7.92031	-0.315536	8.57e-13		Ppia	5.942	0.478121	6.45e-06		Nav2	-10.2886	-0.419913	2.91e-22		Csf1r	-10.0534	-0.632919	2.22e-21		Sash1	-5.91956	-0.275034	9.47e-07
Uggt2	-6.6989	-0.250634	8.83e-10		Ddx3y	-4.70033	-0.503993	7.66e-05		Adam33	-8.44273	-0.972251	3.51e-15		Nudcd3	-8.37985	-0.309849	1.82e-14		Gm26854	-5.70602	-0.521533	2.66e-06		Gpr176	-7.81924	-0.552461	1.8e-12		Stmn1	6.21821	0.543266	1.38e-06		Zfp710	-10.1952	-0.683532	7.54e-22		Adap2	-10.0502	-0.685373	2.27e-21		Ccdc141	-5.62922	-0.378834	4.48e-06
Gm28379	-6.26848	-0.255785	1.25e-08		C77080	-4.52965	-0.584721	0.000164479		3110021N24Rik	-8.20317	-0.263365	2.48e-14		Sorbs2os	-8.06009	-0.285136	2.3e-13		Gm11290	-5.43686	-1.52652	1.04e-05		Acp1	-7.80667	-0.291635	1.97e-12		Esrrg	7.07961	1.59109	4.97e-09		Otulinl	-10.1373	-0.852481	1.35e-21		Gm31243	-10.0025	-2.957	3.65e-21		Gfra1	-5.46679	-0.534098	1.08e-05
9630014M24Rik	-6.17333	-0.403361	2.22e-08		4930567K20Rik	-4.49162	-0.291426	0.000193974		Gm49961	-8.13148	-0.372545	4.36e-14		Ntng1	-8.02532	-0.495885	3.03e-13		Mfap3	-5.43046	-0.282846	1.06e-05		Gm17227	-7.79007	-0.404879	2.22e-12		Fkbp5	8.3887	1.08445	2.25e-13		Csf1r	-10.0861	-0.694101	2.24e-21		Pmepa1	-9.96049	-0.925887	5.52e-21		Eif4g3	-5.46321	-0.310488	1.09e-05
Bdnf	-6.14674	-0.413945	2.58e-08		Gm48956	-4.42512	-0.330126	0.000257325		Atxn2l	-8.10376	-0.285142	5.35e-14		Eif2s3y	-7.97528	-0.611483	4.45e-13		Plpp3	-5.40273	-0.671882	1.2e-05		Gm36975	-7.77349	-0.260055	2.5e-12		Ccnd3	14.4239	1.21278	3.36e-43		Frmd4a	-9.4847	-0.540921	7.6e-19		Gm35188	-9.86238	-0.61715	1.42e-20		Pax6	-5.40558	-0.437704	1.43e-05
Zmym1	-6.09281	-0.627841	3.53e-08		Gm37229	-4.36513	-1.04763	0.000329876		Gm11418	-8.07666	-0.387167	6.63e-14		Trmt6	-7.91355	-0.942498	7.16e-13		Gm28379	-5.38921	-0.258777	1.28e-05		Dtnbos	-7.7513	-0.308719	2.91e-12		Gatm	15.4107	2.2489	3.82e-49		Gm31243	-9.47837	-2.74047	7.98e-19		B430010I23Rik	-9.73076	-1.23045	5.02e-20		Gm31356	-5.36304	-0.328717	1.8e-05
AU040320	-5.98277	-0.285018	6.67e-08		Serinc2	-4.34615	-0.436684	0.00035838		4930570B17Rik	-8.01058	-0.301884	1.12e-13		Prkca	-7.79728	-0.303619	1.71e-12		Gm32509	-5.25233	-0.322935	2.55e-05		Gm16351	-7.60217	-0.401584	8.9e-12							Camk2d	-9.46054	-0.768146	9.26e-19		Gm46367	-9.68403	-0.821841	7.75e-20		Gm31323	-5.18036	-1.04874	4.48e-05
Itgb3bp	-5.9738	-0.325352	7.01e-08		Kdm5d	-4.32197	-0.404671	0.000395558		Gm15594	-7.94849	-0.324592	1.81e-13		Gm15577	-7.72208	-0.449952	2.94e-12		Ddx3y	-4.86093	-0.687116	0.000158254		Muc15	-7.60212	-1.28554	8.9e-12							Adap2	-9.24253	-0.667475	6.9e-18		Itga9	-9.67171	-1.33815	8.68e-20		Cpne2	-5.13473	-0.645259	5.67e-05
A630089N07Rik	-5.90206	-0.27212	1.06e-07		Pla2g7	-4.26959	-0.674356	0.000487749		Snrpf	-7.9384	-0.311487	1.96e-13		Maco1	-7.68681	-0.291644	3.74e-12		Gm47591	-4.79329	-0.255418	0.000210807		Ccdc73	-7.58405	-0.596983	1.01e-11							Pmepa1	-9.21979	-0.883195	8.44e-18		Maml3	-9.62489	-0.467782	1.36e-19		9630028H03Rik	-5.11114	-0.403879	6.33e-05
Fhad1	-5.87866	-1.00584	1.22e-07		Slc1a3	-4.25892	-0.521928	0.000509313		Gm6994	-7.81629	-0.452508	5e-13		Gm37679	-7.62705	-0.311386	5.84e-12		Mir670hg	-4.48581	-0.275567	0.000808644		Gm48512	-7.58301	-0.299156	1.01e-11							Ldlrad4	-9.21436	-0.442628	8.79e-18		Med12l	-9.6109	-0.776746	1.54e-19		Bach2	-5.10474	-0.289592	6.51e-05
Gm15414	-5.76063	-0.283058	2.36e-07		Sema4a	-4.13321	-0.250746	0.000837151		Wdr17	-7.79417	-0.254413	5.88e-13		Ccdc73	-7.6142	-0.644352	6.34e-12		Gm15398	-4.41407	-0.262386	0.00108963		Gm49003	-7.55088	-0.407954	1.26e-11							Stab1	-9.08516	-1.421	2.82e-17		Lpcat2	-9.58248	-0.747639	2e-19		Itgb3bp	-4.99659	-0.748424	0.0001099
Rnf220	-5.73953	-0.313184	2.65e-07		Clu	-4.10715	-0.262275	0.000926363		Oprm1	-7.75567	-0.287694	7.79e-13		Pcbp3	-7.60651	-0.523579	6.67e-12		Gm49417	-4.36925	-0.265011	0.00129854		Gm15414	-7.53367	-0.454193	1.43e-11							Cx3cr1	-9.07907	-0.617264	2.95e-17		Frmd4a	-9.28694	-0.466109	3.26e-18		Gm16168	-4.97064	-0.434793	0.000124826
Bex1	-5.73177	-0.360764	2.77e-07		Col26a1	-4.1043	-0.498505	0.000935489		Dtnbos	-7.68101	-0.275564	1.37e-12		Chn2	-7.5653	-0.443632	9.02e-12		Ryr1	-4.36103	-0.407292	0.0013432		1700111E14Rik	-7.4497	-0.290303	2.68e-11							B430010I23Rik	-9.07757	-1.15602	2.96e-17		Serinc3	-9.07861	-0.659105	2.16e-17		Slc27a1	-4.91531	-0.257967	0.000163586
Gm49003	-5.72054	-0.292858	2.94e-07		Pamr1	-4.08821	-0.332544	0.00099528		Gm17227	-7.66515	-0.30851	1.54e-12		Gm15414	-7.53239	-0.492249	1.15e-11		Rnf144b	-4.25585	-0.251034	0.00200225		P2ry14	-7.32452	-0.266686	6.53e-11							Pip4k2a	-8.75565	-0.558908	5.17e-16		Kcnip3	-8.9453	-2.25402	7.18e-17		Nudcd3	-4.8247	-0.445192	0.000248736
Fgfbp3	-5.67234	-0.909467	3.83e-07		Nell1os	-4.06423	-0.278045	0.00108614		0610043K17Rik	-7.64823	-0.347128	1.75e-12		Tshz1	-7.4153	-0.555693	2.74e-11		Gdpd5	-4.22991	-0.254935	0.00220149		Far1os	-7.32021	-0.306325	6.67e-11							Gm35188	-8.52574	-0.552743	3.69e-15		Foxn3	-8.49385	-0.319947	3.46e-15		Gramd3	-4.77264	-0.302208	0.000310544
Nfe2l3	-5.5925	-0.776145	5.9e-07		Ccm2	-3.9954	-0.275831	0.00140833		Eif3j1	-7.55691	-0.561443	3.41e-12		Urgcp	-7.37631	-0.375536	3.55e-11		1110046J04Rik	-4.22889	-0.434797	0.00220394		Gsdme	-7.17113	-0.272963	1.95e-10							Ophn1	-8.4627	-0.615619	6.19e-15		Ddx5	-8.34835	-0.278899	1.17e-14		Ugp2	-4.71406	-0.305041	0.000404678
Nudc	-5.49797	-0.271966	9.69e-07		1700054A03Rik	-3.91554	-0.574741	0.00190502		Gm16183	-7.50564	-0.256368	4.94e-12		Sfpq	-7.31154	-0.263618	5.63e-11		Zfp641	-4.17808	-0.340867	0.00272176		Macrod1	-7.10928	-0.264674	3.03e-10							Mgat4a	-8.35124	-0.776294	1.56e-14		Arhgap45	-8.12901	-0.458114	6.96e-14		Rgs6	-4.70778	-0.265797	0.000414825
Herc6	-5.4516	-0.463133	1.24e-06		Gpc5	-3.84698	-0.352076	0.00244656		Gm17106	-7.49266	-0.290121	5.39e-12		4930532I03Rik	-7.30417	-0.475133	5.9e-11		Hectd2os	-4.16783	-0.307106	0.00282801		Atxn2l	-7.09931	-0.298175	3.22e-10							Gm46367	-8.29732	-0.728257	2.44e-14		Slc9a9	-8.12604	-0.49008	7.07e-14		Pde1c	-4.59805	-1.16604	0.00067392
AC160336.1	-5.25972	-0.520011	3.32e-06		Gm44040	-3.7641	-0.315454	0.00331855		Gm48742	-7.44126	-0.324174	7.77e-12		Rasa2	-7.25768	-0.418203	7.96e-11		Gm15813	-4.14297	-0.288874	0.00309088		Taf1d	-7.08457	-0.279933	3.52e-10							Fhit	-8.18897	-0.830023	5.89e-14		Camk2d	-8.08526	-0.591398	9.66e-14		Wwtr1	-4.52381	-0.39054	0.000938259
Gm15813	-5.24173	-0.436647	3.63e-06		4930556J24Rik	-3.64999	-0.266415	0.00496171		Gm26724	-7.42062	-0.296817	9e-12		Gm28379	-7.2466	-0.416902	8.58e-11		C79798	-4.1395	-0.303208	0.00310743		Gm6994	-7.02477	-0.410687	5.22e-10							Nr6a1	-8.10801	-0.770718	1.13e-13		Cdh23	-8.02015	-0.717295	1.62e-13		Rab31	-4.30539	-0.276814	0.00241233
Chn2	-5.20554	-0.50221	4.37e-06		Nr4a3	3.67719	0.461138	0.00451543		Rims4	-7.40356	-0.487533	1.02e-11		1700109K24Rik	-7.24444	-0.332849	8.65e-11		Gm42477	-4.02488	-0.251004	0.00465111		D830024N08Rik	-7.01117	-0.280958	5.7e-10							Gm32036	-8.06203	-0.787085	1.62e-13		Cx3cr1	-7.85188	-0.486421	6.03e-13		Jarid2	-4.22375	-0.306687	0.00337562
Kras	-5.1615	-0.255795	5.45e-06		Wfs1	3.7325	0.481915	0.00371563		Gm48321	-7.34826	-0.338178	1.52e-11		Ptpro	-7.23243	-0.445396	9.32e-11		Mfge8	-4.02088	-0.998699	0.00471686		Cnot3	-6.96453	-0.271978	7.74e-10							Mef2a	-8.04781	-0.346741	1.81e-13		Hpgd	-7.79377	-1.80907	9.36e-13		Gm11146	-4.19219	-0.428729	0.00381741
4930473D10Rik	-5.15679	-0.402724	5.57e-06		Ldlr	3.75022	0.281014	0.00348257		Gm28379	-7.23461	-0.299274	3.39e-11		Chsy3	-7.18213	-0.266695	1.31e-10		Gm32036	-4.00772	-0.318347	0.00497277		Gm38134	-6.89309	-0.34935	1.26e-09							Pld1	-7.96904	-0.989285	3.41e-13		Slco2b1	-7.74199	-0.564665	1.39e-12		Anks1b	4.15613	0.362032	0.00442807
Penk	-5.12222	-0.349394	6.61e-06		Lrrn1	3.75914	0.293617	0.00337171		Disp2	-7.23446	-0.293256	3.39e-11		Dock10	-7.1177	-0.299035	2.05e-10		Ncdn	4.07628	0.282492	0.00387221		1810034E14Rik	-6.88615	-0.317077	1.31e-09							Gm42418	-7.92463	-0.258503	4.8e-13		Nr6a1	-7.73799	-0.707432	1.42e-12		Gria3	4.2024	0.37039	0.00366771
Wdtc1	-5.00362	-0.344809	1.17e-05		St18	3.77864	0.380078	0.00315108		Tsix	-7.18233	-0.44182	4.89e-11		Nfe2l3	-6.90334	-1.20235	8.78e-10		Fcer1g	4.11094	1.34304	0.00342884		Gm13269	-6.88033	-0.37543	1.36e-09							0610040J01Rik	-7.72354	-0.799323	2.3e-12		Mapt	-7.53721	-2.34442	6.67e-12		Selenow	4.21496	0.305849	0.00348702
1110046J04Rik	-4.86019	-0.378398	2.28e-05		Klk6	3.83111	1.81678	0.00259831		Klf10	-7.16155	-0.429123	5.62e-11		Ccm2	-6.86315	-0.495631	1.16e-09		1700016P03Rik	4.51636	0.534292	0.000711885		Gm16183	-6.8632	-0.335246	1.52e-09							Pld4	-7.37185	-0.958304	3.24e-11		Mgat4a	-7.43545	-0.649727	1.41e-11		Kdm5b	4.22343	0.367842	0.00337562
Gm16226	-4.68171	-0.25884	5.08e-05		Endod1	3.8493	0.403316	0.00243071		Itpka	-7.08785	-0.276726	9.29e-11		C79798	-6.85802	-0.581919	1.19e-09		Lyz2	4.69805	1.85424	0.000319573		Kcnip3	-6.84762	-0.390705	1.67e-09							Mapt	-7.36016	-2.35783	3.48e-11		Pld4	-7.39427	-0.94453	1.9e-11		Ywhah	4.34145	0.361921	0.0020686
Efhd2	-4.59532	-0.287295	7.41e-05		Tspan2	3.85319	0.404829	0.00240137		Fgf1	-7.065	-0.453411	1.08e-10		Rims4	-6.83208	-0.548535	1.4e-09		Rps5	4.70434	0.37936	0.000311245		Gm15810	-6.82298	-0.381475	1.96e-09							Slco2b1	-7.34507	-0.564541	3.85e-11		Rhobtb1	-7.15965	-0.991095	1.02e-10		Prodh	4.35317	0.323086	0.00197307
Gm47423	-4.55769	-0.256759	8.72e-05		Tmcc3	3.88298	0.28839	0.00215759		Cldn10	-7.01406	-0.956063	1.52e-10		St6galnac3	-6.82337	-0.351939	1.46e-09		Rps4x	4.74131	0.33499	0.000267828		Gm28379	-6.78221	-0.372466	2.58e-09							Epb41l2	-7.30567	-0.388298	5.09e-11		Ophn1	-7.14893	-0.483343	1.09e-10		Fam184a	4.40097	0.254237	0.00159313
Adam2	-4.37069	-0.384402	0.000191754		Ciart	3.92066	0.560219	0.00187211		Mfge8	-6.90871	-1.1454	3.06e-10		Syt6	-6.41374	-0.412445	1.97e-08		Ly86	4.88893	1.85173	0.0001408		Snrpf	-6.77226	-0.418498	2.75e-09							Cmtm7	-7.2456	-1.03834	7.89e-11		Pld1	-7.09262	-0.842415	1.62e-10		Mrtfb	4.41641	0.368931	0.00149156
4930556J24Rik	-4.20397	-0.342499	0.000376593		Fcrls	3.97383	1.37515	0.00153131		Gm43713	-6.77208	-0.255065	7.4e-10		Mid1	-6.31102	-1.16531	3.65e-08		Cd63	4.9488	0.50554	0.0001075		4933424G05Rik	-6.73067	-0.337432	3.57e-09							Bin1	-7.19155	-0.53983	1.15e-10		Dip2b	-7.07853	-0.396128	1.77e-10		Chchd2	4.44797	0.312598	0.00129545
Vegfc	-4.16923	-0.676376	0.000431199		Il33	4.05991	0.425116	0.00110464		5031415H12Rik	-6.68199	-0.322779	1.31e-09		Uggt2	-6.3006	-0.280805	3.86e-08		H2-D1	4.9738	0.935007	9.55e-05		Gas5	-6.59225	-0.254473	9.02e-09							Arhgap45	-7.18328	-0.420926	1.21e-10		Numb	-7.05745	-0.397375	2.01e-10		Aldoc	4.4602	0.33298	0.00123034
Vgf	-4.16385	-0.328132	0.000440121		Rhob	4.08546	0.289959	0.00100546		Gm38134	-6.66017	-0.29526	1.51e-09		Gm26827	-6.16579	-0.50718	8.53e-08		Rps14	5.06976	0.263729	6.19e-05		Lrtm1	-6.5806	-0.328664	9.69e-09							Numb	-7.16643	-0.443929	1.36e-10		0610040J01Rik	-6.89671	-0.682346	5.92e-10		Fkbp5	4.46153	1.98078	0.00122943
Gm5820	-4.14865	-0.631418	0.000467759		Fkbp5	4.19095	0.301878	0.000667689		Rbm4b	-6.65965	-0.251701	1.51e-09		Aim2	-6.13426	-0.653708	1.02e-07		Prl	5.17919	5.86809	3.65e-05		Gm15594	-6.42984	-0.35696	2.55e-08							Unc93b1	-7.13649	-0.570876	1.68e-10		Ltc4s	-6.7899	-1.35482	1.21e-09		Fam107a	4.47991	0.383247	0.00114075
Ivd	-4.10271	-0.321775	0.000561689		Gucy1a1	4.22904	0.265553	0.000574144		B230216N24Rik	-6.61899	-0.338087	1.96e-09		4930555F03Rik	-6.11806	-0.405189	1.12e-07		Rps3a1	5.22713	0.258458	2.86e-05		4930428E07Rik	-6.41106	-0.444669	2.86e-08							Cd33	-6.87167	-1.03844	1.03e-09		Epb41l2	-6.75907	-0.304156	1.48e-09		R3hdm1	4.56865	0.250412	0.000762592
Csmd2os	-4.10168	-0.330838	0.000563551		Lrmda	4.25378	0.605263	0.000518355		Gm15414	-6.60559	-0.310759	2.13e-09		Rassf8	-6.08399	-0.291114	1.37e-07		Mbp	5.31391	0.337572	1.88e-05		Gm28375	-6.33817	-0.280077	4.44e-08							Ccr5	-6.84515	-1.25556	1.22e-09		Ccr5	-6.75722	-1.20323	1.49e-09		Atp2b1	4.59514	0.26368	0.000679504
4921507P07Rik	-3.96256	-0.800999	0.000961751		Ppp1r14a	4.29005	0.362876	0.000449808		4930567K20Rik	-6.55802	-0.414754	2.87e-09		Hmgcl	-6.03035	-0.54509	1.87e-07		Enpp2	5.35037	0.452153	1.56e-05		4930517O19Rik	-6.31377	-0.264599	5.16e-08							Phf14	-6.75749	-0.540516	2.21e-09		Mertk	-6.75616	-0.338971	1.5e-09		Tsc22d3	4.61633	0.710296	0.000620805
Ppm1k	-3.78707	-0.314422	0.00183596		Plppr1	4.35043	0.269471	0.000351794		Gm48747	-6.537	-0.259228	3.26e-09		Cpa6	-5.91878	-1.33663	3.52e-07		Rpl24	5.42575	0.260987	1.07e-05		Tmem243	-6.26285	-0.256302	6.98e-08							Slc8a1	-6.6815	-0.273053	3.61e-09		Cmtm7	-6.71448	-0.931726	1.97e-09		Plcb4	4.64248	0.282787	0.000553548
Gas2l1	-3.78224	-0.297271	0.00186376		Stat3	4.40529	0.407834	0.000280127		Hectd2os	-6.45142	-0.32886	5.6e-09		Rps27	-5.87162	-0.274149	4.56e-07		Hexb	5.50722	0.395042	7.21e-06		Eif3j1	-6.25592	-0.47403	7.24e-08							Foxn3	-6.6204	-0.292776	5.44e-09		Asb2	-6.67353	-1.3613	2.56e-09		Dzip1l	4.64689	0.405483	0.000545061
Itga4	-3.73615	-0.377539	0.00219859		Grn	4.40708	0.611215	0.00027829		Pla2g3	-6.34847	-0.389982	1.05e-08		Gm16351	-5.85078	-0.304314	5.12e-07		Rpl18a	5.56674	0.356598	5.47e-06		Gm43376	-6.24377	-0.253168	7.78e-08							Soga1	-6.55343	-0.674689	8.45e-09		Mtss1	-6.54144	-1.14062	6.09e-09		Kcnq5	4.65984	0.562593	0.000514874
1700054A03Rik	-3.70906	-0.467487	0.00242793		Kctd8	4.4547	0.462163	0.000227588		Gm12709	-6.304	-0.252019	1.38e-08		Gpr176	-5.8479	-0.457142	5.15e-07		Cst7	5.58747	4.66546	4.95e-06		Brip1os	-6.21624	-0.296862	9.15e-08							Inpp4b	-6.48453	-0.411816	1.32e-08		Pip4k2a	-6.23467	-0.330299	4.25e-08		Nav3	4.67975	0.389711	0.0004701
Mfap1a	-3.70391	-0.363691	0.00247139		Patj	4.51432	0.25939	0.000175717		Gm49417	-6.26989	-0.350056	1.7e-08		Gm12592	-5.79825	-0.697588	6.77e-07		Rpsa	5.65529	0.327453	3.42e-06		Polr3h	-6.19964	-0.329347	1.01e-07							Ifitm10	-6.35765	-0.521525	2.98e-08		Bin1	-6.22775	-0.42177	4.43e-08		Opcml	4.72393	0.691918	0.000390242
Gm11944	-3.67428	-0.739018	0.00273848		Hexa	4.54059	0.355646	0.00015676		Gm47271	-6.26283	-0.286442	1.77e-08		Zfp46	-5.79079	-0.914287	7.03e-07		Ctsl	5.70256	0.382418	2.68e-06		Rbm4b	-6.08061	-0.283684	2.04e-07							Bin2	-6.35367	-0.731195	3.03e-08		Lst1	-6.2226	-1.68493	4.56e-08		Gpt2	4.75448	0.691918	0.000337705
Gm17114	-3.61766	-0.969122	0.00332827		Vldlr	4.72456	0.309199	6.83e-05		Gm17202	-6.23968	-0.333456	2.04e-08		Kcnb2	-5.78733	-0.278025	7.15e-07		Fau	5.96138	0.259377	6.81e-07		Rps27	-6.05524	-0.261788	2.37e-07							Rnf216	-6.3226	-0.458933	3.68e-08		Pcp4	-6.20061	-0.396991	5.17e-08		Exd1	4.77647	1.04615	0.000306584
Gm32036	-3.60796	-0.75581	0.00343845		Bhlhe40	4.77627	0.347954	5.38e-05		Vgf	-6.20775	-0.394198	2.46e-08		Gm16183	-5.78304	-0.282121	7.31e-07		Tshz3	6.17562	0.529304	1.93e-07		Gm19710	-6.05048	-0.27523	2.42e-07							Lrba	-6.31669	-0.715441	3.81e-08		Gm17231	-6.09988	-0.79382	9.6e-08		Tmed10	4.81451	0.408033	0.000258437
Kbtbd2	-3.60298	-0.463162	0.00350076		Cd68	4.87887	1.62323	3.33e-05		Pcsk2os2	-6.20612	-0.297499	2.48e-08		Gm5441	-5.72235	-0.264351	1.01e-06		Tpt1	6.2672	0.254783	1.12e-07		Macrod2os1	-6.03339	-0.297384	2.68e-07							Mtss1	-6.31061	-1.10316	3.92e-08		Fam49b	-6.0738	-0.303978	1.12e-07		Ocrl	4.81803	0.406289	0.000255552
Opalin	-3.59731	-0.482168	0.00357072		Arc	4.89946	0.435094	3.02e-05		Gm15563	-6.20123	-0.323732	2.55e-08		4930428E07Rik	-5.70386	-0.418606	1.11e-06		Rps24	6.2817	0.285037	1.03e-07		Gm32036	-6.02072	-0.573939	2.84e-07							Cdh23	-6.28188	-0.566123	4.67e-08		Fhit	-6.07322	-0.582378	1.12e-07		Fam214a	4.85337	0.410681	0.000218146
Rbbp9	-3.54856	-0.49287	0.00421306		Serpina3n	4.91625	1.97449	2.8e-05		4930473D10Rik	-6.17545	-0.486242	2.98e-08		Ppm1e	-5.67857	-0.258773	1.28e-06		Neat1	6.36584	0.592208	6.36e-08		Gm48747	-6.00242	-0.307814	3.16e-07							Rap1gds1	-6.27451	-0.451494	4.87e-08		Dock8	-6.05025	-0.318449	1.28e-07		Zhx3	4.88709	0.290783	0.000185131
Gm12592	-3.54719	-0.397013	0.00422846		Per1	4.98949	0.319704	2e-05		Gm27032	-6.17085	-0.254464	3.05e-08		Gm11149	-5.5397	-0.25119	2.71e-06		Ptma	6.48024	0.287855	3.31e-08		4930570B17Rik	-5.97647	-0.268773	3.65e-07							Ptgs1	-6.27262	-0.912396	4.91e-08		Cd33	-6.03987	-0.882986	1.36e-07		Mfge8	4.90129	0.403238	0.000173375
Hmgcl	-3.53345	-0.374439	0.00441091		Vrk2	5.04057	0.735816	1.58e-05		Gm21798	-6.09953	-0.29707	4.69e-08		Agrp	-5.50684	-0.335613	3.21e-06		Ctsz	6.57593	1.02257	1.82e-08		Tsix	-5.96943	-0.389755	3.78e-07							Lyn	-6.20795	-0.367702	7.27e-08		Soga1	-6.02178	-0.593448	1.51e-07		Plce1	4.90159	0.485325	0.000173375
Gm31323	-3.49857	-0.302648	0.0049545		Slc6a15	5.05606	0.296674	1.46e-05		Snap23	-6.00098	-0.315035	8.26e-08		Cpne4	-5.46825	-0.385229	3.93e-06		Mal	6.57944	0.43392	1.8e-08		Gm48677	-5.96445	-0.414427	3.88e-07							Dip2b	-6.18658	-0.363501	8.29e-08		Rps6ka1	-5.99474	-0.933517	1.77e-07		Zmym6	5.02513	0.714577	9.6e-05
Kif1c	3.49797	0.322858	0.00496378		Laptm5	5.18857	1.18648	7.7e-06		S1pr1	-5.96989	-1.32464	9.91e-08		4933424G05Rik	-5.46745	-0.267563	3.94e-06		Gapdh	6.58308	0.250424	1.78e-08		Gm5441	-5.95024	-0.281552	4.21e-07							Rhobtb1	-6.17675	-0.836973	8.69e-08		Rnf216	-5.98079	-0.397097	1.93e-07		Syt1	5.05692	0.276988	8.19e-05
Tspan9	3.51595	0.262024	0.00468089		Ermn	5.24463	0.397257	5.78e-06		Aste1	-5.95659	-0.312879	1.07e-07		Eif3j1	-5.45394	-0.445657	4.18e-06		Spp1	6.59121	2.60706	1.71e-08		Gm16552	-5.89307	-0.396786	5.82e-07							Plcl2	-6.16785	-0.408714	9.15e-08		Lgmn	-5.93036	-0.401236	2.58e-07		Kcnip4	5.07993	0.269543	7.31e-05
Ccl17	3.54898	2.12425	0.00420811		Dbndd2	5.2993	0.253191	4.39e-06		E130102H24Rik	-5.91058	-0.284814	1.39e-07		Ablim3	-5.39975	-0.36124	5.58e-06		Ctsb	6.77236	0.385538	5.28e-09		Gm43713	-5.85454	-0.274626	7.23e-07							Mir99ahg	-6.15638	-0.328949	9.79e-08		Ikzf1	-5.92167	-0.355359	2.71e-07		Trerf1	5.09376	0.395604	6.85e-05
Gm43305	3.57807	1.34217	0.00382237		Ttr	5.30107	0.326923	4.35e-06		Gm47423	-5.8802	-0.322902	1.63e-07		Slc16a4	-5.39384	-0.363889	5.75e-06		Eef1a1	6.93331	0.252492	1.85e-09		Gm49961	-5.8467	-0.328384	7.51e-07							Fam49b	-6.13755	-0.361859	1.08e-07		Unc93b1	-5.78969	-0.426266	5.88e-07		Arhgef4	5.11727	0.288538	6.18e-05
Rpa3	3.58142	0.58407	0.00377682		Ddx3x	5.3139	0.290485	4.1e-06		Gm20404	-5.86803	-0.286456	1.74e-07		Gm49417	-5.37877	-0.437966	6.19e-06		Cldn11	7.32889	0.92317	1.13e-10		Gm26749	-5.77509	-0.276931	1.12e-06							Ltc4s	-6.12436	-1.18549	1.17e-07		Pde4d	-5.77926	-0.502851	6.23e-07		Nrg3	5.18945	0.370262	4.3e-05
Crispld1	3.61404	0.342147	0.00336556		Hbb-bs	5.33377	0.842544	3.71e-06		Slc16a11	-5.86605	-0.29487	1.76e-07		Gm6994	-5.34403	-0.319832	7.4e-06		Olfm1	7.37495	0.280273	8.22e-11		Vgf	-5.76248	-0.433842	1.19e-06							Dock8	-6.11759	-0.362291	1.22e-07		Upk1b	-5.71793	-1.61096	8.78e-07		Ror1	5.19001	1.44913	4.3e-05
Tcea2	3.64549	0.33693	0.00301496		H2-K1	5.43503	1.03035	2.21e-06		Clu	-5.75218	-0.313057	3.35e-07		Gng4	-5.33675	-0.703055	7.68e-06		Camk2n1	7.45325	0.26619	4.91e-11		Rapgef4os1	-5.69637	-0.256853	1.71e-06							Lgmn	-6.11037	-0.447776	1.27e-07		Gm26827	-5.69575	-0.754498	9.93e-07		Gm48770	5.19461	1.18461	4.24e-05
Zc3h8	3.66841	0.274619	0.00279856		Cyba	5.6011	1.26428	9.3e-07		Gpr37l1	-5.74794	-0.906733	3.42e-07		Filip1l	-5.24103	-0.367865	1.24e-05		Rps29	7.50659	0.275724	3.34e-11		Gm48383	-5.67717	-0.291461	1.88e-06							Serinc3	-5.98834	-0.431357	2.66e-07		Bin2	-5.69192	-0.627127	1.01e-06		Tenm2	5.22659	0.412304	3.6e-05
Coro6	3.69328	0.281146	0.0025642		Calb1	5.62647	0.253804	8.12e-07		Gm15813	-5.66076	-0.449939	5.55e-07		Itgb3bp	-5.1829	-0.372599	1.63e-05		C1qc	7.8119	1.58404	3.37e-12		Gm10848	-5.66505	-0.372045	2.01e-06							9130015G15Rik	-5.9202	-0.820771	4.02e-07		Ptgs1	-5.66924	-0.809893	1.14e-06		Alcam	5.27789	0.279864	2.74e-05
Gm39822	3.73362	1.79065	0.00221796		Mobp	5.62832	0.333441	8.04e-07		Mfap1a	-5.63659	-0.457736	6.31e-07		Gm47167	-5.17498	-0.320569	1.69e-05		Stmn1	8.25757	0.284066	1.02e-13		Plpp3	-5.58811	-0.768147	3.05e-06							Prex1	-5.89105	-0.540392	4.77e-07		Lrba	-5.61441	-0.613278	1.55e-06		Kcnma1	5.28444	0.273824	2.67e-05
Pkp2	3.74572	0.271779	0.00212275		Gab2	5.64499	0.281156	7.4e-07		4930532I03Rik	-5.56643	-0.305475	9.3e-07		Zmym1	-5.16788	-0.942361	1.75e-05		C4b	8.61883	2.82501	5.17e-15		Gm15813	-5.58036	-0.486693	3.14e-06							Lst1	-5.85943	-1.59481	5.7e-07		Eef2k	-5.59906	-0.886262	1.68e-06		Ctnna2	5.28774	0.313781	2.64e-05
Echdc2	3.75188	0.344539	0.00207621		Rps6ka5	5.79522	0.254808	3.27e-07		Gm48956	-5.44727	-0.432758	1.77e-06		Gm41609	-5.10247	-0.327949	2.41e-05		Actb	8.61968	0.255782	5.17e-15		Srebf2	-5.54814	-0.277357	3.71e-06							Bbs9	-5.82349	-0.585753	7.04e-07		Ntpcr	-5.59318	-0.866248	1.73e-06		Uchl1	5.29364	0.499088	2.58e-05
Nkain1	3.75711	0.475153	0.0020355		Cd74	6.31707	1.76831	1.61e-08		Ltk	-5.43063	-0.348035	1.92e-06		Gm32036	-5.02216	-0.470352	3.54e-05		Trem2	9.21455	2.60369	2.87e-17		Rims4	-5.53026	-0.417556	4.07e-06							4933406I18Rik	-5.80092	-0.412716	7.99e-07		A830008E24Rik	-5.57035	-0.965605	1.97e-06		Rapgef3	5.29945	0.326369	2.51e-05
Zfp808	3.7779	0.594107	0.00189163		Man1c1	6.33012	0.323842	1.49e-08		Kcnk2	-5.37345	-0.251109	2.59e-06		Gm48677	-4.99762	-0.335486	3.97e-05		Ctss	9.33161	1.70529	1.02e-17		Gm12709	-5.43141	-0.255492	6.93e-06							Myo1d	-5.78987	-1.37371	8.5e-07		Capn3	-5.50067	-0.74194	2.87e-06		Npas2	5.34005	0.403441	2.03e-05
Efcab5	3.78744	0.407796	0.001834		Npc2	6.33677	0.603275	1.43e-08		Gm29587	-5.36616	-0.253352	2.68e-06		Sntg2	-4.99495	-0.380228	4.01e-05		Cst3	9.41369	0.251348	4.88e-18		Rassf8	-5.39172	-0.254249	8.53e-06							Pde4d	-5.78477	-0.524105	8.68e-07		Ifitm10	-5.4813	-0.420143	3.16e-06		Scrg1	5.40873	0.718798	1.43e-05
Col5a1	3.79387	0.523921	0.00178796		Mag	6.34074	0.44087	1.4e-08		Rsf1os1	-5.36522	-0.255982	2.69e-06		Stxbp6	-4.9762	-0.30144	4.35e-05		Hsp90aa1	9.57863	0.302664	1.04e-18		Gm11290	-5.37318	-1.70028	9.37e-06							Nlrp1b	-5.764	-0.83146	9.69e-07		Dapp1	-5.45345	-0.636873	3.67e-06		Camk2n1	5.43959	0.329435	1.21e-05
Mettl26	3.8093	0.267869	0.00168662		Smad3	6.37251	0.259782	1.15e-08		Gm13963	-5.32988	-0.273028	3.22e-06		0610043K17Rik	-4.97538	-0.364953	4.35e-05		B2m	9.60107	1.17873	8.7e-19		Hectd2os	-5.36822	-0.459171	9.55e-06							Hck	-5.7134	-0.731711	1.29e-06		Gab1	-5.40656	-0.928251	4.7e-06		Plekhm2	5.44194	0.49442	1.21e-05
Akap12	3.82003	0.316791	0.00162942		Sgk1	6.38341	0.273511	1.08e-08		Lrrc19	-5.27354	-0.315868	4.28e-06		Srebf2	-4.961	-0.260099	4.64e-05		Ptgds	9.6714	0.276102	4.57e-19		Mfap1a	-5.3353	-0.656041	1.13e-05							Tjp1	-5.71286	-0.778008	1.29e-06		Ggta1	-5.38749	-1.52719	5.2e-06		Rbfox1	5.53085	0.309871	7.55e-06
Zfp369	3.84573	0.292242	0.00147876		Fgf13	7.0625	0.302082	1.38e-10		Cdc7	-5.14977	-0.31759	8e-06		4932443L11Rik	-4.95656	-0.314671	4.73e-05		Tyrobp	9.79376	2.40872	1.47e-19		Gm48321	-5.28918	-0.284418	1.42e-05							Rps6ka1	-5.67343	-0.869297	1.62e-06		Tm6sf1	-5.36752	-0.854006	5.78e-06		Mgll	5.5744	0.284784	6.04e-06
Col6a2	3.86018	0.480235	0.00140399		Erbb4	7.36366	0.28441	1.79e-11		Gm48677	-5.08873	-0.313016	1.09e-05		Gm45321	-4.95264	-0.385487	4.82e-05		Tsix	10.9724	0.418916	7.93e-25		Gm15577	-5.26959	-0.270956	1.57e-05							Asb2	-5.66862	-1.09772	1.66e-06		Myo18b	-5.35091	-1.97019	6.27e-06		Mat2a	5.62702	0.359172	4.5e-06
Stk10	3.86923	0.330772	0.0013578		Car2	7.40987	0.309516	1.3e-11		Gm16552	-5.0886	-0.258522	1.09e-05		Gm16226	-4.93626	-0.493206	5.2e-05		Ndn	11.0353	1.15714	4.17e-25		Gm15478	-5.26754	-0.264927	1.58e-05							P3h2	-5.65797	-0.618546	1.74e-06		Myo1d	-5.2884	-1.19231	8.66e-06		Prkca	5.67181	0.374464	3.56e-06
Rad18	3.88216	0.386902	0.00129284		Selenom	7.44033	0.297351	1.05e-11		Gm30054	-4.99461	-0.283162	1.7e-05		Dhdds	-4.93121	-0.284097	5.31e-05		Hsp90ab1	12.0938	0.301621	2.09e-30		Gm20404	-5.09609	-0.322729	3.8e-05							Gm26827	-5.65143	-0.752581	1.8e-06		Il6ra	-5.26338	-0.555123	9.8e-06		Mapk4	5.67576	0.272077	3.52e-06
Gm13052	3.88783	0.287296	0.0012659		Timp2	7.49208	0.370656	7.34e-12		Gm14330	-4.98052	-0.282442	1.82e-05		Gm48747	-4.92068	-0.276841	5.57e-05		Tmsb4x	12.1415	0.286989	1.25e-30		Agrp	-5.08601	-0.288156	3.96e-05							Dapp1	-5.61541	-0.67635	2.2e-06		Nrip1	-5.19001	-0.517278	1.42e-05		Fgfr3	5.73186	0.300914	2.58e-06
Dhx33	3.90739	0.39425	0.00118003		Fcer1g	7.52158	1.35368	6.05e-12		Gja1	-4.97356	-1.10593	1.88e-05		Ivd	-4.91701	-0.365137	5.66e-05		C1qb	12.4274	1.66397	3.93e-32		Gm15083	-5.05025	-0.412356	4.68e-05							Tm6sf1	-5.56644	-0.8991	2.88e-06		Mtus1	-5.12858	-0.751167	1.95e-05		Smarca2	5.74487	0.368682	2.41e-06
Platr25	3.94159	0.33513	0.00103859		Ncdn	7.64603	0.253419	2.56e-12		F3	-4.91039	-0.966751	2.52e-05		Gm38134	-4.90155	-0.263715	6.07e-05		Ctsd	12.4942	1.0403	1.84e-32		Ivd	-5.04942	-0.337316	4.69e-05							Ikzf1	-5.53949	-0.351821	3.28e-06		Slc7a8	-5.11062	-0.510175	2.12e-05		Kcnq3	5.74962	0.415118	2.36e-06
Gm43192	3.94773	0.353015	0.00101635		Junb	7.69321	0.433401	1.81e-12		Gm15965	-4.87808	-0.35349	2.93e-05		Slc16a11	-4.86107	-0.34793	7.33e-05		Xist	14.8836	0.72956	1.29e-46		Fgf1	-5.03983	-0.341715	4.89e-05							Gab1	-5.52854	-0.955394	3.48e-06		Prkce	-5.06337	-0.432137	2.69e-05		Nrxn2	5.78394	0.341232	1.95e-06
Exd1	3.94809	1.38172	0.00101589		Sik2	7.82922	0.329549	6.55e-13		5530401A14Rik	-4.82355	-0.268193	3.76e-05		Lgr6	-4.85661	-1.71655	7.45e-05		C1qa	15.1898	1.82783	1.42e-48		0610043K17Rik	-5.01198	-0.349682	5.51e-05							Fbrsl1	-5.46794	-0.70084	4.81e-06		Gm16337	-5.04036	-0.478076	2.97e-05		Kcnd3	5.79362	1.0275	1.86e-06
Col16a1	3.95421	0.369221	0.000992209		Ftl1	7.87444	0.314084	4.64e-13		Gm26954	-4.81692	-0.315127	3.87e-05		Gm15813	-4.81425	-0.441442	8.99e-05		Cd9	16.0416	1.29172	2.57e-54		Disp2	-4.97002	-0.282249	6.69e-05							Man1a	-5.46262	-0.694699	4.92e-06		Fbrsl1	-5.01101	-0.62833	3.41e-05		9330159F19Rik	5.80403	0.361165	1.76e-06
Trabd2b	3.96162	0.282921	0.000965088		Rps4x	8.09405	0.250784	8.53e-14		Slc1a3	-4.76719	-0.573976	4.88e-05		Mfap1a	-4.81413	-0.646688	8.99e-05		Apoe	16.1437	0.457402	5.76e-55		Gm15283	-4.96619	-0.312276	6.8e-05							Arhgap5	-5.46192	-0.364761	4.92e-06		Pid1	-4.99802	-0.481851	3.64e-05		Scg5	5.82193	0.478221	1.6e-06
Ccdc34os	4.00029	0.765048	0.000834344		Map1a	8.19744	0.282328	3.79e-14		Gm39326	-4.7339	-0.302352	5.69e-05		Gm2516	-4.79617	-0.336806	9.77e-05		Trf	17.752	0.949732	9.15e-67		Lzts3	-4.78522	-0.305391	0.000155513							Abca1	-5.44345	-0.644424	5.4e-06		9130015G15Rik	-4.98687	-0.673219	3.82e-05		Pitpnm2	5.84231	0.562689	1.43e-06
Phkg2	4.02331	0.260418	0.000763392		Cpeb1	8.21355	0.255671	3.34e-14		Fhad1	-4.72293	-0.694238	5.97e-05		Gm48715	-4.79265	-0.467303	9.93e-05		Fth1	18.4334	0.437362	4.87e-72		Gm49417	-4.78108	-0.340982	0.000158227							Gm17231	-5.4252	-0.716696	5.96e-06		Slc40a1	-4.98225	-1.41817	3.89e-05		Eya1	5.84406	0.46845	1.43e-06
2023-09-09	4.03198	0.262	0.000737908		Syn3	8.31601	0.2879	1.5e-14		Gm44040	-4.71556	-0.421792	6.18e-05		Gm15398	-4.77852	-0.345637	0.000105791		Apod	21.0352	0.857554	2.86e-94		Glp2r	-4.74271	-0.266167	0.000189494							Upk1b	-5.3949	-1.49027	7.03e-06		Tspan18	-4.96529	-1.9605	4.22e-05		Fgf14	5.84684	0.268766	1.42e-06
Deptor	4.0422	0.265859	0.000709559		Lamp2	8.53464	0.338624	2.63e-15		Gm15398	-4.68081	-0.274454	7.23e-05		Clic4	-4.75094	-1.00956	0.000120505		Plp1	21.2722	0.608362	2.83e-96		Limk2	-4.73429	-0.255922	0.00019689							Il6ra	-5.37704	-0.583745	7.68e-06		Sall1	-4.96267	-0.629127	4.27e-05		Phka1	5.90112	0.299697	1.05e-06
Zfp362	4.05482	0.26232	0.00067661		Plcl1	8.79698	0.292903	2.97e-16		4933411O13Rik	-4.65362	-0.3242	8.24e-05		Gm39214	-4.70768	-0.357503	0.000144129							6530409C15Rik	-4.71221	-0.293926	0.000217353							Wnk1	-5.37075	-0.368677	7.9e-06		Tsc22d4	-4.95338	-0.470073	4.46e-05		Klf9	5.91917	0.423596	9.47e-07
Ovgp1	4.07289	0.565636	0.000631141		Lyz2	8.81384	1.8494	2.6e-16		B3gat2	-4.61005	-0.28578	0.000100088		Gm15083	-4.69056	-0.415142	0.000154787							Gm32509	-4.57224	-0.309264	0.000399653							Nrip1	-5.36004	-0.54305	8.32e-06		Abca9	-4.93954	-0.510778	4.74e-05		Rhou	5.92232	0.56338	9.47e-07
Ciart	4.12016	0.504634	0.000524177		Rgl1	8.89904	0.286764	1.24e-16		Gm50232	-4.60368	-0.264876	0.000102919		Myo16	-4.6506	-0.257183	0.000185729							Slc16a11	-4.54333	-0.317649	0.000450475							Entpd1	-5.35629	-0.400764	8.46e-06		Trp53cor1	-4.89201	-1.61295	5.98e-05		Slc10a7	5.93216	0.635169	9.03e-07
Nip7	4.14474	0.577336	0.000475568		Hexb	8.96201	0.311366	7.19e-17		Gm45645	-4.58178	-0.255547	0.000113628		Map3k1	-4.62344	-0.575014	0.000209237							Rsf1os1	-4.48904	-0.253813	0.000560883							Sall1	-5.32468	-0.683799	1e-05		Tcf7l2	-4.87712	-0.691487	6.42e-05		Glul	5.98752	0.270483	6.51e-07
Wdr76	4.15147	0.414255	0.000462273		Ly86	9.0674	1.98866	2.82e-17		Adam2	-4.56851	-0.363504	0.000119953		Lgr5	-4.61896	-1.04767	0.000213376							Mir670hg	-4.4252	-0.306324	0.000737995							Fam102b	-5.25867	-0.550213	1.41e-05		P3h2	-4.75576	-0.502023	0.000114447		Snap25	6.04592	0.30757	4.7e-07
Atg2b	4.15484	0.288629	0.000455731		H2-D1	9.08944	1.0168	2.34e-17		Gm48960	-4.54307	-0.339624	0.000134785		C77080	-4.58929	-1.58988	0.000244107							Zcchc9	-4.40989	-0.295443	0.000785588							Mtus1	-5.24483	-0.769068	1.51e-05		Dlc1	-4.74472	-0.964274	0.000120111		Herc6	6.08887	0.863439	3.68e-07
Kctd8	4.18231	0.324012	0.000410263		Dscaml1	9.1402	0.281916	1.48e-17		Inhba	-4.52763	-0.261483	0.000144251		Csgalnact1	-4.58625	-0.313398	0.000246521							Mid1	-4.3663	-0.686299	0.000929091							Ptprj	-5.20613	-0.332495	1.84e-05		Wnk1	-4.70765	-0.292164	0.000141775		Spire1	6.10037	0.292888	3.46e-07
Glra3	4.20677	0.398558	0.000372742		Plxdc2	9.20291	0.363132	8.87e-18		Xbp1	-4.47555	-0.285564	0.000180198		Gabra5	-4.56702	-0.446254	0.000267804							Atp1a2	-4.35681	-0.551024	0.000967679							Prkce	-5.20131	-0.459708	1.88e-05		Gm10848	-4.69993	-1.40183	0.000146342		Enah	6.12052	0.279776	3.13e-07
Gm10649	4.24352	0.266656	0.000322518		Cltc	9.60223	0.27291	2.26e-19		Gm26936	-4.45079	-0.278673	0.000199704		5530401A14Rik	-4.55903	-0.341684	0.00027599							Rtl1	-4.34877	-0.265346	0.000998524							Abcc3	-5.19025	-1.00808	1.99e-05		Tmem119	-4.69923	-1.27268	0.000146543		Ttyh3	6.20566	0.412747	1.87e-07
Lrrc41	4.25136	0.283683	0.000312765		Rpl18a	9.61954	0.309509	1.93e-19		Zfp46	-4.40186	-0.296365	0.000244099		Gprc5b	-4.55006	-0.660422	0.000286345							Gm15398	-4.28529	-0.270914	0.00129333							Cflar	-5.1412	-0.567315	2.55e-05		2610203C22Rik	-4.67726	-0.525386	0.000162482		Lrrc8c	6.21079	0.805192	1.83e-07
Celsr3	4.26266	0.259952	0.000299111		1700016P03Rik	9.66752	0.532362	1.22e-19		Gm37768	-4.38215	-0.338676	0.000264858		Aldh1l2	-4.53921	-1.05168	0.000299154							Gm26854	-4.26009	-0.410916	0.00142977							Tcf7l2	-5.10077	-0.724555	3.15e-05		Ankrd44	-4.66601	-0.280003	0.00017094		Nxn	6.21296	0.412945	1.83e-07
Bag1	4.3038	0.256888	0.000252274		Ice1	9.66933	0.255511	1.22e-19		Gm16189	-4.34543	-0.272503	0.000307997		Cdyl2	-4.49247	-0.291742	0.000365944							Eif2s3y	-4.22088	-0.285214	0.00167284							Myo18b	-5.09015	-1.85797	3.31e-05		Tjp1	-4.66104	-0.619063	0.00017406		Nrxn3	6.26565	0.375441	1.33e-07
Ctss	4.31063	0.471626	0.000245673		Cacng3	9.77708	0.260147	4.46e-20		Bcas3os1	-4.28984	-0.344005	0.000389584		Car12	-4.48831	-0.474667	0.000371763							4933413L06Rik	-4.20351	-0.252322	0.00178431							Slc7a8	-5.08612	-0.51967	3.37e-05		Gm13269	-4.65433	-1.58168	0.000179109		Paqr8	6.40657	0.30074	5.85e-08
Poln	4.33428	0.519213	0.000222777		Cd63	9.9763	0.448801	6.49e-21		Ivd	-4.28542	-0.31056	0.000396465		Gm26854	-4.4532	-0.497753	0.000432379							Smim4	-4.15706	-0.271977	0.00214115							Slc40a1	-5.00411	-1.43725	5.09e-05		Gm34408	-4.62167	-1.04348	0.000206044		Mertk	6.74314	0.259337	6.66e-09
Gm38155	4.34291	0.436409	0.000215275		Nrg3	10.0817	0.264719	2.29e-21		Gm12027	-4.28469	-0.301612	0.000397462		Gm15283	-4.43895	-0.298075	0.000457772							Gm48715	-4.13564	-0.388155	0.00231188							St3gal5	-4.99438	-0.584502	5.3e-05		Fli1	-4.61965	-0.267156	0.000207245		Xist	6.76061	0.571152	6e-09
Mei4	4.34763	0.439036	0.000210809		Sik3	10.2311	0.25394	5.28e-22		Fgfbp3	-4.26888	-0.637689	0.000425359		P2ry12	-4.38574	-0.27581	0.000571657							Inhba	-4.12393	-0.325094	0.00241542							Tspan18	-4.9274	-1.98152	7.42e-05		Mboat1	-4.61676	-2.16177	0.000209745		Rin2	6.94279	0.744434	1.79e-09
Mtfp1	4.35139	0.432938	0.000207688		Hs6st3	10.33	0.266554	1.97e-22		Mid1	-4.22108	-0.565817	0.000517043		Cntnap4	-4.33321	-0.288716	0.000716443							Gm15261	-4.08419	-0.285487	0.00279791							Itgam	-4.90791	-0.503601	8.11e-05		Nlrp1b	-4.59531	-0.644641	0.000230041		Gm11417	6.98868	0.814697	1.32e-09
Ccdc7b	4.35968	0.533021	0.000200763		Cst7	10.3791	4.95828	1.2e-22		Gm4876	-4.20361	-0.346212	0.000553928		Kras	-4.33181	-0.312671	0.00071973							Lrrc19	-4.08402	-0.323522	0.00279791							Zswim6	-4.86627	-0.400748	9.83e-05		Fam102b	-4.59511	-0.462581	0.000230041		Rmst	7.01962	0.352802	1.07e-09
Lyzl4	4.41199	0.260681	0.000161764		Csmd1	10.5145	0.255302	2.96e-23		Gm15787	-4.17826	-0.324858	0.000614502		Lyn	-4.32043	-0.280094	0.000751237							Snhg20	-4.04789	-0.25136	0.00319346							Rreb1	-4.85812	-0.253411	0.000102147		Entpd1	-4.59257	-0.310573	0.00023241		Cdh19	7.06803	0.369202	7.72e-10
2810049E08Rik	4.44194	0.370536	0.000143024		Slc2a13	10.6363	0.274881	8.42e-24		Lpcat4	-4.15284	-0.274236	0.000682488		Fgf1	-4.315	-0.346383	0.000768454							Tyro3	-4.00599	-0.38237	0.00370891							Ggta1	-4.78022	-1.30887	0.000149529		St3gal6	-4.54465	-0.368583	0.000286565		Plekhg1	7.35627	0.407386	9.63e-11
Ccdc32	4.4453	0.374944	0.000141052		Dab1	10.9496	0.256452	3.01e-25		Herc6	-4.12052	-0.312741	0.000776865		Kcnip3	-4.28617	-0.254766	0.000858824							Gm19461	-3.95945	-0.348216	0.00442323							Pid1	-4.7766	-0.463676	0.000151773		Phf14	-4.53296	-0.31847	0.000301194		Galnt18	7.44359	0.62848	5.18e-11
Ccdc141	4.44997	0.870823	0.000138425		Neat1	10.9998	0.482642	1.76e-25		Gm5149	-4.11054	-0.389372	0.000807582		Ube2e3	-4.28523	-0.304862	0.000860975							Rtl4	4.08648	0.254685	0.00278768							Trp53cor1	-4.76031	-1.5964	0.000163039		Man1a	-4.46513	-0.56033	0.00040823		Htra1	7.5628	0.356397	2.26e-11
Coq8b	4.45874	0.25993	0.00013319		Homer1	11.1366	0.279126	4.01e-26		1110046J04Rik	-4.10891	-0.288262	0.000812115		Mthfd2	-4.21018	-0.669036	0.00116939							Lmbrd2	4.11173	0.267254	0.00251709							Eef2k	-4.75146	-0.734984	0.000169302		Chst8	-4.46456	-1.32955	0.000408558		Ppia	7.59369	0.384949	1.82e-11
Galnt10	4.46384	0.305382	0.000130289		Edil3	11.5897	0.281444	2.51e-28		Kcnrg	-3.99789	-0.331877	0.00124722		Nudc	-4.13153	-0.376441	0.00158289							Slc17a7	4.2593	0.286962	0.00143117							Tmem119	-4.74965	-1.30867	0.000170308		Rap1gds1	-4.45742	-0.270041	0.000420058		Otud7a	7.60201	0.454582	1.74e-11
Nr1d1	4.50354	0.342768	0.000109973		Enpp2	11.6245	0.386107	1.7e-28		Gm39214	-3.99263	-0.255176	0.00127073		Uty	-4.12297	-0.29519	0.00163536							Rps5	4.26555	0.307613	0.00139876							Tsc22d4	-4.73471	-0.457118	0.000182784		Sparc	-4.43759	-0.719858	0.000457307		Zfhx3	7.72875	0.805893	6.64e-12
Bhlhe40	4.52492	0.280018	0.000100567		Atp1a1	11.6622	0.252079	1.12e-28		Gm16093	-3.98246	-0.278711	0.00132262		Gm15594	-4.1202	-0.253047	0.0016496							Man1c1	4.35542	0.258574	0.000971271							Ntpcr	-4.65709	-0.707855	0.00026246		St3gal5	-4.40659	-0.502229	0.000525004		Etnppl	7.77593	0.704559	4.68e-12
Catsper2	4.54081	0.34837	9.41e-05		Gria1	11.982	0.250971	2.7e-30		Mbd6	-3.9804	-0.265613	0.00133132		Ankrd6	-4.05363	-0.331958	0.00212679							Cyba	4.3762	1.79027	0.000894872							Garnl3	-4.62783	-0.704633	0.000299723		Atp8a2	-4.38754	-0.289248	0.000571071		Ptprd	7.86281	0.306351	2.46e-12
Czib	4.5447	0.29755	9.26e-05		Spp1	12.0883	2.60914	7.61e-31		Ormdl2	-3.94195	-0.307834	0.00153692		Gm47591	-4.052	-0.265171	0.00213835							Scoc	4.4259	0.371259	0.000737667							Atp8a2	-4.60282	-0.328385	0.000331692		Bbs9	-4.31779	-0.414103	0.000771101		Ccnd3	8.03715	0.694743	6.17e-13
Dynlt1a	4.58507	0.372322	7.78e-05		Fau	12.1001	0.298758	6.9e-31		Itga4	-3.90664	-0.373027	0.00175064		Meis1	-4.02278	-0.388615	0.00239257							Tubb4a	4.503	0.301555	0.000534018							Pwwp2a	-4.59251	-0.550794	0.000347044		Ralgps1	-4.31501	-0.710357	0.000779462		Lhfp	8.04144	0.683688	6.1e-13
Cdkl3	4.62692	0.253227	6.47e-05		Egfem1	12.1714	0.360965	2.96e-31		Gas2l1	-3.89754	-0.26388	0.00180911		Gm31323	-4.02106	-0.486124	0.00240653							Fabp5	4.53717	0.405086	0.000462448							Gm13269	-4.57821	-1.55222	0.0003695		Sh3pxd2a	-4.26852	-0.498762	0.000941008		Lrp1b	8.23478	0.386742	1.3e-13
Orai1	4.63129	0.901059	6.34e-05		Mbp	12.2005	0.369589	2.12e-31		4930480K15Rik	-3.88739	-0.252951	0.00187501		E530011L22Rik	-4.006	-0.271124	0.00253067							Rps4x	4.5566	0.276219	0.000425453							Gm10848	-4.52907	-1.36868	0.000464107		E230029C05Rik	-4.2385	-0.294658	0.00106128		Csmd1	8.34984	0.493598	5.08e-14
Kcnrg	4.63214	0.278049	6.32e-05		Prl	12.2523	7.54066	1.15e-31		Cd163l1	-3.85553	-0.386897	0.0021001		Elk3	-3.97694	-0.353549	0.00280634							Tafa1	4.62498	0.329108	0.000318931							Gm40841	-4.52549	-0.72647	0.000470686		5330438D12Rik	-4.21245	-0.264706	0.00118287		Stmn1	8.43839	0.483184	2.46e-14
A330008L17Rik	4.63272	0.268343	6.31e-05		Psap	12.2584	0.286969	1.1e-31		Gm37229	-3.84127	-0.839826	0.00221134		Gm28750	-3.97633	-0.356026	0.00280934							Slc30a4	4.68415	0.830502	0.000246178							Prkcd	-4.51237	-0.53999	0.000499371		Ralgps2	-4.21215	-0.816908	0.00118287		Ccdc85a	8.57156	0.578241	8.02e-15
Knl1	4.65804	1.9064	5.67e-05		Cldn11	12.2964	0.802107	7.04e-32		Gm47350	-3.81536	-0.25591	0.00243276		Chrm2	-3.82665	-0.42981	0.00475607							Rpl18a	4.73272	0.261332	0.000197778							E230029C05Rik	-4.48527	-0.337922	0.000562468		Vav2	-4.20736	-0.702664	0.00120619		Tmsb4x	8.62433	0.39723	5.21e-15
B230118H07Rik	4.68318	0.275488	5.05e-05		Ctsz	12.3145	1.05125	5.78e-32		Gm42917	-3.8111	-0.281393	0.00247027		Creb5	3.84491	0.703896	0.00446302							Fcer1g	4.81547	1.45662	0.000135504							Mgll	-4.46853	-0.817881	0.000599896		Cflar	-4.18281	-0.444594	0.00132616		Ttyh1	9.01647	0.370553	1.72e-16
Ccbe1	4.68907	0.378514	4.92e-05		Lingo2	13.0876	0.323792	3.23e-36		Vegfc	-3.78353	-0.570837	0.00272716		Faah	3.85665	0.314515	0.00427718							Car2	4.91621	0.387262	8.45e-05							Map3k3	-4.43451	-0.435411	0.000693312		Gna15	-4.10495	-0.613314	0.00178489		Kcnn2	9.05503	0.468428	1.25e-16
Gm49906	4.69725	0.414331	4.75e-05		Ctsl	13.116	0.544378	2.29e-36		Tifa	-3.78274	-0.283323	0.00273409		Fndc1	3.85961	0.328767	0.00423143							Serpina3n	4.92759	3.04985	8e-05							Dlc1	-4.40235	-0.887312	0.000791548		Map3k3	-4.07313	-0.383501	0.00201495		Zbtb16	9.34973	1.1635	8.95e-18
Smoc2	4.74219	0.354686	3.9e-05		Ctsb	13.1205	0.424856	2.23e-36		Pla2g7	-3.75503	-0.610668	0.0030202		Vstm2b	3.87962	0.309795	0.00394075							Klk6	4.94632	2.98142	7.35e-05							Gna15	-4.38865	-0.6546	0.000840793		Itpr2	-4.04027	-0.341925	0.00228312		Dpp10	9.75995	0.634311	1.84e-19
Spns2	4.74986	0.276975	3.77e-05		Lrrtm4	13.334	0.332804	1.44e-37		Muc3a	-3.71901	-0.524076	0.00342964		1110008P14Rik	3.89084	0.326117	0.00379935							Srp14	4.96083	0.327657	6.92e-05							Phactr2	-4.38471	-0.665361	0.000853866		Abcc3	-4.00933	-0.747269	0.00258779		Meg3	10.0963	0.361092	6.57e-21
Wnt4	4.75108	0.477622	3.75e-05		Lncpint	13.7497	0.263036	5.86e-40		Gm49226	-3.69985	-0.273996	0.00366168		Gm16070	3.89159	0.45914	0.00379282							Sirpa	5.02379	0.262085	5.24e-05							Vav2	-4.38177	-0.750747	0.000863182		Arhgap4	-3.99518	-0.975611	0.00273043		Wnk2	10.5276	0.567589	8.44e-23
Rpap1	4.75824	0.395012	3.63e-05		Kcnip4	13.8977	0.353355	7.82e-41		Htra1	-3.6665	-0.540192	0.00412781		A830082K12Rik	3.89408	0.256849	0.00375932							Gm46102	5.05525	0.472043	4.6e-05							Ttc28	-4.36993	-0.387702	0.000906488		BC035044	-3.94441	-1.40911	0.00332813		Snhg11	11.0361	0.431363	3.52e-25
Vwa3a	4.76566	0.373414	3.5e-05		Kcnd2	13.9462	0.276919	4.15e-41		Ptgis	-3.66505	-0.278565	0.00414366		Sulf2	3.91282	0.343987	0.00351312							Mbp	5.06314	0.31968	4.43e-05							A830008E24Rik	-4.35691	-0.718506	0.000954533		Tpst2	-3.93937	-0.715485	0.00339333		Esrrg	11.5431	0.937448	1.16e-27
Sf3a1	4.76824	0.316956	3.46e-05		C4b	14.1209	2.69385	3.7e-42		Txnrd1	3.61735	0.265293	0.00489772		Tafa1	3.91715	0.28889	0.00346215							Mag	5.18428	0.668683	2.42e-05							St3gal6	-4.34989	-0.37093	0.000973403		Prex1	-3.93063	-0.330813	0.00350326		Il1rapl1	11.7661	0.579061	9.44e-29
Map4k2	4.78024	0.253315	3.28e-05		C1qc	14.7004	1.42953	8.81e-46		Cemip	3.61835	0.272974	0.00488476		Tek	3.92408	0.418672	0.00337171							Lamp1	5.31637	0.314675	1.24e-05							Arhgap22	-4.34182	-0.429022	0.0010066		Hck	-3.90483	-0.478303	0.00384116		Mdga2	12.5551	0.36007	7.88e-33
Rhou	4.79453	0.268022	3.08e-05		Ndn	15.5919	0.967814	1.2e-51		Tmem176b	3.6219	0.673127	0.00483254		Ftl1	3.92599	0.2849	0.00335149							Eif3j2	5.41905	4.52579	7.36e-06							Itpr2	-4.34052	-0.387168	0.00100894		Tbc1d9	-3.9	-0.56406	0.00391269		Hif3a	13.2961	0.987165	5.58e-37
Azin2	4.82259	0.293828	2.7e-05		Apoe	16.0486	0.299845	8.93e-55		Gm34237	3.66048	0.461332	0.004208		Trpc6	3.93309	0.323632	0.00327928							Mal	5.51485	0.341207	4.38e-06							Ifngr1	-4.34018	-0.796596	0.00100894		Itgam	-3.86507	-0.381672	0.00445144		Gm48765	13.7815	1.0485	8.24e-40
Kifc3	4.85127	0.513908	2.37e-05		Trem2	16.6545	2.21615	4.54e-59		Cd52	3.69793	1.21579	0.00368268		Ogfrl1	3.93337	0.272593	0.00327928							Ftl1	5.5651	0.419721	3.41e-06							Sparc	-4.32834	-0.703608	0.00105654		Arrb2	-3.84994	-0.469706	0.00471514		Lyrm4	15.3299	1.73582	1.48e-49
Sytl1	4.8804	1.66672	2.07e-05		Fth1	17.3782	0.309834	2.07e-64		Gsn	3.70834	0.55446	0.00356309		Gm19410	3.93408	0.599146	0.003276							Pak1	5.62063	0.25817	2.58e-06							2610203C22Rik	-4.31921	-0.485016	0.00109839		Phactr2	-3.83504	-0.58311	0.00498855		Emid1	16.5008	3.43747	1.25e-57
Lpp	4.92743	0.277526	1.67e-05		Tsix	17.4747	0.481972	4.09e-65		Lpl	3.71035	0.794317	0.00354153		Cadps2	3.93966	0.320438	0.00321442							Pkm	5.64562	0.262208	2.24e-06							Whrn	-4.31506	-0.659315	0.00111355		Inpp5a	3.83636	0.987655	0.00496909		Asic2	17.4843	0.890153	7.41e-65
C1qb	4.92935	0.406932	1.66e-05		Tyrobp	17.8471	2.28363	5.97e-68		Prr5l	3.72048	0.666139	0.00341508		Hrh3	3.94116	0.354357	0.00319893							Coq9	5.77079	0.598609	1.14e-06							Klf7	-4.29587	-0.787755	0.00120221		Btbd9	3.85268	0.300968	0.00466933		Gm35909	18.179	8.99216	3.47e-70
Zbtb7c	4.93377	0.509015	1.62e-05		B2m	17.9349	1.08072	1.42e-68		Cntn2	3.7237	0.261808	0.00338236		Platr25	3.94414	0.411212	0.00316402							Actg1	5.82741	0.269096	8.23e-07							Chst8	-4.28043	-1.24198	0.00127908		Cyth1	3.86369	0.551354	0.00447029		Fars2	24.9729	1.31002	1.1e-133
Lyrm7	5.00278	0.696164	1.17e-05		Ctss	20.3158	1.73289	2.33e-88		Vtn	3.75034	0.423511	0.00307334		Mob2	3.95178	0.329585	0.00308234							H2-D1	6.02673	1.0429	2.77e-07							Marcks	-4.19212	-0.49707	0.00184001		Fgf2	3.88218	2.51449	0.00416165
St5	5.04259	0.362271	9.65e-06		Tshz3	20.7739	0.700213	2.05e-92		Pacs2	3.76017	0.336708	0.00296624		Parm1	3.97765	0.319974	0.00280207							Ly86	6.28856	2.14318	5.99e-08							Arrb2	-4.17515	-0.508275	0.00197786		Wls	3.89024	0.42652	0.00403183
Klhl28	5.05228	0.446156	9.23e-06		Xist	21.8774	0.706605	1.3e-102		Ctsh	3.77369	1.50059	0.00282612		Trnp1	4.00362	0.341997	0.00255253							Ptprt	6.46256	0.259863	2.08e-08							Ulk2	-4.1724	-0.363038	0.00199611		Chd4	3.89137	0.396731	0.00401884
Tmem131l	5.09324	0.272925	7.59e-06		C1qb	22.4108	1.53977	1.06e-107		Gpnmb	3.78996	2.11966	0.00266605		Gng3	4.00762	0.261647	0.00251711							Unc5c	6.76476	0.250688	2.85e-09							Wdfy2	-4.14792	-0.567931	0.00220175		Kcnq3	3.89185	0.622739	0.00401684
Lin7b	5.15914	0.25875	5.51e-06		Plp1	22.893	0.429688	2.14e-112		Stat3	3.84706	0.361722	0.00216401		Satb1	4.00908	0.294685	0.00251495							Tpt1	6.92128	0.267372	1.04e-09							Tpst2	-4.12623	-0.762417	0.00239715		Ago3	3.89306	0.367435	0.00400274
Pfkl	5.20931	0.266557	4.29e-06		Ctsd	23.665	1.15089	3.79e-120		Tmem176a	3.85191	0.763158	0.00212573		Shisa6	4.02925	0.289353	0.0023312							Enpp2	6.9705	0.515104	7.49e-10							Susd3	-4.07615	-0.910586	0.00294168		Nek7	3.89348	0.334027	0.00400171
Syf2	5.23828	0.39647	3.69e-06		C1qa	24.4495	1.48776	2.8e-128		Csf1r	3.86817	1.11064	0.00200877		Exd1	4.05999	1.99103	0.00207283							Olfm1	7.03883	0.256524	4.76e-10							Ralgps2	-4.0752	-0.788458	0.00294677		Lsamp	3.89481	0.320664	0.00398568
Rspo3	5.26212	0.26332	3.28e-06		Cd9	26.0751	1.10458	4.81e-146		Serpine2	3.91353	0.259484	0.00170599		Enpp2	4.10434	0.317969	0.00174756							Cst7	7.05851	5.0035	4.17e-10							Cyth4	-4.06064	-0.273771	0.00312218		Adam22	3.89737	0.648496	0.0039496
Rhbdl3	5.26996	0.426731	3.16e-06		Trf	29.9181	0.863887	1.05e-192		Vrk2	3.92484	0.584406	0.00163746		Vip	4.11971	0.302954	0.00165049							2023-09-07	7.06716	0.251356	3.95e-10							Sh3pxd2a	-4.05148	-0.476798	0.0032395		Atp9b	3.91088	0.396803	0.00375169
Rnf207	5.30557	0.342853	2.65e-06		Apod	34.8827	0.823544	1.87e-262		Lrp12	3.92611	0.260091	0.00163152		Gm16083	4.14604	0.434979	0.00150266							Spp1	7.25198	2.66336	1.1e-10							Myo1b	-4.03591	-1.1666	0.00343811		Litaf	3.91291	0.604485	0.00372574
Gm46102	5.37199	0.566865	1.88e-06							Ubash3b	3.92727	0.327809	0.00162475		Ap3m2	4.19309	0.32449	0.00124041							Lyz2	7.75867	2.39789	2.78e-12							Lpar6	-4.03506	-1.00409	0.0034427		Kdm2a	3.9137	0.37856	0.00371921
Emid1	5.53951	0.97937	7.78e-07							Vldlr	3.93872	0.267118	0.0015556		2810049E08Rik	4.19399	0.398467	0.00123754							Kcnip4	7.93629	0.321551	7.64e-13							Hipk2	-4.01255	-0.47478	0.00377086		Kif1a	3.91466	0.816213	0.00370984
Cfap54	5.71075	0.297949	3.1e-07							Lpp	3.97524	0.263333	0.0013529		Sf3a1	4.19778	0.414433	0.00122302							Camk2n1	7.96801	0.289598	5.99e-13							Nos1ap	-4.01132	-0.526476	0.00377336		Chchd3	3.92093	0.481959	0.00362006
Sord	5.78083	0.966417	2.1e-07							Gm46102	3.98659	0.471363	0.00130074		Zfp934	4.21831	0.329949	0.00113367							Ctsl	8.46589	0.52757	1.01e-14							Pde3b	-4.00795	-0.258295	0.00381899		Ggnbp2	3.92107	0.436028	0.00362006
Zfp934	5.78959	0.363995	2e-07							Ugt8a	4.03592	0.48938	0.00108059		Adamts17	4.22045	0.267134	0.00112486							Cd63	8.52787	0.726689	6.12e-15							Fer	-3.98946	-0.688704	0.00409204		Mdfic	3.92447	1.16523	0.00357798
Cemip	5.82425	0.355015	1.65e-07							Ermn	4.0739	0.299615	0.000934056		Gm33228	4.26815	0.338201	0.000924879							Pex5l	8.73537	0.331997	1.08e-15							Zdhhc14	-3.98818	-0.472393	0.00410499		Frmpd4	3.92499	0.525254	0.00357563
Col26a1	5.83056	0.474112	1.6e-07							Mog	4.11609	0.255256	0.000790173		Htr2a	4.32627	0.410894	0.000735463							Cldn11	8.81477	1.04926	5.69e-16							BC035044	-3.97855	-1.44985	0.00425567		Fndc3b	3.92805	0.407774	0.00353566
Col6a1	5.85687	0.419075	1.38e-07							Tgfbr1	4.18501	0.732492	0.000598536		Rgs6	4.35019	0.274563	0.000666689							Ctsz	9.14161	1.28645	3.02e-17							Syk	-3.95806	-0.577584	0.00457644		Rabep1	3.93139	0.361802	0.00349744
Shld1	5.87815	0.380047	1.22e-07							Me1	4.20873	0.272673	0.000542366		Nf2	4.35256	0.291301	0.000660692							Dpp10	9.28885	0.284479	8.09e-18							Ralgps1	-3.95347	-0.637503	0.00463454		Stxbp5l	3.93678	0.772547	0.00342497
Gm19410	5.87922	0.427715	1.22e-07							Lgi3	4.21883	0.302753	0.000520918		Hook2	4.38241	0.262978	0.000578398							Actb	9.4973	0.289719	1.18e-18							Gria2	3.95549	0.310324	0.00460553		Pi4ka	3.94439	0.465347	0.00332813
AV039307	5.93893	1.08218	8.59e-08							Tmcc3	4.31533	0.320267	0.000349163		Rtl4	4.38948	0.279962	0.000562922							Ctsb	9.5927	0.488261	4.82e-19							Znrf2	3.95715	0.511278	0.00458383		Nrgn	3.95999	0.288832	0.00312749
Ptprf	6.01617	0.324	5.52e-08							Gpr34	4.36372	0.757185	0.000285624		Aifm3	4.39648	0.401412	0.000549033							Neat1	9.62908	0.84716	3.45e-19							Hpse	3.96396	3.64534	0.00447449		Tnks2	3.96772	0.463859	0.00303236
Gab2	6.0577	0.258433	4.37e-08							Hexa	4.36758	0.365131	0.000281083		Pip5k1b	4.40005	0.315343	0.000542051							C4b	9.89827	2.97715	2.77e-20							Snx30	3.96654	0.482913	0.00443627		Ahcyl2	3.9728	0.484193	0.00297282
Ttc9b	6.07221	0.25551	4.01e-08							Endod1	4.38471	0.473733	0.000262197		Gm10649	4.43052	0.350863	0.000475172							Hexb	10.2801	0.614675	5.95e-22							Tsix	3.97112	0.397947	0.00436146		Hectd2os	3.97662	1.99107	0.00293451
Zcwpw2	6.11236	0.357881	3.15e-08							Eda	4.41129	0.316929	0.000234477		Cemip	4.45026	0.395205	0.000436724							Trem2	10.3665	2.73631	2.55e-22							Gsap	3.97588	0.419005	0.0042942		Camkmt	3.97706	0.668823	0.00293356
Gm3448	6.15631	0.520819	2.45e-08							Lgmn	4.4128	0.304194	0.000233039		Sox6	4.46849	0.320131	0.000405627							B2m	10.4219	1.24649	1.55e-22							Slc23a2	3.98448	0.482815	0.00416006		Sp100	3.98014	0.804902	0.00290024
Car4	6.25547	0.429617	1.35e-08							Gm10125	4.42128	0.250874	0.000225015		Galnt10	4.49306	0.367545	0.000365618							Ptgds	10.463	0.301203	1.03e-22							Kansl1	3.99342	0.285769	0.00403338		Kif1b	3.98291	0.378431	0.00287106
P4ha2	6.28209	0.64694	1.15e-08							Knl1	4.47945	1.90941	0.000177238		Gm49980	4.50906	1.57544	0.000341046							Nrgn	10.557	0.299254	3.93e-23							Ralgapa2	3.99864	0.639512	0.00395433		Ttc3	3.99917	0.300609	0.00268901
4933412O06Rik	6.28981	0.450611	1.1e-08							Ccl6	4.50269	3.49851	0.000160294		Slc30a4	4.52144	0.785055	0.000324157							Ptprd	10.6634	0.323908	1.38e-23							Wwox	4.00179	0.337858	0.00391079		Gm13391	4.00005	2.52045	0.00268314
Tek	6.34273	0.375368	7.99e-09							Ttbk2	4.59341	0.422574	0.000107827		Sel1l3	4.55102	0.280219	0.000285603							C1qc	10.824	1.92383	2.7e-24							Ncoa1	4.01155	0.474581	0.00377336		Cdk17	4.00477	0.419118	0.00263422
Rilpl1	6.41148	0.295436	5.28e-09							Tceal3	4.60592	0.292724	0.000102002		Arhgef28	4.55859	0.473711	0.000276027							Hsp90aa1	11.5758	0.363506	6.26e-28							St8sia4	4.02951	1.14436	0.00351695		Csf3r	4.02097	0.311957	0.002467
Camkk1	6.44655	0.251977	4.25e-09							Rhob	4.69507	0.341828	6.79e-05		Itga9	4.55907	0.370154	0.00027599							Stard9	12.0178	0.832522	3.58e-30							C1qa	4.04068	0.331869	0.00337673		Eef1a1	4.02616	0.329322	0.00241692
Arhgef28	6.4616	0.300355	3.88e-09							BC052040	4.71643	0.294956	6.16e-05		Txnl1	4.5671	0.307146	0.000267804							Fth1	12.7854	0.321691	3.02e-34							Rtn3	4.04583	0.315247	0.0033109		Tcf20	4.03923	0.393303	0.00228969
Neurod2	6.47138	0.254895	3.67e-09							Nr1d1	4.72232	0.414132	5.99e-05		Cplx1	4.6088	0.280263	0.000223624							Tyrobp	13.0507	2.72455	1.02e-35							Arhgap25	4.08491	0.471442	0.00283944		Hpf1	4.04317	0.765294	0.00225861
Ndufa8	6.48506	0.309388	3.36e-09							Fnip2	4.74225	0.259301	5.49e-05		Tmem132a	4.63822	0.32513	0.000196403							Ctss	13.5558	2.10911	1.44e-38							Cd274	4.08915	2.24678	0.00279464		Galc	4.04333	0.970363	0.00225861
Slc30a4	6.51026	0.579734	2.89e-09							Ldlrad3	4.86725	0.257285	3.07e-05		Slit2	4.69592	0.326287	0.000151409							Pla2g4e	14.0663	1.11137	1.29e-41							Immp2l	4.08999	0.403608	0.00279105		Rlf	4.04442	0.5086	0.0022536
Rskr	6.58502	0.398151	1.81e-09							Gm15155	4.89406	0.250979	2.72e-05		Ccdc34	4.70346	0.32769	0.000146529							Apoe	14.9718	0.438716	2.57e-47							Nsmce2	4.09612	0.451035	0.00272457		Ywhaz	4.04777	0.363427	0.00222506
Gm10754	6.62159	0.309436	1.44e-09							Qdpr	4.93514	0.273027	2.25e-05		Olfm2	4.71209	0.298587	0.000141636							Ctsd	17.279	1.29839	1.86e-63							Gns	4.12941	0.366955	0.00236983		Socs6	4.04969	1.02016	0.00221034
Gm35909	6.67824	4.91057	1.01e-09							Nip7	4.95212	0.638505	2.08e-05		Col19a1	4.72335	0.27513	0.000135009							C1qb	17.5648	2.09182	1.4e-65							Nol4l	4.13664	0.597822	0.00230179		Cd300lf	4.05073	2.47468	0.00220401
Fkbp5	6.77948	0.365292	5.32e-10							Pde3b	4.9933	0.279273	1.71e-05		Nrbp2	4.73682	0.294804	0.00012838							C1qa	19.5549	2.11138	1.47e-81							Vps13b	4.14475	0.396267	0.00222713		Alpk1	4.05214	1.14851	0.00219415
Tmem117	6.83577	0.250016	3.7e-10							Plaa	5.01655	0.279451	1.54e-05		Shld1	4.75363	0.436977	0.000119171							Cd9	20.1608	1.49097	9.91e-87							2210408F21Rik	4.15142	0.697774	0.0021736		Cyfip1	4.06116	0.324154	0.00211445
Hrh3	6.83961	0.421445	3.62e-10							Galnt7	5.02576	0.290165	1.47e-05		Tuba4a	4.8142	0.365726	8.99e-05							Plp1	24.112	0.698572	1.03e-124							Fgfr2	4.16956	0.32579	0.00201238		Il6st	4.06517	0.491432	0.00208168
Calb1	6.89624	0.27935	2.51e-10							Grb14	5.07399	0.258865	1.16e-05		Fmn1	4.8199	0.255563	8.82e-05							Trf	25.7497	1.26024	2.23e-142							Gnaq	4.17196	0.310371	0.00199611		Herc6	4.07514	0.846948	0.00200082
A530046M15Rik	6.99154	0.328867	1.34e-10							Pdzd8	5.07678	0.303565	1.15e-05		Kctd17	4.82109	0.269678	8.78e-05							Apod	26.9113	1.0577	1.49e-155							Ralgapa1	4.2016	0.446538	0.00177317		Ints6l	4.07961	0.360099	0.0019658
Bmp1	7.01356	0.409311	1.16e-10							Erbin	5.11975	0.450661	9.29e-06		6530403H02Rik	4.83655	0.334459	8.2e-05																	Trerf1	4.21309	1.11063	0.0016894		Dab1	4.08009	0.476172	0.00196483
Slc6a7	7.0376	0.302056	9.9e-11							AV039307	5.13483	0.998302	8.6e-06		Dip2a	4.84056	0.265365	8.05e-05																	Ube2h	4.2158	0.438707	0.00167334		Tank	4.08483	0.613185	0.00192823
Prex1	7.07133	0.36545	7.95e-11							Mapkbp1	5.14024	0.274024	8.4e-06		Adgra1	4.85987	0.349451	7.36e-05																	Atg7	4.23631	0.802359	0.00153133		Tlr7	4.09721	0.564493	0.00183383
Rasal1	7.09776	0.284763	6.65e-11							Nxph1	5.17683	0.348681	6.96e-06		Maf	4.87527	0.263109	6.85e-05																	Mbp	4.24763	0.562378	0.00145961		Sltm	4.10085	0.392127	0.00180809
Mcph1	7.17761	0.263845	3.86e-11							Col19a1	5.19447	0.297947	6.36e-06		Zfp182	4.88366	0.293027	6.58e-05																	Tent5c	4.25246	1.20875	0.0014355		Hnrnpu	4.10107	0.355948	0.00180809
Bri3	7.18151	0.254159	3.77e-11							Ranbp17	5.26651	0.270373	4.44e-06		Srsf2	4.94798	0.261083	4.91e-05																	Fkbp1a	4.26229	0.518172	0.00137718		Dmxl2	4.10333	0.802021	0.00179457
Cux2	7.20835	0.289794	3.13e-11							Zbtb18	5.28278	0.285278	4.09e-06		Map4k2	4.9682	0.346054	4.48e-05																	Lingo2	4.27094	0.559359	0.00132813		Lamp1	4.10972	0.417557	0.0017512
Zmiz1os1	7.24796	0.301378	2.38e-11							Nefm	5.30135	0.255655	3.71e-06		Btbd11	4.99238	0.255482	4.04e-05																	Nrg3	4.27732	0.347797	0.00129382		Ctnna2	4.10987	0.464479	0.0017512
2700054A10Rik	7.35926	0.408005	1.09e-11							Opalin	5.30668	0.367581	3.62e-06		Gm19938	5.00534	0.301664	3.84e-05																	Iqsec1	4.2824	1.07923	0.001271		Dhrs3	4.11299	0.814779	0.00173218
Matn2	7.44677	0.44358	5.83e-12							A330008L17Rik	5.34872	0.351446	2.93e-06		Coro6	5.0634	0.394886	2.9e-05																	Sh3bp2	4.29357	0.760973	0.00121166		Fkbp1a	4.11652	0.463751	0.00170859
Map2k6	7.52857	0.26274	3.24e-12							Kctd8	5.36909	0.502449	2.65e-06		Pdzrn3	5.0854	0.413858	2.61e-05																	Sik3	4.29858	0.485539	0.00119056		Dgki	4.11715	0.728424	0.00170671
6530403H02Rik	7.63665	0.34781	1.46e-12							Fcrls	5.42847	1.67549	1.94e-06		Miat	5.09553	0.251919	2.48e-05																	Rpl10a	4.30088	0.595322	0.00118127		Arid1b	4.12149	0.340753	0.00167759
Gm41361	7.65443	0.334046	1.29e-12							St18	5.43353	0.564192	1.89e-06		Scn1b	5.15495	0.254837	1.87e-05																	Gls	4.30884	0.416244	0.00114242		Magi1	4.12253	0.321019	0.0016727
Gsg1l	7.7404	0.266854	6.83e-13							Vstm2a	5.62707	0.254979	6.63e-07		Tmem178	5.17335	0.342377	1.7e-05																	Rab7b	4.31663	3.63088	0.00110848		Grm5	4.12578	0.37109	0.00165198
Greb1l	7.77721	0.30466	5.19e-13							Cd74	5.65138	1.66339	5.83e-07		Selenom	5.19022	0.328722	1.57e-05																	Lyz2	4.33387	0.920146	0.00103299		Elf2	4.13125	0.441793	0.00161577
Chrd	7.79682	0.288906	4.49e-13							Cplx1	5.79292	0.287594	2.67e-07		Btf3	5.21003	0.404604	1.43e-05																	Agap1	4.33609	0.780895	0.00102521		Dym	4.13927	0.583074	0.00156283
Dbp	7.86747	0.494905	2.68e-13							Calb1	5.879	0.261498	1.63e-07		Nfib	5.22501	0.27325	1.33e-05																	Axl	4.34975	1.8045	0.000973403		Asb10	4.1393	3.1264	0.00156283
Selenom	7.87724	0.26848	2.5e-13							Picalm	5.88298	0.253877	1.61e-07		Ccdc136	5.22988	0.311935	1.31e-05																	Efna5	4.35222	1.31428	0.000967553		Gm50445	4.13971	6.46009	0.00156283
Bsdc1	7.89613	0.426988	2.17e-13							Ddx3x	5.89118	0.309805	1.53e-07		Ndufb9	5.23337	0.272706	1.29e-05																	Mrc2	4.35245	1.42572	0.000967553		Atrx	4.1438	0.384058	0.00153984
Galnt16	7.90533	0.276	2.03e-13							Grn	5.93335	0.753626	1.23e-07		5031439G07Rik	5.29073	0.281167	9.77e-06																	A930007I19Rik	4.35385	1.5543	0.000965395		Lims1	4.14435	0.343904	0.00153868
Aifm3	7.9843	0.259772	1.11e-13							Ppp1r14a	5.93467	0.525007	1.22e-07		Dbp	5.31933	0.518598	8.4e-06																	Soat1	4.3628	0.780816	0.000931605		Ube2e2	4.14489	0.502786	0.00153753
Slit1	8.02076	0.268944	8.35e-14							Capzb	6.18745	0.257052	2.77e-08		Nedd8	5.48891	0.342614	3.53e-06																	Lrmp	4.36582	0.7878	0.000921254		Sik3	4.14595	0.435681	0.00153301
Ccdc39	8.08226	0.346151	5.2e-14							Rreb1	6.18771	0.367527	2.77e-08		Hpca	5.51115	0.330828	3.14e-06																	Sulf2	4.37568	1.8677	0.000885283		Hnrnpll	4.14731	0.944002	0.00152641
Alad	8.22743	0.992845	1.66e-14							Sord	6.21284	1.07398	2.39e-08		Mrpl41	5.53297	0.418336	2.79e-06																	A430093F15Rik	4.40566	3.53218	0.000781637		Stau2	4.14975	0.618362	0.00151272
Syn3	8.23113	0.257655	1.62e-14							Tspan2	6.34413	0.610481	1.08e-08		Trf	5.54661	0.343324	2.61e-06																	Srpk2	4.4123	0.426568	0.000760089		Dlgap1	4.15682	0.355663	0.0014691
N4bp2l1	8.26669	0.304592	1.26e-14							Ccdc136	6.34898	0.25129	1.05e-08		Alad	5.56748	1.0642	2.34e-06																	Large1	4.42464	0.349552	0.000719879		Mbp	4.15824	0.493061	0.00146245
Rasgrf2	8.2783	0.279188	1.15e-14							Etv6	6.36874	0.305054	9.33e-09		Eif3j2	5.59613	4.57061	2e-06																	Tspan5	4.42741	0.581209	0.000712612		Mtdh	4.15943	0.338319	0.00145724
Zfp697	8.33604	0.294351	7.31e-15							Gab2	6.47307	0.328387	4.88e-09		Kcnmb2	5.60257	0.283129	1.93e-06																	Nptn	4.42886	0.346731	0.000709764		Kcnd2	4.16239	0.389805	0.00144087
Gng3	8.37715	0.275476	5.27e-15							Slc30a4	6.48346	0.646803	4.58e-09		Slc17a7	5.60614	0.338079	1.9e-06																	Aig1	4.43556	0.518084	0.000691816		Golga4	4.17073	0.596988	0.00139146
Mrpl41	8.54662	0.307665	1.33e-15							Coq9	6.49638	0.470032	4.22e-09		Phka2	5.60917	0.29729	1.87e-06																	Gm50445	4.43853	6.70319	0.000684216		Enpp2	4.17756	0.778779	0.0013526
Pafah2	8.67599	1.36758	4.58e-16							Scoc	6.50753	0.301536	3.93e-09		2900097C17Rik	5.69402	0.281259	1.17e-06																	Ttc3	4.45071	0.328336	0.000648306		Gm49969	4.18058	2.22758	0.00133701
Rbbp4	8.7245	0.295715	3.14e-16							Gm35909	6.52094	4.86568	3.62e-09		Mif	5.69679	0.296689	1.16e-06																	Slc16a7	4.46631	0.595359	0.000604474		Rbms1	4.18502	0.663557	0.00131551
Ndst3	8.79061	0.25929	1.85e-16							Gm32014	6.56224	0.397705	2.8e-09		Chchd10	5.72562	0.271127	9.94e-07																	Csmd1	4.47922	0.372276	0.000572214		Trak1	4.188	0.562739	0.00130058
Mapkbp1	8.90464	0.405183	7.05e-17							Lamp2	6.64824	0.276916	1.63e-09		Bend6	5.73464	0.264691	9.56e-07																	Eef1a1	4.48018	0.37985	0.000571229		Ftl1	4.1897	0.577155	0.00129301
Tmem132a	8.97563	0.268761	3.82e-17							Il33	6.67104	0.716342	1.41e-09		Slc1a2	5.80118	0.26772	6.68e-07																	Dpp10	4.48025	0.363639	0.000571229		Gusb	4.19199	0.678713	0.00128218
Smad3	9.10097	0.320828	1.28e-17							Ly6e	6.68199	0.304101	1.31e-09		Ppp1r2	5.89484	0.255341	4e-07																	P2rx4	4.48385	0.577191	0.000564633		Ccny	4.19751	0.458487	0.00125344
Eif3j2	9.16366	4.11034	7.38e-18							H2-K1	6.72034	1.22682	1.02e-09		Sub1	5.91326	0.262586	3.63e-07																	Il1rapl1	4.50248	0.463242	0.000520237		App	4.20414	0.325622	0.00121932
Sdk2	9.39356	0.374996	9.55e-19							Cd68	6.74629	1.93596	8.69e-10		Osbpl3	5.93435	0.284187	3.23e-07																	Ptpra	4.50277	0.382825	0.000520237		Spred1	4.20513	0.489137	0.00121606
9130024F11Rik	9.46749	0.358525	4.84e-19							D10Wsu102e	6.82334	0.265417	5.32e-10		Gm32014	6.01994	0.745289	1.98e-07																	Klf12	4.54685	0.37789	0.000427817		Grin2b	4.21332	0.38342	0.00118079
Trpc6	9.48062	0.326971	4.32e-19							Fhit	6.89401	0.329888	3.36e-10		Kcnip4	6.03969	0.267737	1.78e-07																	H2-K1	4.58998	0.7386	0.000350255		Ccl3	4.22687	4.10266	0.0011138
Cpeb1	9.52772	0.2581	2.8e-19							Lrmda	6.9653	0.876148	2.09e-10		Grik1	6.04139	0.3185	1.77e-07																	Arhgap17	4.60254	0.403442	0.000331692		Rbpj	4.22702	0.378509	0.0011138
Ptprk	9.6465	0.254165	9.45e-20							Pdia3	7.03684	0.25362	1.3e-10		Man1c1	6.08195	0.346994	1.38e-07																	Gm13919	4.60585	3.00116	0.000328348		Cnrip1	4.24409	0.83044	0.00103697
Plekha6	9.81213	0.264751	2.03e-20							Rasgrf2	7.13814	0.261767	6.59e-11		Mt3	6.1442	0.312188	9.61e-08																	Phip	4.60755	0.496346	0.000326632		Rasa4	4.24421	0.610191	0.00103697
Ociad2	9.81869	0.262139	1.93e-20							Fabp5	7.45071	0.339261	7.25e-12		Slc1a1	6.16076	0.252238	8.73e-08																	Atp6v1c1	4.6094	0.578814	0.000324676		Prkag2	4.25567	0.616839	0.000988115
Slc24a4	9.87042	0.353503	1.17e-20							Psmd1	7.47748	0.268743	6e-12		Pkm	6.17417	0.285372	8.13e-08																	Sgcz	4.62025	0.605784	0.000309055		Babam2	4.26021	0.398765	0.000969903
Sec14l2	9.87569	0.707597	1.11e-20							Lcorl	7.50356	0.284973	4.98e-12		Ncdn	6.17668	0.345109	8.05e-08																	Pnpla7	4.62532	0.407033	0.000302477		A330023F24Rik	4.26154	0.53567	0.000965845
Hacd4	10.2173	0.590386	4e-22							Rps9	7.64226	0.258692	1.82e-12		Kazn	6.19588	0.341367	7.21e-08																	Fbxl17	4.65233	0.355914	0.000267002		Cadps	4.26398	0.507041	0.000957008
Coq9	10.3033	0.630677	1.73e-22							Cyba	7.69818	1.55937	1.2e-12		Slc24a3	6.20412	0.267437	6.87e-08																	Cpd	4.65313	1.1626	0.000266755		Dock7	4.26613	0.51952	0.000949459
Sfi1	10.4245	0.421747	5.27e-23							Rbfox1	7.77671	0.270115	6.69e-13		Cacna2d3	6.25167	0.260852	5.17e-08																	Creb3l2	4.68263	0.827565	0.000233158		Pja2	4.27413	0.422771	0.000920819
Slc1a1	10.4343	0.277719	4.8e-23							Lamp1	7.98331	0.250437	1.38e-13		Rbbp4	6.27724	0.376542	4.45e-08																	Igf1r	4.69553	0.473751	0.000219573		Coro1c	4.27837	0.821497	0.000905036
Hlf	10.5412	0.27798	1.65e-23							Laptm5	8.06309	1.60468	7.38e-14		Zbtb16	6.29369	0.393202	4.02e-08																	Rnf150	4.70314	0.6273	0.000212179		Wdr7	4.28423	0.613151	0.000883048
Gpr137c	10.6393	0.348526	5.91e-24							Tmem135	8.10146	0.261998	5.43e-14		2210408F21Rik	6.30517	0.253977	3.77e-08																	Cpq	4.72212	1.15681	0.000193893		Olfr112	4.3008	2.72796	0.000820973
Hs6st3	10.6424	0.261876	5.78e-24							Hlf	8.12714	0.274614	4.48e-14		Bsdc1	6.40191	0.527994	2.11e-08																	Smyd3	4.7592	0.399013	0.000163433		Camta1	4.30228	0.544591	0.000816942
Gpatch2	10.7182	0.389893	2.71e-24							Slc12a2	8.13123	0.38751	4.36e-14		Sncb	6.40312	0.332253	2.1e-08																	Abcb1b	4.76055	0.784739	0.000163039		Rab40c	4.30231	0.597857	0.000816942
Slc4a3	10.7674	0.299019	1.64e-24							Tubb4a	8.23243	0.288547	1.96e-14		Canx	6.42858	0.281609	1.8e-08																	Colec12	4.81417	2.06721	0.000126618		Grm7	4.30249	0.459852	0.000816942
Extl1	10.806	0.787547	1.12e-24							Npc2	8.30808	0.771578	1.07e-14		Zfp536	6.48283	0.371052	1.28e-08																	Apobec1	4.84221	0.702682	0.000110333		Ppm1e	4.30276	0.5348	0.000816942
Atp11b	10.9056	0.299861	3.82e-25							Dscaml1	8.5674	0.289015	1.24e-15		Kifc2	6.49117	0.282164	1.21e-08																	Cdk14	4.86746	0.451221	9.81e-05		Gm37168	4.31292	1.85402	0.00078409
Gm15155	10.9149	0.452723	3.49e-25							Lsamp	8.57062	0.259092	1.21e-15		Pdzrn4	6.52918	0.264962	9.47e-09																	Man1c1	4.86955	0.453398	9.73e-05		Celf1	4.31368	0.359543	0.000782779
Prkcg	11.0459	0.267	8.42e-26							Ppp1cb	8.58698	0.250959	1.06e-15		Gm15155	6.55253	0.348796	8.14e-09																	Stag1	4.89601	0.391064	8.54e-05		Fam155a	4.32446	0.426608	0.000749462
2210408F21Rik	11.0717	0.262286	6.39e-26							Canx	8.84786	0.274945	1.16e-16		Atp11b	6.55928	0.263491	7.82e-09																	Abr	4.89711	0.450445	8.52e-05		Spag9	4.33826	0.375086	0.000705179
Adcy9	11.1739	0.273581	2.12e-26							Eif3j2	8.86794	4.09566	9.71e-17		Gm46102	6.6406	0.602112	4.72e-09																	3110082I17Rik	4.90492	0.52614	8.21e-05		Ipcef1	4.33873	0.641776	0.000704933
Gm1976	11.2589	0.32247	8.34e-27							Man1c1	8.98801	0.436606	3.38e-17		Gapdh	6.70526	0.256819	3.14e-09																	Eepd1	4.91338	1.32792	7.91e-05		Cnksr2	4.339	0.53422	0.000704933
Hpca	11.2849	0.32186	6.3e-27							Celf2	9.0269	0.289557	2.42e-17		Egfem1	6.77502	0.304389	2e-09																	Klhl6	4.91621	0.835185	7.83e-05		Synj2	4.35631	1.34204	0.000652973
Pdzd2	11.3482	0.348116	3.11e-27							Sirpa	9.05841	0.27	1.84e-17		Gabbr2	6.81191	0.253257	1.56e-09																	Mthfs	4.93031	0.68796	7.33e-05		Nlrc5	4.36422	1.28779	0.000630921
Lyst	11.5853	0.301527	2.14e-28							Fgf13	9.06463	0.41849	1.75e-17		Sgcz	6.81284	0.265939	1.56e-09																	Prkch	4.9885	0.646895	5.45e-05		Etv6	4.36464	0.341364	0.000630866
Man1c1	11.7313	0.49492	3.97e-29							Lhfpl3	9.06622	0.273677	1.73e-17		Cnr1	6.82684	0.379151	1.44e-09																	Bcar3	4.99869	2.1375	5.2e-05		Rian	4.38047	0.51264	0.000588855
Gm26691	11.8042	0.506837	1.79e-29							Mal	9.07395	0.253403	1.63e-17		Sparcl1	6.84815	0.318326	1.27e-09																	Itgax	4.9992	3.06774	5.2e-05		Ddx3x	4.39404	0.682742	0.000555251
Upp2	11.9447	0.272497	3.4e-30							Ttr	9.10268	0.493205	1.26e-17		Khdrbs3	6.9663	0.276026	5.77e-10																	Rai14	5.02885	2.02369	4.49e-05		Rabgap1l	4.43443	0.501472	0.000462372
Focad	11.9765	0.309602	2.36e-30							H2-D1	9.19423	1.0067	5.55e-18		Kctd8	7.02027	0.318468	3.95e-10																	Atxn10	5.02969	0.562332	4.49e-05		Ankrd12	4.4351	0.389845	0.00046178
Snhg12	12.0328	0.635573	1.26e-30							Plcl1	9.22847	0.314364	4.1e-18		Phf24	7.0208	0.260854	3.95e-10																	Fgf14	5.06248	0.498038	3.79e-05		R3hdm1	4.443	0.370022	0.000446763
Serpini1	12.0431	0.297777	1.14e-30							Serpina3n	9.28849	2.73043	2.42e-18		Xist	7.06595	0.376083	2.9e-10																	Rnf144b	5.0777	1.38065	3.51e-05		Sat1	4.44925	0.384637	0.000434763
Srrm4	12.0807	0.2828	7.34e-31							Cpeb1	9.46691	0.309814	4.8e-19		Atpif1	7.18654	0.278984	1.28e-10																	Dtnbp1	5.0988	0.717915	3.18e-05		Afdn	4.45571	0.73832	0.000422637
Arl15	12.2154	0.29069	1.44e-31							Timp2	9.53661	0.457809	2.54e-19		Gm10125	7.22013	0.342676	1.01e-10																	Fnip1	5.16982	0.517699	2.2e-05		Slc15a3	4.45763	0.781835	0.000420058
Cntnap5a	12.2508	0.305098	9.52e-32							Mbp	9.78871	0.28996	2.35e-20		Srp14	7.26476	0.495606	7.61e-11																	Actr3b	5.17579	1.56779	2.14e-05		Dmd	4.4632	0.565561	0.000410399
Ndn	12.3269	0.760821	3.8e-32							Magi2	9.79601	0.257204	2.21e-20		Pex5l	7.27677	0.290957	7.02e-11																	Esrrg	5.17924	1.12849	2.11e-05		Erc2	4.47878	0.505492	0.00038369
Pde1a	12.5916	0.287676	1.43e-33							Slc2a13	9.83994	0.274277	1.45e-20		Sfi1	7.27791	0.398957	7.01e-11																	Efr3b	5.21294	2.03263	1.78e-05		Grik2	4.4796	0.534335	0.000382922
Sirpa	12.694	0.331659	3.99e-34							Klk6	9.89638	2.85791	8.3e-21		Srcin1	7.37671	0.252454	3.55e-11																	Lamp2	5.22808	0.551668	1.65e-05		Slc38a6	4.49424	0.755805	0.00035817
Catspere2	12.8371	0.402707	6.49e-35							2210408I21Rik	9.92759	0.283814	6.16e-21		Catspere2	7.68842	0.367488	3.72e-12																	Slc25a25	5.22811	1.29952	1.65e-05		St8sia4	4.50445	1.16143	0.000342016
Sncb	12.9115	0.338074	2.54e-35							Tmem30a	10.0256	0.305514	2.36e-21		Cox4i1	7.69249	0.255774	3.67e-12																	Adarb1	5.2855	1.08014	1.22e-05		Chd7	4.51179	0.37975	0.000331005
Miat	13.0531	0.261859	4.09e-36							Cntnap5b	10.1053	0.33737	1.09e-21		Gpi1	7.76129	0.282285	2.22e-12																	Pkm	5.29568	0.687332	1.16e-05		Morrbid	4.51964	1.09936	0.000319571
Uchl1	13.0737	0.273278	3.2e-36							Galntl6	10.1098	0.256783	1.05e-21		Gpr137c	7.80514	0.343968	1.63e-12																	Csmd3	5.29641	0.397508	1.16e-05		Slc16a10	4.52561	0.747872	0.000311256
Xist	13.3668	0.427207	6.84e-38							Cltc	10.1109	0.293801	1.05e-21		Nrg3	7.84678	0.28269	1.19e-12																	Syt1	5.31467	0.387056	1.05e-05		Rock1	4.53362	0.428191	0.000300808
Patj	13.3748	0.653649	6.31e-38							Srp14	10.3394	0.441579	1.04e-22		Gabrb2	7.87317	0.252464	9.7e-13																	Nceh1	5.32537	0.908488	1e-05		Gab2	4.54395	0.313263	0.000286981
Egfem1	13.4722	0.381711	1.74e-38							Mag	10.378	0.716942	7.22e-23		Ppib	7.88175	0.355667	9.15e-13																	Ctse	5.3602	2.85663	8.32e-06		Dnajc13	4.55006	0.487699	0.00027983
Dnm1	13.5203	0.269002	9.33e-39							Fcer1g	10.5786	1.66784	9.03e-24		Pcsk1n	8.01858	0.275031	3.16e-13																	Nlgn1	5.37295	0.477402	7.83e-06		Adgrb3	4.55326	0.410845	0.000276128
Hivep3	13.5805	0.281962	4.23e-39							Ftl1	10.5829	0.43575	8.71e-24		Frmd5	8.10085	0.257484	1.69e-13																	Gm16183	5.38394	2.06149	7.42e-06		Ptprg	4.55503	1.06987	0.000274333
Lrrtm4	13.6105	0.318143	2.89e-39							Rps14	10.6528	0.250682	4.23e-24		Snhg12	8.10587	0.697101	1.64e-13																	Ppard	5.38994	0.812367	7.2e-06		Hsp90aa1	4.556	0.349708	0.000273585
Fhit	13.9943	0.557889	1.55e-41							Ywhab	10.7609	0.294791	1.35e-24		Grid2	8.12916	0.285056	1.37e-13																	Trps1	5.44531	0.698431	5.37e-06		Blnk	4.56514	0.375644	0.000262439
Gm32014	14.1052	0.740166	3.47e-42							Cadm2	10.8689	0.291051	4.25e-25		Cntnap5a	8.14344	0.293791	1.23e-13																	Lpl	5.45721	2.29062	5.04e-06		Phf20l1	4.56875	0.435229	0.00025845
Samd12	14.2643	0.285767	3.72e-43							Fgf14	10.9258	0.266651	2.34e-25		Cntn4	8.18945	0.295515	8.49e-14																	Aopep	5.46632	0.551239	4.84e-06		Rasal2	4.57537	0.493039	0.000250896
Srp14	14.9768	0.56346	1.1e-47							Kcnd2	10.9502	0.261026	1.82e-25		Arhgap26	8.23819	0.25514	5.79e-14																	Nrxn1	5.47766	0.414187	4.58e-06		Rnf144b	4.57661	1.21978	0.000249896
Lncpint	15.1013	0.279417	1.75e-48							Nlgn1	10.9987	0.285757	1.08e-25		Hacd4	8.34769	0.54478	2.36e-14																	Irf8	5.49254	0.530333	4.22e-06		Aff4	4.58656	0.496408	0.000238731
Camk2a	15.104	0.268902	1.75e-48							Psap	11.0119	0.266447	9.5e-26		Focad	8.4747	0.259716	8.31e-15																	Ank2	5.49768	0.395986	4.12e-06		Wipf1	4.59981	0.354446	0.000225783
A230057D06Rik	15.1435	0.307784	1e-48							Kcnq5	11.0383	0.276084	7.15e-26		Rbms3	8.51657	0.255421	5.95e-15																	Cd180	5.5198	0.606854	3.65e-06		Rab7	4.60091	0.568239	0.000225028
Ptprd	15.3771	0.264506	2.91e-50							Dlg2	11.0569	0.332424	5.94e-26		Coq9	8.87501	0.835223	2.79e-16																	Gnptab	5.54071	1.40346	3.27e-06		Lmo2	4.61337	0.54459	0.000212362
Pla2g4e	15.489	0.697451	5.39e-51							Lars2	11.1209	0.278518	2.97e-26		Gm1976	8.91814	0.408674	1.95e-16																	Itpkb	5.5447	0.705534	3.21e-06		Daam1	4.61616	0.666138	0.000209931
A330076H08Rik	15.8248	0.423622	2.89e-53							Nrxn1	11.1355	0.267302	2.55e-26		Slc44a5	8.99696	0.46058	1.01e-16																	Susd6	5.55118	0.631947	3.11e-06		Slc3a2	4.62117	0.772895	0.000206141
Ppia	15.8653	0.284244	1.59e-53							Plxdc2	11.1535	0.486781	2.1e-26		Gabrg3	9.16492	0.30501	2.24e-17																	Tec	5.55525	0.645537	3.05e-06		Timp2	4.62817	0.596809	0.000200082
Ppib	15.9597	0.344933	3.72e-54							Gabra1	11.2661	0.299349	6.32e-27		Agbl4	9.66196	0.289049	2.36e-19																	Nfe2l2	5.56529	0.733731	2.89e-06		C4b	4.63538	1.85595	0.000193612
Camk2n1	16.9441	0.31824	3.44e-61							Egfem1	11.3676	0.332778	2.06e-27		Lrrtm4	9.66828	0.273097	2.26e-19																	Ddx31	5.57541	1.1901	2.75e-06		Rufy3	4.63596	0.556572	0.000193449
Dpp10	17.3769	0.423519	2.12e-64							Pex5l	11.6074	0.259393	1.33e-28		Peg3	9.67794	0.269501	2.1e-19																	Chn2	5.58628	0.416983	2.59e-06		Atp6v0d2	4.63931	5.57971	0.000190723
Ewsr1	18.0052	0.371766	3.25e-69							Ly86	11.8421	2.29637	8.67e-30		Ptprt	9.74334	0.38633	1.13e-19																	Runx1	5.64801	0.416191	1.83e-06		Hacd2	4.64715	0.854206	0.000183978
Prkn	18.8878	0.38805	3.04e-76							Erbb4	12.0641	0.447794	6.52e-31		Xkr4	9.78233	0.286545	7.84e-20																	Zfp704	5.65803	1.02589	1.74e-06		Rbm25	4.65032	0.364743	0.000181531
Stmn1	20.0238	0.379801	1.04e-85							Opcml	12.1108	0.318872	3.74e-31		Gm26691	9.82559	0.405437	5.46e-20																	Fam219a	5.66103	0.82319	1.72e-06		Clip1	4.65183	0.494018	0.000180568
Tshz3	21.2316	0.670019	2.24e-96							Hs6st3	12.1128	0.3144	3.71e-31		Ndn	9.96815	1.06234	1.44e-20																	H2-D1	5.72144	0.86879	1.24e-06		Thrap3	4.65211	0.576417	0.000180568
Tmem181a	23.3148	0.686626	1.72e-116							2900097C17Rik	12.1264	0.321095	3.19e-31		Gm13052	10.285	0.469351	5.8e-22																	F630206G17Rik	5.72684	2.96185	1.2e-06		Ildr2	4.65446	0.613446	0.000179109
Stard9	24.6225	1.14393	4.98e-130							Fau	12.2519	0.304434	7.05e-32		Patj	10.4989	0.665145	6.68e-23																	Myo9b	5.76943	0.717903	9.43e-07		Fam129a	4.66207	0.854737	0.000173544
										Mdga2	12.2657	0.271654	6.04e-32		Uchl1	10.6052	0.422141	2.21e-23																	Peli2	5.77552	0.688895	9.13e-07		Pkp4	4.6748	0.612811	0.000164115
										Cst7	12.5014	5.16652	3.42e-33		Camk2n1	10.6531	0.381346	1.43e-23																	Cpeb2	5.81009	0.914579	7.6e-07		C030034L19Rik	4.69056	3.18227	0.000152582
										Ptprd	12.5099	0.373035	3.15e-33		Tshz3	10.8526	0.795636	1.72e-24																	Ptprd	5.86293	0.417921	5.61e-07		Svil	4.70187	0.706915	0.000145254
										Nav3	12.8087	0.303415	7.2e-35		Cdh13	11.0277	0.446087	2.66e-25																	Abcd2	5.86325	0.893676	5.61e-07		Vti1a	4.70695	0.383929	0.000141974
										Ubr3	12.8377	0.289102	5.04e-35		Ptprd	11.0331	0.331162	2.6e-25																	Acer3	6.0164	0.551296	2.25e-07		Phlpp1	4.70781	0.707533	0.000141775
										Car2	13.108	0.563031	1.57e-36		Prkn	11.3682	0.288786	6.62e-27																	Ranbp9	6.07691	0.714164	1.55e-07		Rusc2	4.70791	1.33911	0.000141775
										Qk	13.4635	0.394299	1.47e-38		Ppia	11.3703	0.33819	6.62e-27																	Spp1	6.14157	3.37088	1.06e-07		Raet1e	4.72055	0.948091	0.000133906
										Actb	13.7434	0.264571	3.26e-40		Fhit	11.5116	0.578939	1.38e-27																	Cers6	6.14809	0.984189	1.02e-07		Ablim1	4.7262	0.735851	0.000130503
										Frmd4a	13.7481	0.274466	3.13e-40		Tmsb4x	12.0181	0.316419	3.57e-30																	Ddhd1	6.15263	1.3523	9.98e-08		Cd274	4.72749	2.327	0.000129948
										Enpp2	13.7822	0.455772	1.99e-40		Ewsr1	12.0799	0.321449	1.77e-30																	Tbc1d4	6.18328	1.26227	8.38e-08		Tcf12	4.74118	0.412654	0.000121717
										Pcdh9	13.8247	0.375705	1.13e-40		Slc24a2	12.1185	0.355479	1.29e-30																	Kcnq1ot1	6.18499	0.79693	8.33e-08		Ccdc88a	4.74137	0.529871	0.000121717
										Pla2g4e	14.2171	0.669362	4.7e-43		Tmem181a	12.8789	0.553382	1.08e-34																	Fgr	6.21112	1.64328	7.16e-08		Rtn3	4.74896	0.377246	0.000117863
										Spp1	14.3708	2.80823	5.29e-44		Pla2g4e	13.1513	1.04923	3.54e-36																	Sirpa	6.23535	0.433384	6.17e-08		A930007I19Rik	4.75236	1.54489	0.000116141
										Sgcz	14.4028	0.350073	3.41e-44		Stard9	14.8186	0.996345	3.39e-46																	Kynu	6.24509	3.86734	5.82e-08		Pign	4.76447	0.692474	0.000109846
										Camk2n1	14.6991	0.292718	4.6e-46		Stmn1	17.3026	0.588611	2.06e-63																	Cd63	6.2868	0.883196	4.55e-08		Abl2	4.77098	0.589775	0.000106576
										Csmd1	15.1965	0.373362	2.77e-49																						Dpy19l4	6.31243	0.755327	3.89e-08		Sulf2	4.77659	1.89949	0.000103869
										Nrg3	15.2924	0.386585	6.57e-50																						Tyrobp	6.35385	0.961625	3.03e-08		Cpq	4.7797	1.10153	0.000102489
										Cntnap2	15.3993	0.331976	1.3e-50																						Ppm1h	6.39561	0.48759	2.34e-08		Lrmp	4.78155	0.794021	0.000101766
										Lyz2	15.7972	2.52084	2.63e-53																						Nav3	6.47556	0.440565	1.39e-08		Pkm	4.78234	0.577295	0.000101583
										Cd63	15.8986	0.713546	5.57e-54																						Dnajb14	6.48107	1.04614	1.35e-08		Irak2	4.80265	0.403086	9.2e-05
										Lingo2	16.0759	0.404189	3.34e-55																						Cdk19	6.52964	0.65718	9.85e-09		Gas2l3	4.81977	2.95533	8.48e-05
										App	16.3069	0.283934	8.08e-57																						Bcl2	6.55424	1.20857	8.45e-09		Magi2	4.83928	0.454588	7.71e-05
										Ctsl	16.4106	0.648556	1.52e-57																						Aplp2	6.68173	0.773017	3.61e-09		Hpse	4.84579	3.83195	7.47e-05
										Ctsz	16.8096	1.28299	2.04e-60																						St6gal1	6.73316	0.758508	2.56e-09		Gab3	4.86322	1.12255	6.86e-05
										Kcnip4	17.034	0.475196	4.68e-62																						Dlg2	6.73901	0.494841	2.48e-09		Oxr1	4.86486	0.393579	6.82e-05
										Lrrtm4	17.1703	0.434202	4.68e-63																						Tnfsf8	6.74463	2.16709	2.4e-09		Cacna1d	4.88078	0.381014	6.32e-05
										Neat1	17.7468	0.756238	2.01e-67																						Fam20c	6.75943	2.29004	2.19e-09		Adcy9	4.90058	0.652869	5.74e-05
										Cldn11	17.7612	1.09175	1.62e-67																						Myo1f	6.77476	0.503679	1.98e-09		Tafa1	4.90572	0.786078	5.6e-05
										Ctsb	18.02	0.587367	1.62e-69																						Clint1	6.86231	0.696909	1.09e-09		Eya4	4.90686	0.759233	5.58e-05
										C4b	18.1658	3.02936	1.26e-70																						Pfkfb3	6.87344	1.12951	1.02e-09		Rai1	4.91262	0.63945	5.43e-05
										B2m	18.9176	1.15357	1.12e-76																						Baiap2l2	6.89302	7.6238	8.94e-10		Sh3pxd2b	4.9417	2.08979	4.7e-05
										Trem2	19.0395	2.34762	1.16e-77																						Lncpint	6.92165	0.576926	7.35e-10		Tenm2	4.94439	0.45315	4.65e-05
										Hexb	19.3568	0.632367	2.73e-80																						Plekha1	6.93189	1.03179	6.88e-10		Mapkapk2	4.948	1.02738	4.57e-05
										Apoe	19.507	0.365954	1.55e-81																						Pvt1	6.97778	0.628302	5e-10		Slc16a7	4.96044	0.612346	4.31e-05
										Dpp10	19.6288	0.531998	1.51e-82																						Dgkd	7.00515	0.626096	4.14e-10		Clic4	4.97147	1.48567	4.1e-05
										Hsp90aa1	19.7385	0.390593	1.85e-83																						Gm26714	7.01093	3.14274	3.99e-10		Rin2	4.98025	0.542589	3.92e-05
										C1qc	20.6781	1.75095	1.07e-91																						Tpd52	7.03743	0.871899	3.32e-10		Lrguk	4.98398	1.35859	3.87e-05
										Stard9	21.3471	1.04677	8.77e-98																						Trf	7.05112	0.648949	3.03e-10		4931422A03Rik	4.99187	0.748745	3.73e-05
										Tyrobp	24.7279	2.71733	1.34e-131																						Cst7	7.05321	4.9376	3e-10		Abcb1b	4.99651	0.754428	3.65e-05
										Ctss	26.0558	2.02765	3.18e-146																						Oxct1	7.06075	0.625275	2.86e-10		Ncoa1	4.99692	0.54062	3.65e-05
										C1qb	30.4261	1.85318	7.59e-200																						Chst11	7.08177	0.846501	2.48e-10		Atp6v1a	5.02498	0.61669	3.18e-05
										Ctsd	33.1664	1.49454	1.13e-237																						B2m	7.1844	0.964275	1.21e-10		Kif13b	5.02686	0.523172	3.15e-05
										C1qa	33.6717	1.82341	5.91e-245																						Gpnmb	7.20991	5.58098	1.01e-10		Slf2	5.0326	0.58733	3.07e-05
										Cd9	33.6937	1.32129	3.28e-245																						Ctsl	7.21123	0.811998	1.01e-10		Kcnj2	5.03432	2.06968	3.05e-05
										Plp1	35.0931	0.660333	4.72e-266																						Sipa1l2	7.33303	0.669334	4.18e-11		Gtdc1	5.03874	0.451996	2.99e-05
										Apod	42.6515	0.965555	0																						Ctsz	7.34756	0.79608	3.8e-11		Hexa	5.0422	0.657069	2.95e-05
										Trf	46.582	1.28387	0																						Osbpl8	7.36046	0.800984	3.48e-11		Cd68	5.04235	1.39603	2.95e-05
																																			St8sia6	7.37473	2.23099	3.19e-11		Atp6v1b2	5.0424	0.552407	2.95e-05
																																			Sox5	7.42459	1.73489	2.21e-11		Usp9x	5.04771	0.505222	2.89e-05
																																			Plekhm2	7.5616	0.939569	7.82e-12		Arsb	5.05127	0.511037	2.85e-05
																																			Csf2ra	7.56955	0.952375	7.41e-12		Elk3	5.05406	0.452588	2.81e-05
																																			Ccnd3	7.61069	0.610641	5.43e-12		Lpp	5.05474	0.588576	2.81e-05
																																			Fth1	7.65722	0.439618	3.81e-12		Cldn11	5.07507	1.09767	2.54e-05
																																			Rad51b	7.67009	1.27898	3.48e-12		Slc11a1	5.07854	0.785143	2.5e-05
																																			Kcnip4	7.7267	0.555382	2.26e-12		Cd48	5.10104	1.02628	2.22e-05
																																			Pacsin1	7.736	1.15103	2.12e-12		Tlk1	5.10706	0.638462	2.16e-05
																																			Plekhh2	7.8156	2.28602	1.14e-12		Snx30	5.1134	0.571318	2.1e-05
																																			Ldlrad3	7.96467	2.42098	3.5e-13		Kpna4	5.12498	0.479723	1.98e-05
																																			2023-03-03	8.09896	1.82935	1.21e-13		Rpl10a	5.14175	0.657378	1.82e-05
																																			Arid5b	8.11546	0.919358	1.07e-13		Lrp1b	5.14357	0.442037	1.81e-05
																																			Gcnt2	8.18944	1.75737	5.89e-14		Srpk2	5.14591	0.464396	1.79e-05
																																			Arap2	8.25448	1.48821	3.47e-14		Atp8a1	5.1811	0.392086	1.49e-05
																																			Plp1	8.3675	0.54299	1.37e-14		Tbxas1	5.1841	0.398411	1.47e-05
																																			Cdkal1	8.37449	0.864092	1.3e-14		Nktr	5.19184	0.464689	1.41e-05
																																			Trpc4	8.47292	2.98586	5.72e-15		Tbc1d1	5.19433	0.994978	1.4e-05
																																			Trem2	8.50892	0.930783	4.23e-15		Slc23a2	5.19632	0.581079	1.39e-05
																																			Cacnb4	8.55283	1.17661	2.95e-15		Suclg2	5.20325	0.696252	1.34e-05
																																			Kcnma1	8.58606	0.701561	2.23e-15		Ccl4	5.21303	2.6676	1.27e-05
																																			Arhgap26	8.59329	1.27637	2.11e-15		3110082I17Rik	5.21464	0.521178	1.27e-05
																																			Rasgrp3	8.73301	0.731741	6.26e-16		Lrrc8d	5.2226	0.545344	1.22e-05
																																			Neat1	8.84466	0.869388	2.36e-16		Atg7	5.23819	0.890115	1.12e-05
																																			Gm15155	8.99591	2.95925	6.08e-17		Ctss	5.27499	0.412311	9.22e-06
																																			Samsn1	9.06113	1.10495	3.38e-17		Nol4l	5.27991	0.697082	9e-06
																																			Anapc15	9.06644	1.08612	3.25e-17		Rab7b	5.28087	3.81839	8.97e-06
																																			Tgfbr2	9.12724	0.719559	1.93e-17		Gm13919	5.28262	3.08015	8.91e-06
																																			Gnas	9.14623	0.622383	1.64e-17		Ube2h	5.29324	0.511808	8.45e-06
																																			Lyst	9.24272	1.06866	6.9e-18		Smg1	5.2991	0.491844	8.2e-06
																																			Prickle1	9.3282	1.35903	3.15e-18		Efna5	5.30221	1.4534	8.09e-06
																																			Apod	9.36086	0.800644	2.34e-18		Prkcb	5.30295	0.396533	8.08e-06
																																			Abhd12	9.37643	0.688446	2.04e-18		Skap2	5.30354	0.410396	8.07e-06
																																			Ptchd1	9.47426	2.41884	8.21e-19		Rnf150	5.31552	0.667344	7.58e-06
																																			Dkk2	9.54396	6.95327	4.35e-19		Xist	5.3293	0.537361	7.04e-06
																																			Gng12	9.5535	1.42329	4.01e-19		Stx7	5.36095	0.614011	5.96e-06
																																			Ptprc	9.61178	0.725705	2.31e-19		Nrg1	5.36348	0.495308	5.89e-06
																																			Plek	9.72272	1.02903	7.9e-20		2210408F21Rik	5.36817	0.80483	5.77e-06
																																			Gas7	9.77286	1.44046	4.88e-20		Fyn	5.39163	1.02777	5.09e-06
																																			Xist	9.78712	0.983864	4.29e-20		Nsmce2	5.41655	0.544723	4.46e-06
																																			Igf1	9.82742	2.84445	2.91e-20		Tent5c	5.4299	1.3295	4.16e-06
																																			Rftn1	9.8937	1.46827	1.52e-20		Sgms1	5.43505	0.612426	4.05e-06
																																			Tmem163	10.0825	3.37479	2.3e-21		Mfhas1	5.45231	0.715134	3.68e-06
																																			Serpine2	10.3275	1.19999	1.97e-22		Arnt2	5.4705	1.43707	3.34e-06
																																			Asph	10.45	0.913295	5.76e-23		Snx24	5.47208	0.433979	3.32e-06
																																			AU020206	10.4793	1.0607	4.29e-23		Plaur	5.49285	2.1556	2.97e-06
																																			Lrmda	10.4987	0.643243	3.54e-23		Tmcc3	5.49489	0.35737	2.95e-06
																																			Fmn1	10.548	1.81826	2.13e-23		Soat1	5.49491	0.878866	2.95e-06
																																			Flt1	10.6041	4.57972	1.19e-23		Akap10	5.512	0.557443	2.69e-06
																																			Asap1	10.6446	0.678615	7.81e-24		Rbfox1	5.51482	0.415541	2.66e-06
																																			Dgkz	10.8464	1.2029	9.2e-25		Atp6v1c1	5.52168	0.635244	2.56e-06
																																			Ly86	10.8677	0.779931	7.41e-25		Kansl1	5.52753	0.401638	2.49e-06
																																			Usp12	10.9624	1.22541	2.79e-25		Kcnh7	5.55161	0.66475	2.17e-06
																																			Rassf3	11.0004	1.53038	1.9e-25		P2rx4	5.55368	0.640992	2.15e-06
																																			Lilrb4a	11.1133	2.13558	5.61e-26		Nkain2	5.55899	0.52072	2.1e-06
																																			Ctsb	11.2961	0.990757	7.4e-27		C1qa	5.60066	0.435746	1.67e-06
																																			Mitf	11.6479	0.90781	1.41e-28		Syt1	5.60653	0.410651	1.62e-06
																																			Lrrtm3	11.6971	2.38275	8.05e-29		Klhl7	5.60984	0.783716	1.59e-06
																																			Olfr111	11.7038	2.3434	7.62e-29		Nrp2	5.61512	0.874105	1.55e-06
																																			Csf1	11.8719	3.57071	1.08e-29		Gria2	5.62139	0.428397	1.5e-06
																																			Akt3	11.9374	1.18971	5.07e-30		Mast4	5.66221	0.522175	1.19e-06
																																			Xylt1	12.1813	2.00569	2.69e-31		Gm4258	5.67519	0.578071	1.11e-06
																																			Fnip2	12.2032	1.28476	2.11e-31		Tns3	5.68078	0.429706	1.07e-06
																																			Hif1a	12.206	1.93626	2.09e-31		Arhgap17	5.68403	0.478703	1.06e-06
																																			Prkg1	12.6193	1.30738	1.23e-33		Trerf1	5.70721	1.29324	9.31e-07
																																			Cadm1	12.7087	0.880769	4.04e-34		Pnpla7	5.71783	0.480122	8.78e-07
																																			Vps13c	12.7158	1.39894	3.8e-34		Fgfr2	5.74682	0.432535	7.44e-07
																																			Mamdc2	12.945	8.32237	2.03e-35		Cpeb1	5.76715	1.47273	6.62e-07
																																			Hdac9	13.0063	1.05813	9.68e-36		Klf12	5.77672	0.465086	6.27e-07
																																			Otulin	13.1341	1.57128	1.86e-36		H2-D1	5.77677	0.819301	6.27e-07
																																			Ctsd	13.5867	1.07583	5.5e-39		Iqsec1	5.77829	1.25557	6.25e-07
																																			Nrp1	14.1014	1.4521	4.87e-42		Plekhm3	5.8133	0.588571	5.12e-07
																																			Myo5a	15.2581	1.72421	2.22e-49		A430093F15Rik	5.82086	3.85223	4.91e-07
																																			Cd9	16.1993	1.45085	8.24e-56		Alcam	5.82199	0.750481	4.89e-07
																																			Gm15283	16.2166	2.16998	6.62e-56		Creb3l2	5.82394	0.914377	4.85e-07
																																			Arhgap24	16.6584	1.69004	5.17e-59		Nptn	5.85562	0.44528	4.02e-07
																																			Ctnna3	16.8601	3.24313	1.87e-60		H2-K1	5.85747	0.831621	3.99e-07
																																			Plxdc2	16.9476	0.876536	4.59e-61		Ralgapa2	5.93431	0.833104	2.53e-07
																																			Etl4	18.0651	2.28288	1.65e-69		Plpp1	5.95926	1.09411	2.18e-07
																																			Acaca	19.2594	2.82231	4.05e-79		Fnip1	5.96117	0.559116	2.16e-07
																																			Apbb2	20.0385	1.81983	9.99e-86		Eepd1	5.97511	1.4593	1.99e-07
																																			Apoe	20.2499	1.15615	1.96e-87		Tspan5	6.03116	0.724144	1.43e-07
																																			Cacna1a	21.3348	1.92267	3.71e-97		Cntnap2	6.0332	0.570738	1.41e-07
																																			Ank	21.8268	2.6589	1.18e-101		Ralgapa1	6.05207	0.599843	1.27e-07
																																			Fgf13	24.6579	2.5291	4.16e-130		Cd83	6.06605	1.48162	1.17e-07
																																			Myo1e	25.9162	3.71346	1.2e-143		Znrf2	6.07768	0.701116	1.1e-07
																																								Lrrtm4	6.09121	0.579571	1.01e-07
																																								Gsap	6.11976	0.598264	8.5e-08
																																								Exoc4	6.14358	0.468144	7.35e-08
																																								Arhgap25	6.14394	0.647754	7.35e-08
																																								Runx1	6.19634	0.441398	5.3e-08
																																								Phip	6.2084	0.623954	4.94e-08
																																								Mdga2	6.21355	0.651607	4.8e-08
																																								Dtnbp1	6.21501	0.79247	4.77e-08
																																								Colec12	6.24667	2.33986	3.95e-08
																																								Fmnl2	6.28946	0.664821	3.01e-08
																																								Mrc2	6.29603	1.75981	2.9e-08
																																								Cux1	6.31201	0.481302	2.62e-08
																																								Fat3	6.34261	0.656527	2.16e-08
																																								Man1c1	6.36075	0.550213	1.93e-08
																																								Adarb1	6.39562	1.15941	1.54e-08
																																								Aig1	6.40464	0.688886	1.46e-08
																																								Apbb1ip	6.4164	0.433163	1.36e-08
																																								Il1rapl1	6.42921	0.612594	1.25e-08
																																								Sh3bp2	6.4437	1.03225	1.14e-08
																																								Gnptab	6.46069	1.49651	1.02e-08
																																								Slc44a1	6.48909	1.15446	8.51e-09
																																								Efr3b	6.49951	2.2079	7.97e-09
																																								Immp2l	6.52374	0.601262	6.81e-09
																																								Cadm2	6.52389	0.497391	6.81e-09
																																								Agap1	6.56095	1.06875	5.37e-09
																																								Nceh1	6.57958	1.03582	4.75e-09
																																								Prr5l	6.64792	1.5728	3.01e-09
																																								Lingo2	6.66058	0.786855	2.77e-09
																																								Nav3	6.66399	0.474149	2.71e-09
																																								C1qb	6.67155	0.559458	2.59e-09
																																								Myo9b	6.68268	0.77497	2.42e-09
																																								Itgax	6.71312	3.37667	1.98e-09
																																								Peli2	6.72662	0.758903	1.82e-09
																																								Vps13b	6.74009	0.599329	1.66e-09
																																								Igf1r	6.74647	0.630797	1.6e-09
																																								Luc7l2	6.76903	0.443857	1.39e-09
																																								Fam219a	6.7795	0.902838	1.3e-09
																																								Kynu	6.79429	3.88219	1.18e-09
																																								Oxct1	6.80029	0.581009	1.13e-09
																																								Mthfs	6.82775	0.862976	9.41e-10
																																								Baiap2l2	6.84006	7.47629	8.67e-10
																																								Stag1	6.85233	0.529555	7.99e-10
																																								Galnt7	6.85355	0.929676	7.96e-10
																																								Nlgn1	6.86959	0.571121	7.14e-10
																																								Prkch	6.92925	0.808966	4.73e-10
																																								Ppm1h	6.94182	0.520824	4.34e-10
																																								Ranbp9	6.95061	0.768431	4.1e-10
																																								Eml4	6.95171	0.630017	4.08e-10
																																								Cd84	6.95954	0.581774	3.88e-10
																																								Large1	6.97196	0.523563	3.57e-10
																																								Gm26714	6.9745	3.05717	3.52e-10
																																								Opcml	6.97645	0.593278	3.48e-10
																																								Lyz2	6.99689	1.27789	3.02e-10
																																								Cd63	7.00227	0.902331	2.92e-10
																																								Chn2	7.02092	0.514466	2.57e-10
																																								Ctse	7.02512	3.11033	2.5e-10
																																								Actr3b	7.04434	1.81232	2.19e-10
																																								Dnajb14	7.04835	1.0361	2.14e-10
																																								Mef2c	7.06126	0.373055	1.96e-10
																																								Ppard	7.06555	0.957724	1.91e-10
																																								Slc25a25	7.0713	1.5477	1.85e-10
																																								Cpd	7.07487	1.51999	1.81e-10
																																								Cdk14	7.08485	0.620711	1.7e-10
																																								Cpeb2	7.13608	1.00454	1.19e-10
																																								Bcar3	7.1445	2.53114	1.12e-10
																																								Gm26740	7.15326	0.736631	1.06e-10
																																								Atxn10	7.17427	0.724981	9.21e-11
																																								Bcl2l1	7.25183	0.793325	5.23e-11
																																								Gls	7.25199	0.642546	5.23e-11
																																								Csmd1	7.2682	0.566996	4.68e-11
																																								Gm16183	7.29453	2.33518	3.87e-11
																																								Nrxn3	7.29669	0.571595	3.83e-11
																																								Ddx31	7.30273	1.37633	3.67e-11
																																								Tyrobp	7.32012	1.0169	3.24e-11
																																								Sgcz	7.33265	0.837249	2.97e-11
																																								F630206G17Rik	7.35263	3.21519	2.57e-11
																																								Irf8	7.3653	0.659474	2.35e-11
																																								Susd6	7.41778	0.782185	1.6e-11
																																								Spp1	7.42465	3.55093	1.52e-11
																																								B2m	7.47802	0.934129	1.03e-11
																																								Tec	7.50296	0.792759	8.54e-12
																																								Lamp2	7.50841	0.72632	8.23e-12
																																								Gcnt2	7.51402	1.59087	7.92e-12
																																								Cdk19	7.62356	0.720658	3.44e-12
																																								Tbc1d4	7.63635	1.42308	3.14e-12
																																								Itpkb	7.74397	0.88846	1.37e-12
																																								Aopep	7.78144	0.73551	1.03e-12
																																								Apobec1	7.80725	1.0217	8.46e-13
																																								Pcdh9	7.8248	0.57439	7.4e-13
																																								Sipa1l2	7.83982	0.692153	6.6e-13
																																								Ank2	7.89439	0.555989	4.31e-13
																																								Aplp2	7.906	0.835916	3.95e-13
																																								Klhl6	7.95869	1.16246	2.6e-13
																																								Pfkfb3	7.96488	1.21688	2.48e-13
																																								Axl	7.97153	2.5287	2.37e-13
																																								Gnaq	7.97502	0.570905	2.31e-13
																																								Fgf14	7.99172	0.717782	2.03e-13
																																								Dpy19l4	8.06992	0.88264	1.09e-13
																																								Cst7	8.08498	5.03329	9.66e-14
																																								Csf2ra	8.0914	0.955551	9.27e-14
																																								Bcl2	8.11319	1.35354	7.79e-14
																																								Nrxn1	8.12565	0.593493	7.07e-14
																																								Nfe2l2	8.14122	0.966797	6.33e-14
																																								Tnfsf8	8.14873	2.31569	5.98e-14
																																								Kcnq1ot1	8.19177	0.961113	4.21e-14
																																								Cd180	8.23184	0.830361	3.04e-14
																																								Rad51b	8.28252	1.29005	2e-14
																																								Pacsin1	8.28494	1.15481	1.97e-14
																																								Smyd3	8.29852	0.647881	1.77e-14
																																								Lncpint	8.38653	0.667158	8.5e-15
																																								Ddhd1	8.40355	1.60228	7.4e-15
																																								Abcd2	8.46427	1.12776	4.43e-15
																																								Trpc4	8.59606	2.91138	1.44e-15
																																								Abr	8.60117	0.746764	1.38e-15
																																								Fgr	8.60596	1.95097	1.33e-15
																																								Fbxl17	8.66038	0.632733	8.34e-16
																																								Zfp704	8.66312	1.36438	8.2e-16
																																								Ctsl	8.6634	0.907349	8.2e-16
																																								Clint1	8.68481	0.81696	6.86e-16
																																								Plekhh2	8.7527	2.31933	3.79e-16
																																								Ptpra	8.76414	0.693572	3.45e-16
																																								Dgkd	8.78017	0.745913	3.01e-16
																																								Sirpa	8.81513	0.598846	2.22e-16
																																								Lpl	8.81716	2.91165	2.2e-16
																																								Sox5	8.82453	1.85007	2.07e-16
																																								St6gal1	8.88513	0.908017	1.21e-16
																																								Nrg3	8.91347	0.679389	9.44e-17
																																								Plekhm2	8.94301	1.02672	7.28e-17
																																								Rai14	8.99159	2.72291	4.75e-17
																																								Anxa3	9.10613	0.722007	1.69e-17
																																								Cers6	9.13892	1.27922	1.26e-17
																																								Arap2	9.14854	1.51134	1.16e-17
																																								Gpnmb	9.15197	5.89996	1.13e-17
																																								Esrrg	9.23333	1.70065	5.34e-18
																																								Plekha1	9.31005	1.24322	2.64e-18
																																								Acer3	9.45863	0.799086	6.5e-19
																																								Tpd52	9.53586	1.06303	3.12e-19
																																								Pvt1	9.60779	0.814232	1.58e-19
																																								Trps1	9.68476	1.10852	7.75e-20
																																								Anapc15	9.72917	1.06777	5.06e-20
																																								Myo1f	9.74807	0.700496	4.27e-20
																																								Dlg2	9.81847	0.689828	2.15e-20
																																								Fam20c	9.81893	2.74664	2.15e-20
																																								Ldlrad3	9.86056	2.63202	1.44e-20
																																								Arid5b	9.869	1.03462	1.34e-20
																																								St8sia6	9.95142	2.55577	6e-21
																																								Wwox	10.0919	0.78466	1.51e-21
																																								Trem2	10.2858	1.03122	2.1e-22
																																								Abhd12	10.329	0.739142	1.35e-22
																																								Chst11	10.3357	1.11773	1.28e-22
																																								Gnas	10.3673	0.693938	9.32e-23
																																								Osbpl8	10.4139	1.03756	5.83e-23
																																								Arhgap26	10.4428	1.40279	4.35e-23
																																								Cacnb4	10.5178	1.33505	2.01e-23
																																								Samsn1	10.5753	1.19925	1.11e-23
																																								Cdkal1	10.6048	1.01146	8.28e-24
																																								2023-03-03	10.7446	2.15911	1.86e-24
																																								Flt1	10.7613	4.52405	1.57e-24
																																								Ctsz	10.8127	1.06187	9.06e-25
																																								Dkk2	11.0035	7.10143	1.12e-25
																																								Neat1	11.104	1.01581	3.75e-26
																																								Rasgrp3	11.1595	0.891053	2.03e-26
																																								Plp1	11.2427	0.718229	8.05e-27
																																								Trf	11.6002	0.992047	1.38e-28
																																								Ptprc	11.6701	0.845818	6.15e-29
																																								Gm15155	11.6866	3.29368	5.13e-29
																																								Dpp10	11.7051	0.87266	4.18e-29
																																								Ptchd1	11.7286	2.65134	3.21e-29
																																								Ptprd	11.8457	0.783486	8.19e-30
																																								Serpine2	11.9938	1.30688	1.44e-30
																																								Rassf3	12.081	1.55872	5.16e-31
																																								Ly86	12.1406	0.839589	2.6e-31
																																								Apod	12.171	0.983313	1.82e-31
																																								Usp12	12.2426	1.28501	7.78e-32
																																								Tmem163	12.2518	3.62718	7.06e-32
																																								Lyst	12.3148	1.30582	3.29e-32
																																								Gng12	12.3409	1.6304	2.42e-32
																																								Prickle1	12.3739	1.61355	1.63e-32
																																								Asap1	12.4346	0.773613	7.77e-33
																																								Kcnip4	12.5524	0.876566	1.83e-33
																																								Plek	12.601	1.24064	1.01e-33
																																								Asph	12.7612	1.05743	1.33e-34
																																								Fnip2	12.7674	1.28265	1.25e-34
																																								Otulin	13.0716	1.50678	2.44e-36
																																								Igf1	13.1637	3.22262	7.36e-37
																																								AU020206	13.1681	1.23787	7.09e-37
																																								Dgkz	13.4527	1.35542	1.63e-38
																																								Mamdc2	13.7297	8.32202	3.86e-40
																																								Lrrtm3	13.8294	2.56893	9.92e-41
																																								Vps13c	13.912	1.44601	3.2e-41
																																								Gas7	13.9298	1.8113	2.55e-41
																																								Ctsb	13.9393	1.15323	2.29e-41
																																								Rftn1	14.0104	1.83301	8.61e-42
																																								Mitf	14.0684	1.05078	4.08e-42
																																								Kcnma1	14.0817	1.08165	3.47e-42
																																								Fmn1	14.1157	2.14156	2.2e-42
																																								Csf1	14.3244	3.77203	1.14e-43
																																								Lrmda	14.3358	0.841093	9.99e-44
																																								Tgfbr2	14.374	1.05969	6.09e-44
																																								Gatm	14.3831	1.90033	5.5e-44
																																								Hif1a	14.7426	2.1102	2.95e-46
																																								Olfr111	15.0147	2.62382	5.22e-48
																																								Xylt1	15.1025	2.241	1.43e-48
																																								Hdac9	15.1342	1.1766	9.14e-49
																																								Akt3	15.5284	1.42777	2.27e-51
																																								Gm15283	16.022	2.04467	1.03e-54
																																								Lilrb4a	16.2237	2.60558	4.29e-56
																																								Prkg1	16.4108	1.57369	2.1e-57
																																								Cadm1	17.4655	1.16236	3.8e-65
																																								Myo5a	18.2027	1.89755	7.5e-71
																																								Ctsd	18.2556	1.36567	3.02e-71
																																								Nrp1	18.8836	1.79076	2.67e-76
																																								Plxdc2	19.2385	0.995008	3.23e-79
																																								Ctnna3	19.5577	3.51618	6.97e-82
																																								Cd9	20.6418	1.73076	2.65e-91
																																								Arhgap24	21.8814	2.05248	1.19e-102
																																								Apoe	22.002	1.21735	9.47e-104
																																								Acaca	23.3492	3.0987	5.52e-117
																																								Etl4	23.8365	2.71863	6.41e-122
																																								Apbb2	24.6993	2.10446	5.98e-131
																																								Ank	25.4239	2.86875	9.44e-139
																																								Cacna1a	26.6175	2.23768	3.9e-152
																																								Fgf13	29.0811	2.83482	8.57e-182
																																								Myo1e	30.5507	4.07707	1.52e-200
[truncated: 32 more columns]
