# Supplementary material for: Neuronal transcriptome, tau and synapse loss in Alzheimer’s knock-in mice require prion protein
Source: Alzheimers Res Ther. 2023 Nov 15;15:201. doi: 10.1186/s13195-023-01345-z (PMC10647125; doi:10.1186/s13195-023-01345-z)
Supplement: Supplementary file 1 — Additional file 1: Supplemental Tables S1. List of Differentially Expressed Genes. Supplemental Tables S2. Gene Set Enrichments for Differentially Expressed Gene lists. Supplemental Figure S1. Aβ(D54D2) accumulation in 3-month, 10-month, and 20-month-old DKI mice in hippocampus with time dependency. Supplemental Figure S2. Normal survival of DKI mice. Supplemental Figure S3. Limited locus coeruleus neuron loss in DKI mice. Supplemental Figure S4. Phospho-S396 tau accumulation in DKI mice localized to oligodendrocytes. Supplemental Figure S5. Prnp deletion does not alter Aβ accumulation in DKI mice. Supplemental Figure S6. Gliosis in DKI mice is unaffected by Prnp deletion. Supplemental Figure S7. Prnp deletion in DKI mice but reduces periplaque dystrophic neurites. Supplemental Figure S8. Cellular component analysis of DKI and Prnp-dependent DEGs in 10- month neuronal populations. Supplemental Figure S9. Glial cell activation in a DKI mouse model of AD. Supplemental Figure S10. Pathways with altered gene expression dependent on synthetic interaction of DKI model with Prnp deletion. [file 13195_2023_1345_MOESM1_ESM.zip › Suppl Table 2 for pdf.xlsx]

## Sheet: Prnp Null, WT Model
Supplemental Tables S2. Gene Set Enrichments for Differentially Expressed Gene lists.
Prnp Null, WT Model
Term ID	Term	Ontology Source	BH-corrected p-value	% Associated Genes	Nr. Genes	Associated Genes Found
KEGG:04010	MAPK signaling pathway	KEGG_25.05.2022	0.00235684	4.7619	14	[Angpt2, Bdnf, Cacna1c, Cacna1g, Cacng8, Fgf1, Fgfr2, Flnb, Kras, Map2k6, Nfkb2, Pla2g4e, Stmn1, Tek]
KEGG:04360	Axon guidance	KEGG_25.05.2022	0.000178038	7.18232	13	[Ablim3, Bmpr1b, Epha3, Kras, Limk2, Lrrc4c, Pak5, Sema4d, Sema5a, Sema6d, Srgap3, Trpc4, Unc5d]
R-MMU:3700989	Transcriptional Regulation by TP53	REACTOME_Pathways_18.11.2022	0.0031879	4.52962	13	[Banp, Btg2, Chd3, Chd4, Cnot3, Gpi1, Map2k6, Nelfb, Plk2, Prkag2, Rbbp4, Supt5, Taf15]
R-MMU:6804758	Regulation of TP53 Activity through Acetylation	REACTOME_Pathways_18.11.2022	0.00352104	13.7931	4	[Chd3, Chd4, Map2k6, Rbbp4]
GO:0005216	ion channel activity	GO_MolecularFunction-EBI-UniProt-GOA-ACAP-ARAP_18.11.2022_00h00	1.95431e-05	4.52555	31	[Ano3, Arc, Atp2b4, Cacna1c, Cacna1g, Cacng8, Clcn2, Dapk1, Dpp6, Gabra1, Gabra2, Gabrg2, Gria1, Gria4, Hap1, Kcnip2, Kcnip3, Kcnj3, Kcnrg, Kcnt1, Kcnt2, Nalf1, Nrxn2, Oprm1, Pde4b, Prnp, Scn9a, Slc1a1, Slc24a3, Slc24a4, Trpc4]
GO:0022836	gated channel activity	GO_MolecularFunction-EBI-UniProt-GOA-ACAP-ARAP_18.11.2022_00h00	9.10049e-05	4.90405	23	[Arc, Cacna1c, Cacna1g, Cacng8, Clcn2, Dapk1, Gabra1, Gabra2, Gabrg2, Gria1, Gria4, Hap1, Kcnip2, Kcnip3, Kcnj3, Kcnrg, Kcnt1, Kcnt2, Nalf1, Oprm1, Pde4b, Prnp, Scn9a]
GO:0005244	voltage-gated ion channel activity	GO_MolecularFunction-EBI-UniProt-GOA-ACAP-ARAP_18.11.2022_00h00	0.00180178	4.947	14	[Cacna1c, Cacna1g, Cacng8, Clcn2, Dapk1, Kcnip2, Kcnip3, Kcnj3, Kcnrg, Kcnt1, Kcnt2, Oprm1, Pde4b, Scn9a]
GO:0005261	cation channel activity	GO_MolecularFunction-EBI-UniProt-GOA-ACAP-ARAP_18.11.2022_00h00	0.000210749	4.34783	24	[Arc, Atp2b4, Cacna1c, Cacna1g, Cacng8, Dapk1, Dpp6, Gria1, Gria4, Hap1, Kcnip2, Kcnip3, Kcnj3, Kcnrg, Kcnt1, Kcnt2, Nalf1, Nrxn2, Oprm1, Pde4b, Scn9a, Slc24a3, Slc24a4, Trpc4]
GO:0015276	ligand-gated ion channel activity	GO_MolecularFunction-EBI-UniProt-GOA-ACAP-ARAP_18.11.2022_00h00	0.00355093	4.86726	11	[Arc, Cacng8, Dapk1, Gabra1, Gabra2, Gabrg2, Gria1, Gria4, Hap1, Kcnj3, Oprm1]
GO:0015085	calcium ion transmembrane transporter activity	GO_MolecularFunction-EBI-UniProt-GOA-ACAP-ARAP_18.11.2022_00h00	0.0028668	4.97925	12	[Atp2b4, Cacna1c, Cacna1g, Cacng8, Hap1, Nalf1, Nrxn2, Oprm1, Pde4b, Slc24a3, Slc24a4, Trpc4]
GO:0022843	voltage-gated cation channel activity	GO_MolecularFunction-EBI-UniProt-GOA-ACAP-ARAP_18.11.2022_00h00	0.00403633	4.7619	11	[Cacna1c, Cacna1g, Cacng8, Dapk1, Kcnip2, Kcnj3, Kcnrg, Kcnt1, Kcnt2, Oprm1, Pde4b]
GO:0022824	transmitter-gated ion channel activity	GO_MolecularFunction-EBI-UniProt-GOA-ACAP-ARAP_18.11.2022_00h00	0.00103851	7.89474	9	[Arc, Cacng8, Dapk1, Gabra1, Gabra2, Gabrg2, Gria1, Gria4, Oprm1]
KEGG:04713	Circadian entrainment	KEGG_25.05.2022	0.00347368	7.14286	7	[Adcy8, Cacna1c, Cacna1g, Gria1, Gria4, Kcnj3, Nos1ap]
KEGG:04720	Long-term potentiation	KEGG_25.05.2022	0.00286244	8.95522	6	[Adcy8, Cacna1c, Gria1, Grm1, Kras, Ppp1r1a]
KEGG:04723	Retrograde endocannabinoid signaling	KEGG_25.05.2022	0.00310699	6.08108	9	[Adcy8, Cacna1c, Gabra1, Gabra2, Gabrg2, Gria1, Gria4, Grm1, Kcnj3]
KEGG:04724	Glutamatergic synapse	KEGG_25.05.2022	0.000192575	8.84956	10	[Adcy8, Cacna1c, Gria1, Gria4, Grm1, Grm8, Kcnj3, Pla2g4e, Slc1a1, Slc1a2]
KEGG:04727	GABAergic synapse	KEGG_25.05.2022	0.00310208	7.86517	7	[Adcy8, Cacna1c, Gabra1, Gabra2, Gabrg2, Hap1, Plcl1]
KEGG:04742	Taste transduction	KEGG_25.05.2022	0.00302705	7.6087	7	[Adcy8, Cacna1c, Gabra1, Gabra2, Grm1, Htr1f, Scn9a]
KEGG:05032	Morphine addiction	KEGG_25.05.2022	0.00101541	8.79121	8	[Adcy8, Gabra1, Gabra2, Gabrg2, Kcnj3, Oprm1, Pde10a, Pde4b]
KEGG:05033	Nicotine addiction	KEGG_25.05.2022	0.00246827	12.5	5	[Gabra1, Gabra2, Gabrg2, Gria1, Gria4]
R-MMU:112314	Neurotransmitter receptors and postsynaptic signal transmission	REACTOME_Pathways_18.11.2022	0.00455502	5.88235	8	[Adcy8, Camkk1, Gabra1, Gabra2, Gabrg2, Gria1, Gria4, Kcnj3]
R-MMU:112315	Transmission across Chemical Synapses	REACTOME_Pathways_18.11.2022	0.0026177	5.52764	11	[Adcy8, Camkk1, Gabra1, Gabra2, Gabrg2, Gria1, Gria4, Kcnj3, Slc1a1, Slc1a2, Syn1]
GO:0022836	gated channel activity	GO_MolecularFunction-EBI-UniProt-GOA-ACAP-ARAP_18.11.2022_00h00	9.10049e-05	4.90405	23	[Arc, Cacna1c, Cacna1g, Cacng8, Clcn2, Dapk1, Gabra1, Gabra2, Gabrg2, Gria1, Gria4, Hap1, Kcnip2, Kcnip3, Kcnj3, Kcnrg, Kcnt1, Kcnt2, Nalf1, Oprm1, Pde4b, Prnp, Scn9a]
GO:0015276	ligand-gated ion channel activity	GO_MolecularFunction-EBI-UniProt-GOA-ACAP-ARAP_18.11.2022_00h00	0.00355093	4.86726	11	[Arc, Cacng8, Dapk1, Gabra1, Gabra2, Gabrg2, Gria1, Gria4, Hap1, Kcnj3, Oprm1]
GO:0022824	transmitter-gated ion channel activity	GO_MolecularFunction-EBI-UniProt-GOA-ACAP-ARAP_18.11.2022_00h00	0.00103851	7.89474	9	[Arc, Cacng8, Dapk1, Gabra1, Gabra2, Gabrg2, Gria1, Gria4, Oprm1]
GO:0004970	ionotropic glutamate receptor activity	GO_MolecularFunction-EBI-UniProt-GOA-ACAP-ARAP_18.11.2022_00h00	0.00345835	8.4507	6	[Arc, Cacng8, Dapk1, Gria1, Gria4, Oprm1]
GO:0004971	AMPA glutamate receptor activity	GO_MolecularFunction-EBI-UniProt-GOA-ACAP-ARAP_18.11.2022_00h00	0.00480309	12.1212	4	[Arc, Cacng8, Gria1, Gria4]

## Sheet: Prnp Corrected, DKI Model
Supplemental Tables S2. Gene Set Enrichments for Differentially Expressed Gene lists.
Prnp Corrected, DKI Model
Term ID	Term	Ontology Source	BH-corrected p-value	% Associated Genes	Nr. Genes	Associated Genes Found
KEGG:04141	Protein processing in endoplasmic reticulum	KEGG_25.05.2022	6.85584e-05	8.72093	15	[Calr, Dnajb11, Hsp90b1, Hspa5, Hspa8, Hsph1, Man1a, Man1a2, Pdia3, Pdia6, Rad23b, Rbx1, Skp1, Ubqln2, Xbp1]
KEGG:04142	Lysosome	KEGG_25.05.2022	8.64899e-05	9.62963	13	[Atp6v0b, Cd63, Cltc, Ctsb, Ctsl, Hexb, Ids, Lamp1, Lamp2, Laptm5, Lgmn, Npc2, Psap]
R-MMU:76002	Platelet activation, signaling and aggregation	REACTOME_Pathways_18.11.2022	0.000244606	6.96721	17	[Actg1, Calm3, Cd63, Fcer1g, Gnai1, Gng2, Gng3, Grb2, Lamp2, Prkca, Psap, Rap1b, Rhob, Timp3, Trf, Tuba4a, Ywhaz]
R-MMU:8866283	ARBB recruits GPCRs into clathrin-coated pits	REACTOME_Reactions_18.11.2022	0.000261925	20.6897	6	[Ap2m1, Ap2s1, Chrm2, Cltc, Necap2, Ubqln2]
KEGG:04145	Phagosome	KEGG_25.05.2022	0.000114419	8.24176	15	[Actg1, Atp6v0b, Atp6v0e2, Atp6v1c1, Atp6v1g2, Calr, Ctsl, Cyba, Dync2h1, Lamp1, Lamp2, Stx7, Tuba4a, Tubb4a, Tubb5]
KEGG:04710	Circadian rhythm	KEGG_25.05.2022	0.000283578	20	6	[Bhlhe40, Creb1, Fbxl3, Rbx1, Rorb, Skp1]
KEGG:04721	Synaptic vesicle cycle	KEGG_25.05.2022	7.35713e-05	12.987	10	[Ap2m1, Ap2s1, Atp6v0b, Atp6v0e2, Atp6v1c1, Atp6v1g2, Cltc, Rab3a, Slc17a7, Snap25]
R-MMU:1679131	Trafficking and processing of endosomal TLR	REACTOME_Pathways_18.11.2022	3.03317e-05	45.4545	5	[Cnpy3, Ctsb, Ctsl, Hsp90b1, Lgmn]
GO:0019901	protein kinase binding	GO_MolecularFunction-EBI-UniProt-GOA-ACAP-ARAP_18.11.2022_00h00	0.00028044	4.53431	37	[Arhgdia, Atg13, Atp1a1, Atp1b1, Atp2b4, Calm3, Camk2n1, Cltc, Dact2, Dscam, Eef1a2, Eef2, Ep300, Fez1, Grb2, Hdac4, Hif1a, Hnrnpa0, Map2, Marcks, Pak1, Pgam1, Plcb4, Ppme1, Ptprk, Rexo2, Rhob, Slc12a2, Spred3, Tbr1, Thy1, Traf6, Tuba4a, Wars, Xbp1, Ywhag, Ywhaz]
KEGG:04114	Oocyte meiosis	KEGG_25.05.2022	3.54405e-05	10.7438	13	[Adcy2, Adcy5, Calm3, Cpeb2, Ppp2r5a, Ppp3cb, Ppp3r1, Pttg1, Rbx1, Skp1, Ywhag, Ywhah, Ywhaz]
R-MMU:139906	Activation of BAD by calcineurin	REACTOME_Reactions_18.11.2022	0.000294219	40	4	[Ppp3r1, Ywhag, Ywhah, Ywhaz]
GO:0005216	ion channel activity	GO_MolecularFunction-EBI-UniProt-GOA-ACAP-ARAP_18.11.2022_00h00	2.95647e-07	5.9854	41	[Adrb1, Arpp19, Atp2b4, Atp5a1, Atp5c1, Cacna2d1, Calm3, Dpp10, Ensa, Fkbp1a, Fxyd7, Gabrd, Gpm6a, Ifngr2, Kcnc3, Kcnj6, Kcnv1, Mef2c, Ppp3cb, Ppp3r1, Prkca, Prrt1, Psen1, Rgs9, Rph3a, Ryr3, Scn1b, Scn2b, Scn9a, Slc12a2, Slc17a7, Slc24a5, Snap25, Stx7, Tmem175, Tmem38a, Trpc4, Tspan13, Tspoap1, Ttyh3, Ywhah]
GO:0022890	inorganic cation transmembrane transporter activity	GO_MolecularFunction-EBI-UniProt-GOA-ACAP-ARAP_18.11.2022_00h00	4.8553e-08	5.86124	49	[Adrb1, Arpp19, Atp1a1, Atp1a3, Atp1b1, Atp1b3, Atp2a2, Atp2b4, Atp5a1, Atp5c1, Atp6v0b, Atp6v0e2, Atp6v1c1, Atp6v1g2, Cacna2d1, Calm3, Dpp10, Ensa, Fkbp1a, Gpm6a, Ifngr2, Kcnc3, Kcnj6, Kcnv1, Mef2c, Phb2, Ppp3cb, Ppp3r1, Prrt1, Psen1, Rgs9, Rph3a, Ryr3, Scn1b, Scn2b, Scn9a, Slc12a2, Slc17a7, Slc24a5, Slc39a10, Slc8a1, Snap25, Tmem175, Tmem38a, Trpc4, Tspan13, Tspoap1, Ywhah, Zdhhc13]
GO:0005261	cation channel activity	GO_MolecularFunction-EBI-UniProt-GOA-ACAP-ARAP_18.11.2022_00h00	6.94573e-07	6.34058	35	[Adrb1, Arpp19, Atp2b4, Atp5a1, Atp5c1, Cacna2d1, Calm3, Dpp10, Ensa, Fkbp1a, Gpm6a, Ifngr2, Kcnc3, Kcnj6, Kcnv1, Mef2c, Ppp3cb, Ppp3r1, Prrt1, Psen1, Rgs9, Rph3a, Ryr3, Scn1b, Scn2b, Scn9a, Slc12a2, Slc24a5, Snap25, Tmem175, Tmem38a, Trpc4, Tspan13, Tspoap1, Ywhah]
GO:0046873	metal ion transmembrane transporter activity	GO_MolecularFunction-EBI-UniProt-GOA-ACAP-ARAP_18.11.2022_00h00	4.51639e-06	5.6872	36	[Arpp19, Atp1a1, Atp1a3, Atp1b1, Atp1b3, Atp2a2, Atp2b4, Cacna2d1, Calm3, Dpp10, Ensa, Fkbp1a, Gpm6a, Kcnc3, Kcnj6, Kcnv1, Ppp3cb, Ppp3r1, Psen1, Ryr3, Scn1b, Scn2b, Scn9a, Slc12a2, Slc17a7, Slc24a5, Slc39a10, Slc8a1, Snap25, Tmem175, Tmem38a, Trpc4, Tspan13, Tspoap1, Ywhah, Zdhhc13]
GO:0015079	potassium ion transmembrane transporter activity	GO_MolecularFunction-EBI-UniProt-GOA-ACAP-ARAP_18.11.2022_00h00	0.000105674	7.52212	17	[Arpp19, Atp1a1, Atp1a3, Atp1b1, Atp1b3, Dpp10, Ensa, Kcnc3, Kcnj6, Kcnv1, Scn2b, Slc12a2, Slc17a7, Slc24a5, Snap25, Tmem175, Tmem38a]
R-MMU:1280218	Adaptive Immune System	REACTOME_Pathways_18.11.2022	3.2415e-07	6.08828	40	[Ap2m1, Ap2s1, Asb8, B2m, Calm3, Calr, Cbll1, Cltc, Ctsb, Ctsl, Cyba, Fbxl12, Fbxl3, Fbxw7, Fkbp1a, Grb2, Hspa5, Kras, Lgmn, Pdia3, Pja1, Ppp2r5a, Ppp3cb, Ppp3r1, Psmb1, Psmd5, Psmf1, Rap1b, Rbx1, Rnf111, Rnf25, Siah1a, Skp1, Traf6, Tuba4a, Tubb4a, Uba5, Ube2m, Ube3a, Ywhaz]
R-MMU:168249	Innate Immune System	REACTOME_Pathways_18.11.2022	1.47736e-07	5.47798	51	[Actg1, Atox1, Atp6v0b, Atp6v0e2, Atp6v1c1, Atp6v1g2, B2m, C4b, Calm3, Cand1, Cd47, Cd63, Cnpy3, Creb1, Ctsb, Ctsl, Cyba, Ddx3x, Eef2, Ep300, Erp44, Fcer1g, Grb2, Hexb, Hsp90b1, Hspa8, Kpnb1, Kras, Lamp1, Lamp2, Lgmn, Lyz2, Mlec, Npc2, Pgam1, Pkm, Plpp5, Ppp3cb, Ppp3r1, Psap, Psmb1, Psmd5, Psmf1, Rab3a, Rap1b, Skp1, Snap25, Tmem30a, Traf6, Tubb5, Ube2m]
R-MMU:168256	Immune System	REACTOME_Pathways_18.11.2022	2.64698e-08	4.7619	75	[Actg1, Ap2m1, Ap2s1, Asb8, Atox1, Atp6v0b, Atp6v0e2, Atp6v1c1, Atp6v1g2, B2m, C4b, Calm3, Calr, Cand1, Cbll1, Cd47, Cd63, Cltc, Cnpy3, Creb1, Ctsb, Ctsl, Cyba, Ddx3x, Eef2, Ep300, Erp44, Fbxl12, Fbxl3, Fbxw7, Fcer1g, Fkbp1a, Grb2, Hexb, Hsp90b1, Hspa5, Hspa8, Ifngr2, Kpnb1, Kras, Lamp1, Lamp2, Lgmn, Lyz2, Mlec, Npc2, Pdia3, Pgam1, Pja1, Pkm, Plpp5, Ppp2r5a, Ppp3cb, Ppp3r1, Psap, Psmb1, Psmd5, Ps…
R-MMU:6798695	Neutrophil degranulation	REACTOME_Pathways_18.11.2022	0.000306106	5.17241	27	[B2m, Cand1, Cd47, Cd63, Ctsb, Cyba, Ddx3x, Eef2, Erp44, Fcer1g, Hexb, Hspa8, Kpnb1, Lamp1, Lamp2, Lyz2, Mlec, Npc2, Pgam1, Pkm, Psap, Psmb1, Rab3a, Rap1b, Snap25, Tmem30a, Tubb5]
R-MMU:983169	Class I MHC mediated antigen processing & presentation	REACTOME_Pathways_18.11.2022	8.15084e-05	6.41399	22	[Asb8, B2m, Calr, Cbll1, Cyba, Fbxl12, Fbxl3, Fbxw7, Hspa5, Pdia3, Pja1, Psmb1, Psmd5, Psmf1, Rbx1, Rnf111, Rnf25, Siah1a, Skp1, Uba5, Ube2m, Ube3a]
KEGG:05163	Human cytomegalovirus infection	KEGG_25.05.2022	0.00013302	7.03125	18	[Adcy2, Adcy5, Akap13, B2m, Calm3, Calr, Creb1, Cx3cl1, Gnai1, Gng2, Gng3, Grb2, Kras, Pdia3, Plcb4, Ppp3cb, Ppp3r1, Prkca]
R-MMU:1168372	Downstream signaling events of B Cell Receptor (BCR)	REACTOME_Pathways_18.11.2022	0.000278065	12	9	[Calm3, Fkbp1a, Kras, Ppp3cb, Ppp3r1, Psmb1, Psmd5, Psmf1, Skp1]
R-MMU:195721	Signaling by WNT	REACTOME_Pathways_18.11.2022	3.86038e-06	8.81057	20	[Ap2m1, Ap2s1, Calm3, Cltc, Ep300, Gng2, Gng3, Kras, Lgr4, Ppp2r5a, Ppp3cb, Ppp3r1, Prkca, Psmb1, Psmd5, Psmf1, Rbx1, Skp1, Xpo1, Ywhaz]
R-MMU:2025928	Calcineurin activates NFAT	REACTOME_Pathways_18.11.2022	0.000132029	50	4	[Calm3, Fkbp1a, Ppp3cb, Ppp3r1]
R-MMU:2454202	Fc epsilon receptor (FCERI) signaling	REACTOME_Pathways_18.11.2022	0.000380196	9.32203	11	[Calm3, Fcer1g, Grb2, Kras, Ppp3cb, Ppp3r1, Psmb1, Psmd5, Psmf1, Skp1, Traf6]
R-MMU:3858494	Beta-catenin independent WNT signaling	REACTOME_Pathways_18.11.2022	4.74385e-05	10.4	13	[Ap2m1, Ap2s1, Calm3, Cltc, Gng2, Gng3, Kras, Ppp3cb, Ppp3r1, Prkca, Psmb1, Psmd5, Psmf1]
R-MMU:5621481	C-type lectin receptors (CLRs)	REACTOME_Pathways_18.11.2022	5.41351e-05	11.1111	12	[Calm3, Ep300, Fcer1g, Kras, Ppp3cb, Ppp3r1, Psmb1, Psmd5, Psmf1, Skp1, Traf6, Ube2m]
R-MMU:983705	Signaling by the B Cell Receptor (BCR)	REACTOME_Pathways_18.11.2022	0.000422159	10	10	[Calm3, Fkbp1a, Grb2, Kras, Ppp3cb, Ppp3r1, Psmb1, Psmd5, Psmf1, Skp1]
KEGG:04925	Aldosterone synthesis and secretion	KEGG_25.05.2022	0.000134068	10.7843	11	[Adcy2, Adcy5, Atp1a1, Atp1a3, Atp1b1, Atp1b3, Atp2b4, Calm3, Creb1, Plcb4, Prkca]
R-MMU:382551	Transport of small molecules	REACTOME_Pathways_18.11.2022	6.08452e-06	5.59006	36	[Abca5, Ap2m1, Ap2s1, Apod, Arl2bp, Atp1a1, Atp1a3, Atp1b1, Atp1b3, Atp2a2, Atp2b4, Atp6v0b, Atp6v0e2, Atp6v1c1, Atp6v1g2, Calm3, Cand1, Car2, Cltc, Fxyd7, Gng2, Gng3, Npc2, Phb2, Psmb1, Psmd5, Psmf1, Ryr3, Skp1, Slc12a2, Slc17a7, Slc24a5, Slc8a1, Trf, Trpc4, Ttyh3]
R-MMU:397014	Muscle contraction	REACTOME_Pathways_18.11.2022	0.000259386	8.49673	13	[Atp1a1, Atp1a3, Atp1b1, Atp1b3, Atp2a2, Atp2b4, Calm3, Fxyd7, Gucy1a1, Gucy1b1, Myl12b, Ryr3, Slc8a1]
R-MMU:5576891	Cardiac conduction	REACTOME_Pathways_18.11.2022	0.000374468	10.2041	10	[Atp1a1, Atp1a3, Atp1b1, Atp1b3, Atp2a2, Atp2b4, Calm3, Fxyd7, Ryr3, Slc8a1]
R-MMU:5578775	Ion homeostasis	REACTOME_Pathways_18.11.2022	3.80436e-06	19.2308	10	[Atp1a1, Atp1a3, Atp1b1, Atp1b3, Atp2a2, Atp2b4, Calm3, Fxyd7, Ryr3, Slc8a1]
R-MMU:936837	Ion transport by P-type ATPases	REACTOME_Pathways_18.11.2022	0.000181822	14.8148	8	[Atp1a1, Atp1a3, Atp1b1, Atp1b3, Atp2a2, Atp2b4, Calm3, Fxyd7]
R-MMU:936897	ATP1A:ATP1B:FXYD exchanges 3Na+ for 2K+	REACTOME_Reactions_18.11.2022	6.30816e-05	38.4615	5	[Atp1a1, Atp1a3, Atp1b1, Atp1b3, Fxyd7]
R-MMU:9684068	ATP1A:ATP1B:FXYD binds cardiac glycosides	REACTOME_Reactions_18.11.2022	6.30816e-05	38.4615	5	[Atp1a1, Atp1a3, Atp1b1, Atp1b3, Fxyd7]
R-MMU:983712	Ion channel transport	REACTOME_Pathways_18.11.2022	5.89428e-05	8.87574	15	[Atp1a1, Atp1a3, Atp1b1, Atp1b3, Atp2a2, Atp2b4, Atp6v0b, Atp6v0e2, Atp6v1c1, Atp6v1g2, Calm3, Fxyd7, Ryr3, Trpc4, Ttyh3]
GO:0015662	P-type ion transporter activity	GO_MolecularFunction-EBI-UniProt-GOA-ACAP-ARAP_18.11.2022_00h00	0.000375856	15.2174	7	[Atp1a1, Atp1a3, Atp1b1, Atp1b3, Atp2a2, Atp2b4, Atp6v0b]
KEGG:04022	cGMP-PKG signaling pathway	KEGG_25.05.2022	1.05945e-07	11.5607	20	[Adcy2, Adcy5, Adra1a, Adrb1, Atp1a1, Atp1a3, Atp1b1, Atp1b3, Atp2a2, Atp2b4, Calm3, Creb1, Gnai1, Gucy1a1, Gucy1b1, Mef2c, Plcb4, Ppp3cb, Ppp3r1, Slc8a1]
KEGG:04024	cAMP signaling pathway	KEGG_25.05.2022	3.00794e-05	8.18182	18	[Adcy2, Adcy5, Adrb1, Atp1a1, Atp1a3, Atp1b1, Atp1b3, Atp2a2, Atp2b4, Calm3, Chrm2, Creb1, Ep300, Gnai1, Npy, Pak1, Rap1b, Sst]
KEGG:04261	Adrenergic signaling in cardiomyocytes	KEGG_25.05.2022	9.04695e-08	12.5	19	[Adcy2, Adcy5, Adra1a, Adrb1, Atp1a1, Atp1a3, Atp1b1, Atp1b3, Atp2a2, Atp2b4, Cacna2d1, Calm3, Creb1, Gnai1, Plcb4, Ppp2r5a, Prkca, Scn1b, Slc8a1]
KEGG:04371	Apelin signaling pathway	KEGG_25.05.2022	3.03017e-05	10.219	14	[Adcy2, Adcy5, Calm3, Egr1, Gnai1, Gng2, Gng3, Hdac4, Kras, Mef2c, Plcb4, Ryr3, Slc8a1, Spp1]
KEGG:04540	Gap junction	KEGG_25.05.2022	1.3643e-06	15.1163	13	[Adcy2, Adcy5, Adrb1, Gnai1, Grb2, Gucy1a1, Gucy1b1, Kras, Plcb4, Prkca, Tuba4a, Tubb4a, Tubb5]
KEGG:04713	Circadian entrainment	KEGG_25.05.2022	4.68463e-06	13.2653	13	[Adcy2, Adcy5, Calm3, Creb1, Gnai1, Gng2, Gng3, Gucy1a1, Gucy1b1, Kcnj6, Plcb4, Prkca, Ryr3]
KEGG:04724	Glutamatergic synapse	KEGG_25.05.2022	0.000280738	9.73451	11	[Adcy2, Adcy5, Gnai1, Gng2, Gng3, Homer2, Plcb4, Ppp3cb, Ppp3r1, Prkca, Slc17a7]
KEGG:04725	Cholinergic synapse	KEGG_25.05.2022	0.000269414	9.82143	11	[Adcy2, Adcy5, Chrm2, Creb1, Gnai1, Gng2, Gng3, Kcnj6, Kras, Plcb4, Prkca]
KEGG:04911	Insulin secretion	KEGG_25.05.2022	3.64001e-05	12.7907	11	[Adcy2, Adcy5, Atp1a1, Atp1a3, Atp1b1, Atp1b3, Creb1, Plcb4, Prkca, Rab3a, Snap25]
KEGG:04918	Thyroid hormone synthesis	KEGG_25.05.2022	1.11887e-05	14.8649	11	[Adcy2, Adcy5, Atp1a1, Atp1a3, Atp1b1, Atp1b3, Creb1, Hsp90b1, Hspa5, Plcb4, Prkca]
KEGG:04919	Thyroid hormone signaling pathway	KEGG_25.05.2022	0.000420168	9.16667	11	[Actg1, Atp1a1, Atp1a3, Atp1b1, Atp1b3, Atp2a2, Ep300, Hif1a, Kras, Plcb4, Prkca]
KEGG:04921	Oxytocin signaling pathway	KEGG_25.05.2022	1.26062e-06	11.1111	17	[Actg1, Adcy2, Adcy5, Cacna2d1, Calm3, Eef2, Gnai1, Gucy1a1, Gucy1b1, Kcnj6, Kras, Mef2c, Plcb4, Ppp3cb, Ppp3r1, Prkca, Ryr3]
KEGG:04924	Renin secretion	KEGG_25.05.2022	1.40023e-05	14.4737	11	[Adcy5, Adrb1, Calm3, Creb1, Ctsb, Gnai1, Gucy1a1, Gucy1b1, Plcb4, Ppp3cb, Ppp3r1]
KEGG:04925	Aldosterone synthesis and secretion	KEGG_25.05.2022	0.000134068	10.7843	11	[Adcy2, Adcy5, Atp1a1, Atp1a3, Atp1b1, Atp1b3, Atp2b4, Calm3, Creb1, Plcb4, Prkca]
KEGG:04961	Endocrine and other factor-regulated calcium reabsorption	KEGG_25.05.2022	2.76049e-07	19.6721	12	[Ap2m1, Ap2s1, Atp1a1, Atp1a3, Atp1b1, Atp1b3, Atp2b4, Calb1, Cltc, Plcb4, Prkca, Slc8a1]
KEGG:04970	Salivary secretion	KEGG_25.05.2022	1.33127e-09	20	17	[Adcy2, Adcy5, Adra1a, Adrb1, Atp1a1, Atp1a3, Atp1b1, Atp1b3, Atp2b4, Calm3, Gucy1a1, Gucy1b1, Lyz2, Plcb4, Prkca, Ryr3, Slc12a2]
KEGG:04971	Gastric acid secretion	KEGG_25.05.2022	2.9637e-07	17.3333	13	[Actg1, Adcy2, Adcy5, Atp1a1, Atp1a3, Atp1b1, Atp1b3, Calm3, Car2, Gnai1, Plcb4, Prkca, Sst]
KEGG:04972	Pancreatic secretion	KEGG_25.05.2022	2.22617e-05	11.4035	13	[Adcy2, Adcy5, Atp1a1, Atp1a3, Atp1b1, Atp1b3, Atp2a2, Atp2b4, Car2, Plcb4, Prkca, Rap1b, Slc12a2]
KEGG:04978	Mineral absorption	KEGG_25.05.2022	3.39314e-05	16.6667	9	[Atox1, Atp1a1, Atp1a3, Atp1b1, Atp1b3, Atp2b4, Ftl1, Slc8a1, Trf]
KEGG:05163	Human cytomegalovirus infection	KEGG_25.05.2022	0.00013302	7.03125	18	[Adcy2, Adcy5, Akap13, B2m, Calm3, Calr, Creb1, Cx3cl1, Gnai1, Gng2, Gng3, Grb2, Kras, Pdia3, Plcb4, Ppp3cb, Ppp3r1, Prkca]
R-MMU:112315	Transmission across Chemical Synapses	REACTOME_Pathways_18.11.2022	8.77236e-05	8.0402	16	[Adcy5, Ap2m1, Ap2s1, Calm3, Creb1, Gad1, Gnai1, Gng2, Gng3, Hspa8, Kcnj6, Prkca, Rab3a, Slc17a7, Snap25, Tspoap1]
R-MMU:112316	Neuronal System	REACTOME_Pathways_18.11.2022	0.000245502	6.23053	20	[Adcy5, Ap2m1, Ap2s1, Calm3, Creb1, Gad1, Gnai1, Gng2, Gng3, Homer2, Hspa8, Kcnc3, Kcnj6, Kcnv1, Lrrtm2, Prkca, Rab3a, Slc17a7, Snap25, Tspoap1]
R-MMU:3858494	Beta-catenin independent WNT signaling	REACTOME_Pathways_18.11.2022	4.74385e-05	10.4	13	[Ap2m1, Ap2s1, Calm3, Cltc, Gng2, Gng3, Kras, Ppp3cb, Ppp3r1, Prkca, Psmb1, Psmd5, Psmf1]
R-MMU:397014	Muscle contraction	REACTOME_Pathways_18.11.2022	0.000259386	8.49673	13	[Atp1a1, Atp1a3, Atp1b1, Atp1b3, Atp2a2, Atp2b4, Calm3, Fxyd7, Gucy1a1, Gucy1b1, Myl12b, Ryr3, Slc8a1]
R-MMU:5576891	Cardiac conduction	REACTOME_Pathways_18.11.2022	0.000374468	10.2041	10	[Atp1a1, Atp1a3, Atp1b1, Atp1b3, Atp2a2, Atp2b4, Calm3, Fxyd7, Ryr3, Slc8a1]
R-MMU:5578775	Ion homeostasis	REACTOME_Pathways_18.11.2022	3.80436e-06	19.2308	10	[Atp1a1, Atp1a3, Atp1b1, Atp1b3, Atp2a2, Atp2b4, Calm3, Fxyd7, Ryr3, Slc8a1]
R-MMU:936837	Ion transport by P-type ATPases	REACTOME_Pathways_18.11.2022	0.000181822	14.8148	8	[Atp1a1, Atp1a3, Atp1b1, Atp1b3, Atp2a2, Atp2b4, Calm3, Fxyd7]
R-MMU:936897	ATP1A:ATP1B:FXYD exchanges 3Na+ for 2K+	REACTOME_Reactions_18.11.2022	6.30816e-05	38.4615	5	[Atp1a1, Atp1a3, Atp1b1, Atp1b3, Fxyd7]
R-MMU:9684068	ATP1A:ATP1B:FXYD binds cardiac glycosides	REACTOME_Reactions_18.11.2022	6.30816e-05	38.4615	5	[Atp1a1, Atp1a3, Atp1b1, Atp1b3, Fxyd7]
R-MMU:983712	Ion channel transport	REACTOME_Pathways_18.11.2022	5.89428e-05	8.87574	15	[Atp1a1, Atp1a3, Atp1b1, Atp1b3, Atp2a2, Atp2b4, Atp6v0b, Atp6v0e2, Atp6v1c1, Atp6v1g2, Calm3, Fxyd7, Ryr3, Trpc4, Ttyh3]
GO:0015662	P-type ion transporter activity	GO_MolecularFunction-EBI-UniProt-GOA-ACAP-ARAP_18.11.2022_00h00	0.000375856	15.2174	7	[Atp1a1, Atp1a3, Atp1b1, Atp1b3, Atp2a2, Atp2b4, Atp6v0b]

## Sheet: Prnp interaction with DKI Model
Supplemental Tables S2. Gene Set Enrichments for Differentially Expressed Gene lists.
Prnp Interaction with DKII Model
Term ID	Term	Ontology Source	BH-corrected p-value	% Associated Genes	Nr. Genes	Associated Genes Found
GO:0008017	microtubule binding	GO_MolecularFunction-EBI-UniProt-GOA-ACAP-ARAP_18.11.2022_00h00	7.47722e-08	21.2544	61	[Abl1, Akap1, Alms1, Anapc2, Camsap2, Ccdc88c, Cep350, Chp1, Clasp1, Clip1, Clip2, Clip4, Dclk1, Dclk2, Dnm1, Dnm2, Dnm3, Dpysl2, Dync1i1, Eml1, Eml2, Eml6, Fbxw11, Fmn1, Fmn2, Gas2, Jakmip1, Jakmip2, Katnal1, Kif13b, Kif17, Kif1a, Kif1b, Kif26b, Kif3b, Kif5a, Kif5c, Kifc2, Macf1, Map1a, Map1b, Map1s, Map2, Map6, Mapre3, Mark2, Mark4, Mast2, Mid2, Mtcl1, Mtus2, Nf1, Nin, Reep1, Spast, Stim1, Toga…
GO:0019901	protein kinase binding	GO_MolecularFunction-EBI-UniProt-GOA-ACAP-ARAP_18.11.2022_00h00	1.37134e-13	18.3824	150	[Aatf, Abl1, Add2, Agap2, Akap1, Akt2, Angpt1, Ap1b1, Ap2a1, Arhgef7, Arrb1, Atf7, Axin1, Bcl11a, Bcl2l1, Bicd1, Braf, Cacnb2, Cacnb4, Cadps, Calm1, Camk2b, Cblb, Ccny, Cdk12, Cdk13, Chrna7, Crk, Crkl, Ctnnd1, Dlg4, Dnm1, Dnm2, Dock4, Dpysl2, Dscam, Faf1, Fbxw5, Fer, Frmd5, Gab2, Gria1, Grin2a, Grm5, Ikbkb, Iqgap1, Iqsec1, Kcnh1, Kcnq3, Khdrbs1, Kif13b, Ksr1, Ksr2, Lims1, Lrba, Lrriq1, Lyst, Maml…
KEGG:04520	Adherens junction	KEGG_25.05.2022	2.21896e-05	29.5775	21	[Actn1, Actn4, Crebbp, Ctnna2, Ctnnd1, Farp2, Fer, Iqgap1, Mapk1, Nectin1, Nlk, Pard3, Ptpn1, Ptprj, Smad3, Sorbs1, Src, Tjp1, Vcl, Wasf2, Yes1]
KEGG:04910	Insulin signaling pathway	KEGG_25.05.2022	1.3157e-06	25.1799	35	[Akt2, Braf, Calm1, Cblb, Crk, Crkl, Foxo1, Hk1, Hkdc1, Ikbkb, Inpp5a, Mapk1, Mapk10, Mapk8, Mknk1, Mtor, Pde3b, Phka2, Phkb, Pik3ca, Pik3r3, Prkab2, Prkaca, Prkag1, Prkar1b, Prkar2b, Prkcz, Ptpn1, Pygb, Rapgef1, Rhoq, Rptor, Sorbs1, Sos2, Tsc1]
KEGG:04914	Progesterone-mediated oocyte maturation	KEGG_25.05.2022	4.51757e-05	26.087	24	[Adcy2, Adcy3, Adcy9, Akt2, Anapc10, Anapc2, Braf, Cdc27, Cpeb3, Cpeb4, Gnai3, Mad1l1, Mapk1, Mapk10, Mapk14, Mapk8, Pde3b, Pgr, Pik3ca, Pik3r3, Prkaca, Rps6ka2, Rps6ka3, Stk10]
KEGG:05017	Spinocerebellar ataxia	KEGG_25.05.2022	8.64633e-05	21.9858	31	[Akt2, Ambra1, Atxn1, Atxn3, Bean1, Dab1, Fgf14, Gnaq, Gria1, Gria3, Grin1, Grin2a, Grm1, Itpr1, Kcnd3, Mapk10, Mapk8, Mcu, Mtor, Pik3ca, Pik3r3, Plcb1, Prkcb, Psmd1, Psmd11, Psmd14, Pum1, Rora, Slc25a4, Sp1, Sptbn2]
R-MMU:597592	Post-translational protein modification	REACTOME_Pathways_18.11.2022	4.57881e-05	13.4447	169	[Actr1a, Adamts18, Adamts3, Adamtsl1, Ank1, Apoe, Arf3, Arfgap3, Arrb1, Arsb, Asb7, Asxl2, Atxn3, Atxn7, Axin1, B3gnt2, B4galt5, Babam2, Calm1, Chst8, Cnih3, Cntn5, Cog5, Cog7, Commd10, Cop1, Copg1, Cops7b, Cul1, Cul3, Dcaf10, Dcaf5, Dcaf6, Dcaf7, Dcun1d1, Ddb2, Dph6, Dync1h1, Dync1i1, Dynll1, Fam20c, Fbxl19, Fbxl20, Fbxo11, Fbxo31, Fbxw11, Fbxw5, Fbxw8, Foxk1, Fut8, Galnt10, Galnt14, Galnt16, Ga…
R-MMU:9006934	Signaling by Receptor Tyrosine Kinases	REACTOME_Pathways_18.11.2022	1.59944e-06	18.2278	72	[Akt2, Alk, Ap2a1, Arhgef7, Atp6v0a2, Atp6v0c, Atp6v0d1, Atp6v1h, Braf, Calm1, Col4a1, Col4a2, Crk, Crkl, Ctnnd1, Cyfip2, Diaph1, Eps15l1, Erbb4, Fer, Flt3, Hdac3, Hgs, Mapk1, Mapk14, Mapkap1, Matk, Megf11, Memo1, Mknk1, Mtor, Nck2, Nedd4, Nrp1, Ntrk3, Pag1, Pak3, Pde3b, Pik3ca, Pik3r3, Plcg1, Polr2a, Prkaca, Prkcb, Prkce, Prkcz, Ptk2, Ptk2b, Ptn, Ptpn1, Ptpn2, Ptpn3, Ptprj, Ralgds, Ranbp10, Rapg…
R-MMU:948021	Transport to the Golgi and subsequent modification	REACTOME_Pathways_18.11.2022	2.92374e-05	21.6374	37	[Actr1a, Ank1, Arf3, Arfgap3, B4galt5, Chst8, Cnih3, Cog5, Cog7, Copg1, Dync1h1, Dync1i1, Dynll1, Fut8, Gbf1, Gria1, Man1a, Man1c1, Man2a1, Mgat4a, Mgat4c, Mgat5, Nsf, Ppp6r1, Ppp6r3, Sec24a, Sec24b, Sec24c, Sec24d, Sec31a, Sptbn1, Sptbn2, Sptbn4, St6gal1, Stx17, Tfg, Trappc9]
KEGG:04010	MAPK signaling pathway	KEGG_25.05.2022	9.38488e-06	19.0476	56	[Akt2, Angpt1, Arrb1, Braf, Cacna1b, Cacna1e, Cacna1h, Cacna1i, Cacnb2, Cacnb4, Cacng4, Cacng7, Crk, Crkl, Erbb4, Flt3, Gna12, Gng12, Ikbkb, Map2k3, Map2k5, Map3k12, Map3k13, Map3k2, Map3k3, Map4k2, Map4k3, Mapk1, Mapk10, Mapk14, Mapk8, Mapk8ip1, Mapk8ip2, Mapk8ip3, Mknk1, Nf1, Nfatc3, Nfkb1, Nlk, Ppm1a, Ppp3cc, Prkaca, Prkcb, Ptprr, Rapgef2, Rasgrf2, Rps6ka2, Rps6ka3, Rps6ka5, Sos2, Stk3, Tab1, …
KEGG:04015	Rap1 signaling pathway	KEGG_25.05.2022	6.45353e-05	19.6262	42	[Adcy2, Adcy3, Adcy9, Akt2, Angpt1, Braf, Calm1, Crk, Crkl, Ctnnd1, Dock4, Evl, Farp2, Gnai3, Gnao1, Gnaq, Grin1, Grin2a, Magi1, Magi2, Map2k3, Mapk1, Mapk14, Pard3, Pik3ca, Pik3r3, Plcb1, Plcg1, Prkcb, Prkcz, Prkd1, Rala, Ralgds, Rap1gap, Rapgef1, Rapgef2, Rapgef4, Rapgef5, Sipa1l1, Src, Tln2, Vav3]
KEGG:04072	Phospholipase D signaling pathway	KEGG_25.05.2022	4.57284e-05	22.1477	33	[Adcy2, Adcy3, Adcy9, Akt2, Cyth3, Dgkg, Dgki, Dgkz, Dnm1, Dnm2, Dnm3, Gab2, Gna12, Grm1, Grm4, Grm5, Grm8, Mapk1, Mtor, Pik3ca, Pik3r3, Pip5k1a, Pip5k1b, Pip5k1c, Plcb1, Plcg1, Plpp3, Ptk2b, Rala, Ralgds, Rapgef4, Sos2, Tsc1]
KEGG:04144	Endocytosis	KEGG_25.05.2022	1.56135e-05	19.1176	52	[Acap2, Agap1, Agap2, Agap3, Ap2a1, Arf3, Arfgap3, Arfgef2, Arrb1, Bin1, Cblb, Cyth3, Dnajc6, Dnm1, Dnm2, Dnm3, Eps15l1, Gbf1, Git2, Grk5, Grk6, Hgs, Iqsec1, Iqsec2, Iqsec3, Kif5a, Kif5c, Ldlr, Mvb12b, Nedd4, Nedd4l, Pard3, Pip5k1a, Pip5k1b, Pip5k1c, Prkcz, Rab10, Rab11fip3, Rab11fip5, Rab22a, Rabep1, Rufy1, Sh3gl2, Smad3, Smurf1, Smurf2, Snx32, Src, Washc2, Wipf2, Zfyve27, Zfyve9]
R-MMU:199991	Membrane Trafficking	REACTOME_Pathways_18.11.2022	5.14257e-11	19.4757	104	[Aak1, Actr1a, Akt2, Als2, Ank1, Ap1b1, Ap1g1, Ap1m1, Ap2a1, Ap3b1, Arf3, Arfgap3, Arrb1, Bicd1, Bicd2, Bin1, Clvs1, Cnih3, Cog5, Cog7, Copg1, Cops7b, Cyth3, Denn2b, Dennd1a, Dennd1b, Dennd3, Dennd4a, Dennd4c, Dennd5a, Dennd5b, Dnajc6, Dnm1, Dnm2, Dnm3, Dync1h1, Dync1i1, Dynll1, Eps15l1, Fcho1, Fcho2, Fth1, Gak, Gbf1, Golga4, Gria1, Hgs, Itsn1, Kif13b, Kif1b, Kif26b, Kif3b, Kif5a, Ldlr, Madd, Mon…
R-MMU:5653656	Vesicle-mediated transport	REACTOME_Pathways_18.11.2022	8.93117e-10	18.5512	105	[Aak1, Actr1a, Akt2, Als2, Ank1, Ap1b1, Ap1g1, Ap1m1, Ap2a1, Ap3b1, Apoe, Arf3, Arfgap3, Arrb1, Bicd1, Bicd2, Bin1, Clvs1, Cnih3, Cog5, Cog7, Copg1, Cops7b, Cyth3, Denn2b, Dennd1a, Dennd1b, Dennd3, Dennd4a, Dennd4c, Dennd5a, Dennd5b, Dnajc6, Dnm1, Dnm2, Dnm3, Dync1h1, Dync1i1, Dynll1, Eps15l1, Fcho1, Fcho2, Fth1, Gak, Gbf1, Golga4, Gria1, Hgs, Itsn1, Kif13b, Kif1b, Kif26b, Kif3b, Kif5a, Ldlr, Mad…
R-MMU:9013420	RHOU GTPase cycle	REACTOME_Pathways_18.11.2022	2.19964e-05	40	14	[Arhgef7, Dlg5, Git2, Hgs, Iqgap1, Nck2, Pak3, Peak1, Ptk2b, Sptbn1, Srgap2, Usp9x, Wdr6, Wwp2]
R-MMU:9018766	RHOU binds effectors at the plasma membrane	REACTOME_Reactions_18.11.2022	2.19964e-05	40	14	[Arhgef7, Dlg5, Git2, Hgs, Iqgap1, Nck2, Pak3, Peak1, Ptk2b, Sptbn1, Srgap2, Usp9x, Wdr6, Wwp2]
GO:0004721	phosphoprotein phosphatase activity	GO_MolecularFunction-EBI-UniProt-GOA-ACAP-ARAP_18.11.2022_00h00	8.11306e-06	19.1638	55	[Calm1, Cdc14b, Ctdspl, Dnajc6, Dusp15, Elfn2, Eya3, Eya4, Gna12, Htt, Ikbkb, Magi2, Mgat5, Mprip, Mrtfa, Nuak1, Phactr2, Phlpp1, Ppm1a, Ppm1e, Ppm1l, Ppp1r37, Ppp1r9b, Ppp2r2b, Ppp2r2c, Ppp2r5c, Ppp2r5e, Ppp3cc, Ppp4r4, Ppp6r1, Ppp6r2, Ppp6r3, Ptk2, Ptn, Ptp4a2, Ptpa, Ptpn1, Ptpn2, Ptpn23, Ptpn3, Ptpn4, Ptpn9, Ptprg, Ptprj, Ptprn, Ptprn2, Ptprr, Rcan1, Rcan2, Rngtt, Rock2, Ssh1, Ssh2, Tab1, Tsc1]
GO:0016791	phosphatase activity	GO_MolecularFunction-EBI-UniProt-GOA-ACAP-ARAP_18.11.2022_00h00	1.78208e-06	17.8824	76	[Calm1, Cdc14b, Chp1, Ctdspl, Dnajc6, Dusp15, Elfn2, Eya3, Eya4, Gna12, Htt, Ikbkb, Inpp4a, Inpp4b, Inpp5a, Inpp5b, Lpin1, Magi2, Mgat5, Mprip, Mrtfa, Mtmr6, Nt5c2, Nt5c3b, Nuak1, Pfkfb4, Phactr2, Phlpp1, Plpp3, Plppr1, Plppr2, Plppr5, Ppm1a, Ppm1e, Ppm1l, Ppp1r12b, Ppp1r12c, Ppp1r37, Ppp1r9b, Ppp2r2b, Ppp2r2c, Ppp2r5c, Ppp2r5e, Ppp3cc, Ppp4r4, Ppp6r1, Ppp6r2, Ppp6r3, Ptk2, Ptn, Ptp4a2, Ptpa, Ptp…
GO:0043666	regulation of phosphoprotein phosphatase activity	GO_MolecularFunction-EBI-UniProt-GOA-ACAP-ARAP_18.11.2022_00h00	6.26062e-05	30.5085	18	[Calm1, Gna12, Htt, Ikbkb, Magi2, Mgat5, Mprip, Nuak1, Ppp1r9b, Ppp2r2b, Ppp4r4, Ppp6r1, Ppp6r2, Ppp6r3, Ptpa, Rcan1, Rock2, Tsc1]
R-MMU:112316	Neuronal System	REACTOME_Pathways_18.11.2022	1.16453e-15	25.8567	83	[Abat, Actn2, Adcy3, Adcy9, Ap2a1, Apba1, Arhgef9, Cacna1b, Cacnb2, Cacnb4, Cacng4, Calm1, Camk2a, Camk2b, Chrna7, Dlg2, Dlg4, Dlgap1, Dlgap2, Dlgap3, Dlgap4, Epb41l2, Epb41l3, Gabra4, Gabrb2, Gabrg3, Gls2, Gnai3, Gng12, Gng2, Gria1, Gria3, Grik3, Grik4, Grik5, Grin1, Grin2a, Grip2, Grm1, Grm5, Hcn2, Homer1, Il1rapl2, Kcna1, Kcnab1, Kcnab2, Kcnb1, Kcnc2, Kcnd2, Kcnd3, Kcng1, Kcnh1, Kcnh7, Kcnj6, …
R-MMU:6794361	Neurexins and neuroligins	REACTOME_Pathways_18.11.2022	8.05228e-08	51.6129	16	[Dlg2, Dlg4, Dlgap1, Dlgap2, Dlgap3, Dlgap4, Epb41l2, Epb41l3, Grm1, Grm5, Homer1, Lrrtm4, Nlgn1, Shank1, Shank2, Shank3]
R-MMU:6794362	Protein-protein interactions at synapses	REACTOME_Pathways_18.11.2022	8.02653e-08	36.3636	24	[Dlg2, Dlg4, Dlgap1, Dlgap2, Dlgap3, Dlgap4, Epb41l2, Epb41l3, Gria1, Gria3, Grin1, Grin2a, Grm1, Grm5, Homer1, Il1rapl2, Lrrtm4, Nlgn1, Ntrk3, Ppfia1, Ppfia4, Shank1, Shank2, Shank3]
R-MMU:6797554	ABP1 binds SHANK proteins	REACTOME_Reactions_18.11.2022	5.02776e-06	62.5	10	[Dlg2, Dlg4, Dlgap1, Dlgap2, Dlgap3, Dlgap4, Nlgn1, Shank1, Shank2, Shank3]
KEGG:04012	ErbB signaling pathway	KEGG_25.05.2022	1.00393e-05	28.5714	24	[Abl1, Abl2, Akt2, Braf, Camk2a, Camk2b, Cblb, Crk, Crkl, Erbb4, Mapk1, Mapk10, Mapk8, Mtor, Nck2, Nrg2, Pak3, Pik3ca, Pik3r3, Plcg1, Prkcb, Ptk2, Sos2, Src]
KEGG:04722	Neurotrophin signaling pathway	KEGG_25.05.2022	3.1658e-05	23.9669	29	[Abl1, Akt2, Braf, Calm1, Camk2a, Camk2b, Camk4, Crk, Crkl, Ikbkb, Map2k5, Map3k3, Mapk1, Mapk10, Mapk14, Mapk8, Matk, Nfkb1, Ntrk3, Pik3ca, Pik3r3, Plcg1, Psen1, Rapgef1, Ripk2, Rps6ka2, Rps6ka3, Rps6ka5, Sos2]
KEGG:05135	Yersinia infection	KEGG_25.05.2022	1.61463e-06	25.3731	34	[Akt2, Arhgef12, Arhgef7, Crk, Crkl, Git2, Gnaq, Ikbkb, Limk1, Map2k3, Mapk1, Mapk10, Mapk14, Mapk8, Nfatc3, Nfkb1, Pik3ca, Pik3r3, Pip5k1a, Pip5k1b, Pip5k1c, Plcg1, Ptk2, Ptk2b, Rock2, Rps6ka2, Rps6ka3, Src, Tab1, Tab2, Tbk1, Vav3, Wasf2, Wipf2]
R-MMU:448424	Interleukin-17 signaling	REACTOME_Pathways_18.11.2022	8.50336e-05	30.9091	17	[Cul1, Fbxw11, Ikbkb, Map2k3, Mapk1, Mapk10, Mapk14, Mapk8, Nfkb1, Ripk2, Rps27a, Rps6ka2, Rps6ka3, Rps6ka5, Tab1, Tab2, Ubb]
R-MMU:450294	MAP kinase activation	REACTOME_Pathways_18.11.2022	8.50336e-05	30.9091	17	[Cul1, Fbxw11, Ikbkb, Map2k3, Mapk1, Mapk10, Mapk14, Mapk8, Nfkb1, Ripk2, Rps27a, Rps6ka2, Rps6ka3, Rps6ka5, Tab1, Tab2, Ubb]
KEGG:04120	Ubiquitin mediated proteolysis	KEGG_25.05.2022	5.1099e-06	23.8095	35	[Anapc10, Anapc2, Birc6, Btrc, Cblb, Cdc27, Cop1, Cul1, Cul3, Ddb2, Fbxw11, Fbxw8, Herc1, Herc3, Herc4, Nedd4, Nedd4l, Pias1, Prkn, Rps27a, Sae1, Smurf1, Smurf2, Trim37, Ubb, Ube2e2, Ube2g1, Ube2h, Ube2r2, Ube3b, Ube3c, Ube4b, Ubr5, Wwp2, Xiap]
R-MMU:1280218	Adaptive Immune System	REACTOME_Pathways_18.11.2022	1.39088e-05	15.5251	102	[Actr1a, Akt2, Anapc10, Anapc2, Ap1b1, Ap1g1, Ap1m1, Ap2a1, Asb7, Calm1, Cblb, Cd81, Cdc27, Cul1, Cul3, Dnm1, Dnm2, Dnm3, Dync1h1, Dync1i1, Dynll1, Fbxl19, Fbxl20, Fbxo11, Fbxo31, Fbxw11, Fbxw5, Fbxw8, Hace1, Hectd2, Herc1, Herc3, Herc4, Ikbkb, Itpr1, Kif13b, Kif1b, Kif26b, Kif3b, Kif5a, Klhl20, Klhl22, Lnpep, Lrsam1, Mapkap1, Mib2, Mtor, Nedd4, Nfkb1, Npepps, Pag1, Pak3, Pik3ca, Pik3r3, Plcg1, P…
R-MMU:983140	Transfer of Ub from E2 to substrate and release of E2	REACTOME_Reactions_18.11.2022	4.49258e-05	19.5652	45	[Anapc10, Anapc2, Asb7, Cblb, Cdc27, Cul1, Cul3, Fbxl19, Fbxl20, Fbxo11, Fbxo31, Fbxw11, Fbxw5, Fbxw8, Hace1, Hectd2, Herc1, Herc3, Herc4, Klhl20, Klhl22, Lrsam1, Mib2, Nedd4, Prkn, Rnf115, Rnf144b, Rnf182, Rnf19a, Rnf217, Rps27a, Sh3rf1, Smurf1, Smurf2, Traip, Trim37, Ubb, Ube2e2, Ube2g1, Ube2h, Ube2r2, Ube3b, Ube3c, Znrf1, Znrf2]
R-MMU:983156	Polyubiquitination of substrate	REACTOME_Reactions_18.11.2022	4.49258e-05	19.5652	45	[Anapc10, Anapc2, Asb7, Cblb, Cdc27, Cul1, Cul3, Fbxl19, Fbxl20, Fbxo11, Fbxo31, Fbxw11, Fbxw5, Fbxw8, Hace1, Hectd2, Herc1, Herc3, Herc4, Klhl20, Klhl22, Lrsam1, Mib2, Nedd4, Prkn, Rnf115, Rnf144b, Rnf182, Rnf19a, Rnf217, Rps27a, Sh3rf1, Smurf1, Smurf2, Traip, Trim37, Ubb, Ube2e2, Ube2g1, Ube2h, Ube2r2, Ube3b, Ube3c, Znrf1, Znrf2]
R-MMU:983157	Interaction of E3 with substrate and E2-Ub complex	REACTOME_Reactions_18.11.2022	4.49258e-05	19.5652	45	[Anapc10, Anapc2, Asb7, Cblb, Cdc27, Cul1, Cul3, Fbxl19, Fbxl20, Fbxo11, Fbxo31, Fbxw11, Fbxw5, Fbxw8, Hace1, Hectd2, Herc1, Herc3, Herc4, Klhl20, Klhl22, Lrsam1, Mib2, Nedd4, Prkn, Rnf115, Rnf144b, Rnf182, Rnf19a, Rnf217, Rps27a, Sh3rf1, Smurf1, Smurf2, Traip, Trim37, Ubb, Ube2e2, Ube2g1, Ube2h, Ube2r2, Ube3b, Ube3c, Znrf1, Znrf2]
KEGG:04360	Axon guidance	KEGG_25.05.2022	8.07219e-12	28.7293	52	[Abl1, Ablim1, Ablim2, Arhgef12, Boc, Camk2a, Camk2b, Dcc, Dpysl2, Epha3, Epha6, Epha7, Ephb2, Gnai3, Limk1, Lrig2, Mapk1, Nck2, Nfatc3, Nrp1, Pak3, Pard3, Pik3ca, Pik3r3, Plcg1, Plxna1, Plxna2, Plxna4, Ppp3cc, Prkcz, Ptk2, Robo2, Rock2, Ryk, Sema3a, Sema3e, Sema4b, Sema5b, Sema6d, Sema7a, Slit1, Slit2, Slit3, Src, Srgap2, Srgap3, Ssh1, Ssh2, Trpc1, Trpc5, Unc5a, Unc5c]
R-MMU:1266738	Developmental Biology	REACTOME_Pathways_18.11.2022	6.86691e-07	17.8971	80	[Abl1, Adam22, Adam23, Akt2, Ank1, Ap2a1, Arhgap35, Arhgef11, Arhgef7, Boc, Cacng4, Col4a1, Col4a2, Ctnna2, Dab1, Dcc, Dlg4, Dnm1, Dnm2, Dnm3, Dok6, Dpysl2, Dscam, Epha10, Epha7, Ephb2, Evl, Farp2, Foxo1, Grin1, Hdac3, Itsn1, Kalrn, Limk1, Mapk1, Mapk14, Mapk8, Mef2d, Nck2, Ncor2, Nfasc, Nrp1, Pak3, Pik3ca, Pik3r3, Pip5k1c, Pkp2, Pkp4, Plcg1, Plxna1, Plxna2, Plxna4, Plxnd1, Prkaca, Ptk2, Rap1gap,…
R-MMU:373755	Semaphorin interactions	REACTOME_Pathways_18.11.2022	1.09497e-05	36.1702	17	[Arhgap35, Arhgef11, Dpysl2, Farp2, Limk1, Nrp1, Pak3, Pip5k1c, Plxna1, Plxna2, Plxna4, Plxnd1, Rock2, Sema3a, Sema3e, Sema6d, Sema7a]
R-MMU:399955	SEMA3A-Plexin repulsion signaling by inhibiting Integrin adhesion	REACTOME_Pathways_18.11.2022	7.01871e-05	70	7	[Farp2, Nrp1, Pip5k1c, Plxna1, Plxna2, Plxna4, Sema3a]
R-MMU:422475	Axon guidance	REACTOME_Pathways_18.11.2022	1.35427e-11	25.3012	63	[Abl1, Ank1, Ap2a1, Arhgap35, Arhgef11, Arhgef7, Col4a1, Col4a2, Dab1, Dcc, Dnm1, Dnm2, Dnm3, Dok6, Dpysl2, Dscam, Epha10, Epha7, Ephb2, Evl, Farp2, Grin1, Itsn1, Kalrn, Limk1, Mapk1, Mapk14, Mapk8, Nck2, Nfasc, Nrp1, Pak3, Pik3ca, Pik3r3, Pip5k1c, Plcg1, Plxna1, Plxna2, Plxna4, Plxnd1, Prkaca, Ptk2, Rap1gap, Rock2, Rps27a, Rps6ka5, Sema3a, Sema3e, Sema6d, Sema7a, Sh3gl2, Shank3, Slit2, Slit3, Sp…
R-MMU:9675108	Nervous system development	REACTOME_Pathways_18.11.2022	1.52263e-11	25.2	63	[Abl1, Ank1, Ap2a1, Arhgap35, Arhgef11, Arhgef7, Col4a1, Col4a2, Dab1, Dcc, Dnm1, Dnm2, Dnm3, Dok6, Dpysl2, Dscam, Epha10, Epha7, Ephb2, Evl, Farp2, Grin1, Itsn1, Kalrn, Limk1, Mapk1, Mapk14, Mapk8, Nck2, Nfasc, Nrp1, Pak3, Pik3ca, Pik3r3, Pip5k1c, Plcg1, Plxna1, Plxna2, Plxna4, Plxnd1, Prkaca, Ptk2, Rap1gap, Rock2, Rps27a, Rps6ka5, Sema3a, Sema3e, Sema6d, Sema7a, Sh3gl2, Shank3, Slit2, Slit3, Sp…
GO:0004672	protein kinase activity	GO_MolecularFunction-EBI-UniProt-GOA-ACAP-ARAP_18.11.2022_00h00	1.91623e-15	17.0593	210	[Aak1, Abl1, Abl2, Abr, Adar, Adck1, Adck5, Adnp, Agap2, Akap13, Akap6, Akt2, Alk, Als2, Angpt1, Apoe, Axin1, Baz1b, Bcr, Braf, Brd4, Calm1, Camk1d, Camk2a, Camk2b, Camk4, Cblb, Ccnjl, Ccny, Cdc42bpa, Cdk12, Cdk13, Cdk14, Cdk17, Cdk5rap1, Cemip, Cep85, Chp1, Cilk1, Clu, Coro1c, Csnk1g1, Csnk1g2, Dab1, Dclk1, Dclk2, Dclk3, Dlg4, Dus2, Dvl3, Dyrk1a, Elp4, Epha10, Epha3, Epha6, Epha7, Ephb2, Erbb4, …
GO:0032553	ribonucleotide binding	GO_MolecularFunction-EBI-UniProt-GOA-ACAP-ARAP_18.11.2022_00h00	6.39869e-23	16.1666	361	[Aak1, Abcb1b, Abcb8, Abcb9, Abcc4, Abcd4, Abl1, Abl2, Abr, Acly, Acot7, Acsl4, Acss2, Actr1a, Adck1, Adcy2, Adcy3, Adcy9, Adk, Afg1l, Agap1, Agap2, Agap3, Akap13, Akt2, Alk, Als2, Arf3, Arfgef2, Arhgap35, Arhgef11, Arhgef12, Arhgef17, Arhgef3, Arhgef4, Arhgef7, Arhgef9, Arl15, Atp11c, Atp13a2, Atp2b3, Atp8a2, Atp8b1, Atp9b, Atrx, Baz1b, Bcl11b, Bcr, Braf, Cacna1b, Camk1d, Camk2a, Camk2b, Camk4, …
GO:0017076	purine nucleotide binding	GO_MolecularFunction-EBI-UniProt-GOA-ACAP-ARAP_18.11.2022_00h00	3.13575e-22	15.8323	370	[Aak1, Abcb1b, Abcb8, Abcb9, Abcc4, Abcd4, Abl1, Abl2, Abr, Acly, Acot7, Acsl4, Acss2, Actr1a, Adck1, Adcy2, Adcy3, Adcy9, Adk, Afg1l, Agap1, Agap2, Agap3, Akap13, Akt2, Alk, Als2, Arf3, Arfgef2, Arhgap35, Arhgef11, Arhgef12, Arhgef17, Arhgef3, Arhgef4, Arhgef7, Arhgef9, Arl15, Atp11c, Atp13a2, Atp2b3, Atp8a2, Atp8b1, Atp9b, Atrx, Baz1b, Bcl11b, Bcr, Braf, Cacna1b, Camk1d, Camk2a, Camk2b, Camk4, …
GO:0004674	protein serine/threonine kinase activity	GO_MolecularFunction-EBI-UniProt-GOA-ACAP-ARAP_18.11.2022_00h00	5.55872e-14	18.5049	151	[Aak1, Abl1, Abr, Adck1, Adck5, Akap13, Akap6, Akt2, Als2, Apoe, Axin1, Bcr, Braf, Brd4, Calm1, Camk1d, Camk2a, Camk2b, Camk4, Ccnjl, Ccny, Cdc42bpa, Cdk12, Cdk13, Cdk14, Cdk17, Cdk5rap1, Cemip, Cilk1, Csnk1g1, Csnk1g2, Dclk1, Dclk2, Dclk3, Dvl3, Dyrk1a, Elp4, Fam20c, Fgd4, Gak, Gnaq, Grk5, Grk6, Hgs, Hipk2, Hipk4, Htt, Ikbkb, Iqgap1, Kalrn, Ksr1, Ksr2, Limk1, Lmtk3, Lrp6, Map2k3, Map2k5, Map3k12…
GO:0032555	purine ribonucleotide binding	GO_MolecularFunction-EBI-UniProt-GOA-ACAP-ARAP_18.11.2022_00h00	7.20056e-23	16.1698	358	[Aak1, Abcb1b, Abcb8, Abcb9, Abcc4, Abcd4, Abl1, Abl2, Abr, Acly, Acot7, Acsl4, Acss2, Actr1a, Adck1, Adcy2, Adcy3, Adcy9, Adk, Afg1l, Agap1, Agap2, Agap3, Akap13, Akt2, Alk, Als2, Arf3, Arfgef2, Arhgap35, Arhgef11, Arhgef12, Arhgef17, Arhgef3, Arhgef4, Arhgef7, Arhgef9, Arl15, Atp11c, Atp13a2, Atp2b3, Atp8a2, Atp8b1, Atp9b, Atrx, Baz1b, Bcl11b, Bcr, Braf, Cacna1b, Camk1d, Camk2a, Camk2b, Camk4, …
GO:0106310	protein serine kinase activity	GO_MolecularFunction-EBI-UniProt-GOA-ACAP-ARAP_18.11.2022_00h00	2.89242e-20	26.9542	100	[Aak1, Akt2, Bcr, Braf, Camk1d, Camk2a, Camk2b, Camk4, Cdc42bpa, Cdk12, Cdk13, Cdk14, Cdk17, Cilk1, Csnk1g1, Csnk1g2, Dclk1, Dclk2, Dclk3, Dyrk1a, Fam20c, Gak, Hipk2, Hipk4, Ikbkb, Kalrn, Ksr1, Ksr2, Limk1, Lmtk3, Map2k3, Map2k5, Map3k12, Map3k13, Map3k2, Map3k3, Map4k2, Map4k3, Mapk1, Mapk10, Mapk14, Mapk8, Mark1, Mark2, Mark3, Mark4, Mast2, Mast4, Mknk1, Mtor, Nek1, Nek7, Nek9, Nlk, Nuak1, Pak3…
GO:0030554	adenyl nucleotide binding	GO_MolecularFunction-EBI-UniProt-GOA-ACAP-ARAP_18.11.2022_00h00	8.12791e-15	15.5581	269	[Aak1, Abcb1b, Abcb8, Abcb9, Abcc4, Abcd4, Abl1, Abl2, Acly, Acot7, Acsl4, Acss2, Actr1a, Adck1, Adcy2, Adcy3, Adcy9, Adk, Afg1l, Agap2, Akt2, Alk, Atp11c, Atp13a2, Atp2b3, Atp8a2, Atp8b1, Atp9b, Atrx, Baz1b, Bcr, Braf, Cacna1b, Camk1d, Camk2a, Camk2b, Camk4, Cdc42bpa, Cdk12, Cdk13, Cdk14, Cdk17, Cerk, Chd8, Chd9, Cilk1, Clcn7, Clpb, Cnnm2, Csnk1g1, Csnk1g2, Cul9, D5Ertd579e, Dclk1, Dclk2, Dclk3,…
GO:0032559	adenyl ribonucleotide binding	GO_MolecularFunction-EBI-UniProt-GOA-ACAP-ARAP_18.11.2022_00h00	9.63716e-16	16.0548	258	[Aak1, Abcb1b, Abcb8, Abcb9, Abcc4, Abcd4, Abl1, Abl2, Acly, Acot7, Acsl4, Acss2, Actr1a, Adck1, Adcy2, Adcy3, Adcy9, Adk, Afg1l, Agap2, Akt2, Alk, Atp11c, Atp13a2, Atp2b3, Atp8a2, Atp8b1, Atp9b, Atrx, Baz1b, Bcr, Braf, Cacna1b, Camk1d, Camk2a, Camk2b, Camk4, Cdc42bpa, Cdk12, Cdk13, Cdk14, Cdk17, Cerk, Chd8, Chd9, Cilk1, Clcn7, Clpb, Cnnm2, Csnk1g1, Csnk1g2, Cul9, D5Ertd579e, Dclk1, Dclk2, Dclk3,…
GO:0005524	ATP binding	GO_MolecularFunction-EBI-UniProt-GOA-ACAP-ARAP_18.11.2022_00h00	2.04743e-15	16.1438	247	[Aak1, Abcb1b, Abcb8, Abcb9, Abcc4, Abcd4, Abl1, Abl2, Acly, Acsl4, Acss2, Actr1a, Adck1, Adcy2, Adcy3, Adcy9, Adk, Afg1l, Agap2, Akt2, Alk, Atp11c, Atp13a2, Atp2b3, Atp8a2, Atp8b1, Atp9b, Atrx, Baz1b, Bcr, Braf, Cacna1b, Camk1d, Camk2a, Camk2b, Camk4, Cdc42bpa, Cdk12, Cdk13, Cdk14, Cdk17, Cerk, Chd8, Chd9, Cilk1, Clcn7, Clpb, Cnnm2, Csnk1g1, Csnk1g2, Cul9, D5Ertd579e, Dclk1, Dclk2, Dclk3, Ddx10,…
GO:0016462	pyrophosphatase activity	GO_MolecularFunction-EBI-UniProt-GOA-ACAP-ARAP_18.11.2022_00h00	1.67051e-21	18.1545	242	[Abr, Acap2, Acyp2, Adgrb3, Afg1l, Agap1, Agap2, Agap3, Agfg2, Akap13, Akt2, Als2, Anapc2, Arf3, Arfgap3, Arfgef2, Arhgap12, Arhgap17, Arhgap18, Arhgap21, Arhgap22, Arhgap23, Arhgap25, Arhgap26, Arhgap35, Arhgap39, Arhgap44, Arhgap6, Arhgef11, Arhgef12, Arhgef17, Arhgef3, Arhgef4, Arhgef7, Arhgef9, Arl15, Arrb1, Atp11c, Atp13a2, Atp2b3, Atp8a2, Atp8b1, Atp9b, Atrx, Bcl11b, Bcr, Bin1, Cblb, Ccdc88…
GO:0005085	guanyl-nucleotide exchange factor activity	GO_MolecularFunction-EBI-UniProt-GOA-ACAP-ARAP_18.11.2022_00h00	2.71604e-13	26.971	65	[Abr, Akap13, Als2, Arfgef2, Arhgef11, Arhgef12, Arhgef17, Arhgef3, Arhgef4, Arhgef7, Arhgef9, Bcr, Ccdc88c, Cyth3, Denn2b, Dennd1a, Dennd1b, Dennd3, Dennd4a, Dennd4c, Dennd5a, Dennd5b, Dnmbp, Dock4, Dock7, Farp1, Farp2, Fgd4, Fnip1, Gbf1, Iqsec1, Iqsec2, Iqsec3, Itsn1, Itsn2, Kalrn, Kndc1, Lekr1, Madd, Mcf2l, Mon1a, Rab3ip, Ralgds, Ralgps1, Ranbp10, Rap1gds1, Rapgef1, Rapgef2, Rapgef4, Rapgef5, …
GO:0005096	GTPase activator activity	GO_MolecularFunction-EBI-UniProt-GOA-ACAP-ARAP_18.11.2022_00h00	3.77757e-18	30.4527	74	[Abr, Acap2, Adgrb3, Agap1, Agap2, Agap3, Agfg2, Als2, Arfgap3, Arhgap12, Arhgap17, Arhgap18, Arhgap21, Arhgap22, Arhgap23, Arhgap25, Arhgap26, Arhgap35, Arhgap39, Arhgap44, Arhgap6, Arhgef12, Arrb1, Bcr, Chm, Depdc5, Dlc1, Dock4, Evi5l, Garnl3, Git2, Gnaq, Iqgap1, Myo9a, Myo9b, Nf1, Nprl3, Nrp1, Ophn1, Plcb1, Rabep1, Rabgap1, Rabgap1l, Ralgapa1, Ralgapa2, Ralgapb, Rangap1, Rap1gap, Rap1gap2, Rap…
GO:0017111	ribonucleoside triphosphate phosphatase activity	GO_MolecularFunction-EBI-UniProt-GOA-ACAP-ARAP_18.11.2022_00h00	2.23505e-22	18.6028	237	[Abr, Acap2, Adgrb3, Afg1l, Agap1, Agap2, Agap3, Agfg2, Akap13, Akt2, Als2, Anapc2, Arf3, Arfgap3, Arfgef2, Arhgap12, Arhgap17, Arhgap18, Arhgap21, Arhgap22, Arhgap23, Arhgap25, Arhgap26, Arhgap35, Arhgap39, Arhgap44, Arhgap6, Arhgef11, Arhgef12, Arhgef17, Arhgef3, Arhgef4, Arhgef7, Arhgef9, Arl15, Arrb1, Atp11c, Atp13a2, Atp2b3, Atp8a2, Atp8b1, Atp9b, Atrx, Bcl11b, Bcr, Bin1, Cblb, Ccdc88c, Ccl2…
GO:0030695	GTPase regulator activity	GO_MolecularFunction-EBI-UniProt-GOA-ACAP-ARAP_18.11.2022_00h00	2.18472e-31	29.3362	137	[Abr, Acap2, Adgrb3, Agap1, Agap2, Agap3, Agfg2, Akap13, Als2, Arfgap3, Arfgef2, Arhgap12, Arhgap17, Arhgap18, Arhgap21, Arhgap22, Arhgap23, Arhgap25, Arhgap26, Arhgap35, Arhgap39, Arhgap44, Arhgap6, Arhgef11, Arhgef12, Arhgef17, Arhgef3, Arhgef4, Arhgef7, Arhgef9, Arrb1, Bcr, Ccdc88c, Chm, Cyth3, Denn2b, Dennd1a, Dennd1b, Dennd3, Dennd4a, Dennd4c, Dennd5a, Dennd5b, Depdc5, Dgki, Dlc1, Dnmbp, Doc…
GO:0032561	guanyl ribonucleotide binding	GO_MolecularFunction-EBI-UniProt-GOA-ACAP-ARAP_18.11.2022_00h00	6.95703e-08	16.7916	112	[Abr, Agap1, Agap2, Agap3, Akap13, Als2, Arf3, Arfgef2, Arhgap35, Arhgef11, Arhgef12, Arhgef17, Arhgef3, Arhgef4, Arhgef7, Arhgef9, Arl15, Bcl11b, Bcr, Ccdc88c, Chm, Cyth3, Denn2b, Dennd1a, Dennd1b, Dennd3, Dennd4a, Dennd4c, Dennd5a, Dennd5b, Dnm1, Dnm2, Dnm3, Dnmbp, Dock4, Dock7, Eefsec, Efl1, Farp1, Farp2, Fgd4, Fnip1, Gbf1, Gna12, Gnai3, Gnao1, Gnaq, Gnaz, Gucy1a2, Iqsec1, Iqsec2, Iqsec3, Itsn…
GO:0043087	regulation of GTPase activity	GO_MolecularFunction-EBI-UniProt-GOA-ACAP-ARAP_18.11.2022_00h00	2.37948e-21	27.4933	102	[Abr, Agap1, Agap2, Agap3, Akt2, Als2, Anapc2, Arhgap12, Arhgap22, Arhgap25, Arhgap35, Arhgap44, Arhgap6, Arhgef7, Arrb1, Bcr, Bin1, Cblb, Ccl25, Coro1c, Crk, Crkl, Dennd1a, Dennd1b, Dgki, Dock7, Dvl3, Epha3, Evi5l, Garnl3, Gnao1, Iqgap1, Iqsec1, Iqsec3, Kalrn, Lims1, Lrch1, Mtor, Myo9a, Myo9b, Nf1, Ntrk3, Picalm, Pip5k1a, Pkp4, Plxna1, Plxna2, Plxna4, Plxnd1, Prkg1, Ptk2b, Ptprn2, Rabgap1, Rabga…
GO:0019003	GDP binding	GO_MolecularFunction-EBI-UniProt-GOA-ACAP-ARAP_18.11.2022_00h00	1.42196e-11	22.7811	77	[Abr, Akap13, Als2, Arfgef2, Arhgef11, Arhgef12, Arhgef17, Arhgef3, Arhgef4, Arhgef7, Arhgef9, Bcl11b, Bcr, Ccdc88c, Chm, Cyth3, Denn2b, Dennd1a, Dennd1b, Dennd3, Dennd4a, Dennd4c, Dennd5a, Dennd5b, Dnmbp, Dock4, Dock7, Farp1, Farp2, Fgd4, Fnip1, Gbf1, Gnai3, Iqsec1, Iqsec2, Iqsec3, Itsn1, Itsn2, Kalrn, Kndc1, Lekr1, Madd, Mcf2l, Mief1, Mon1a, Rab10, Rab22a, Rab27a, Rab3ip, Rab40c, Rala, Ralgds, …
GO:0005525	GTP binding	GO_MolecularFunction-EBI-UniProt-GOA-ACAP-ARAP_18.11.2022_00h00	2.57845e-07	16.6932	105	[Abr, Agap1, Agap2, Agap3, Akap13, Als2, Arf3, Arfgef2, Arhgap35, Arhgef11, Arhgef12, Arhgef17, Arhgef3, Arhgef4, Arhgef7, Arhgef9, Arl15, Bcl11b, Bcr, Ccdc88c, Cyth3, Denn2b, Dennd1a, Dennd1b, Dennd3, Dennd4a, Dennd4c, Dennd5a, Dennd5b, Dnm1, Dnm2, Dnm3, Dnmbp, Dock4, Dock7, Eefsec, Efl1, Farp1, Farp2, Fgd4, Fnip1, Gbf1, Gna12, Gnai3, Gnao1, Gnaq, Gnaz, Gucy1a2, Iqsec1, Iqsec2, Iqsec3, Itsn1, It…
GO:0043547	positive regulation of GTPase activity	GO_MolecularFunction-EBI-UniProt-GOA-ACAP-ARAP_18.11.2022_00h00	1.84576e-17	28.6765	78	[Abr, Agap1, Agap2, Agap3, Akt2, Als2, Anapc2, Arhgap22, Arhgap25, Arhgap35, Arhgap6, Arhgef7, Bcr, Bin1, Ccl25, Coro1c, Crk, Crkl, Dennd1a, Dennd1b, Dock7, Dvl3, Evi5l, Garnl3, Gnao1, Iqsec1, Iqsec3, Kalrn, Lims1, Myo9a, Myo9b, Nf1, Ntrk3, Picalm, Pip5k1a, Pkp4, Ptk2b, Rabgap1, Rabgap1l, Ralgapa1, Ralgapa2, Ralgapb, Ralgds, Ralgps1, Rangap1, Rap1gap, Rap1gap2, Rap1gds1, Rapgef1, Rapgef2, Rapgef4…
GO:0003924	GTPase activity	GO_MolecularFunction-EBI-UniProt-GOA-ACAP-ARAP_18.11.2022_00h00	3.12463e-24	21.0129	195	[Abr, Acap2, Adgrb3, Agap1, Agap2, Agap3, Agfg2, Akap13, Akt2, Als2, Anapc2, Arf3, Arfgap3, Arfgef2, Arhgap12, Arhgap17, Arhgap18, Arhgap21, Arhgap22, Arhgap23, Arhgap25, Arhgap26, Arhgap35, Arhgap39, Arhgap44, Arhgap6, Arhgef11, Arhgef12, Arhgef17, Arhgef3, Arhgef4, Arhgef7, Arhgef9, Arl15, Arrb1, Bcl11b, Bcr, Bin1, Cblb, Ccdc88c, Ccl25, Chm, Coro1c, Crk, Crkl, Cyth3, Denn2b, Dennd1a, Dennd1b, D…
GO:0090630	activation of GTPase activity	GO_MolecularFunction-EBI-UniProt-GOA-ACAP-ARAP_18.11.2022_00h00	1.75412e-15	39.6396	44	[Abr, Agap1, Agap2, Agap3, Akt2, Anapc2, Arhgap22, Arhgap25, Bcr, Coro1c, Crk, Crkl, Dock7, Evi5l, Garnl3, Iqsec3, Ntrk3, Pip5k1a, Ptk2b, Rabgap1, Rabgap1l, Ralgapa1, Ralgapa2, Ralgapb, Rangap1, Rap1gap, Rap1gap2, Rapgef1, Sgsm1, Sgsm3, Sipa1l1, Tbc1d10b, Tbc1d12, Tbc1d14, Tbc1d16, Tbc1d17, Tbc1d22a, Tbc1d22b, Tbc1d4, Tbc1d5, Tbc1d8, Tbc1d9, Tbck, Tsc1]
KEGG:04713	Circadian entrainment	KEGG_25.05.2022	1.04585e-07	30.6122	30	[Adcy2, Adcy3, Adcy9, Cacna1h, Cacna1i, Calm1, Camk2a, Camk2b, Gnai3, Gnao1, Gnaq, Gng12, Gng2, Gng7, Gria1, Gria3, Grin1, Grin2a, Gucy1a2, Itpr1, Kcnj6, Mapk1, Nos1ap, Plcb1, Prkaca, Prkcb, Prkg1, Rps6ka5, Ryr2, Ryr3]
KEGG:04720	Long-term potentiation	KEGG_25.05.2022	3.18769e-05	29.8507	20	[Braf, Calm1, Camk2a, Camk2b, Camk4, Crebbp, Gnaq, Gria1, Grin1, Grin2a, Grm1, Grm5, Itpr1, Mapk1, Plcb1, Ppp3cc, Prkaca, Prkcb, Rps6ka2, Rps6ka3]
KEGG:04723	Retrograde endocannabinoid signaling	KEGG_25.05.2022	5.97357e-06	23.6486	35	[Abhd6, Adcy2, Adcy3, Adcy9, Cacna1b, Dagla, Gabra4, Gabrb2, Gabrg3, Gnai3, Gnao1, Gnaq, Gng12, Gng2, Gng7, Gria1, Gria3, Grm1, Grm5, Itpr1, Kcnj6, Mapk1, Mapk10, Mapk14, Mapk8, Mgll, Ndufa13, Ndufa4, Ndufa5, Ndufb10, Ndufc2, Plcb1, Prkaca, Prkcb, Rims1]
KEGG:04724	Glutamatergic synapse	KEGG_25.05.2022	2.5574e-10	32.7434	37	[Adcy2, Adcy3, Adcy9, Dlg4, Dlgap1, Gls2, Gnai3, Gnao1, Gnaq, Gng12, Gng2, Gng7, Gria1, Gria3, Grik2, Grik3, Grik4, Grik5, Grin1, Grin2a, Grm1, Grm4, Grm5, Grm8, Homer1, Itpr1, Mapk1, Plcb1, Ppp3cc, Prkaca, Prkcb, Shank1, Shank2, Shank3, Slc1a1, Slc1a2, Trpc1]
KEGG:04728	Dopaminergic synapse	KEGG_25.05.2022	1.44826e-05	23.7037	32	[Akt2, Arntl, Arrb1, Cacna1b, Calm1, Camk2a, Camk2b, Gnai3, Gnao1, Gnaq, Gng12, Gng2, Gng7, Gria1, Gria3, Grin2a, Itpr1, Kcnj6, Kif5a, Kif5c, Mapk10, Mapk14, Mapk8, Plcb1, Ppp2r2b, Ppp2r2c, Ppp2r5c, Ppp2r5e, Ppp3cc, Prkaca, Prkcb, Scn1a]
KEGG:04921	Oxytocin signaling pathway	KEGG_25.05.2022	3.19218e-05	22.2222	34	[Adcy2, Adcy3, Adcy9, Cacnb2, Cacnb4, Cacng4, Cacng7, Calm1, Camk2a, Camk2b, Camk4, Gnai3, Gnao1, Gnaq, Gucy1a2, Itpr1, Kcnj6, Map2k5, Mapk1, Nfatc3, Plcb1, Ppp1r12b, Ppp1r12c, Ppp3cc, Prkab2, Prkaca, Prkag1, Prkcb, Rcan1, Rock2, Ryr2, Ryr3, Src, Trpm2]
R-MMU:112314	Neurotransmitter receptors and postsynaptic signal transmission	REACTOME_Pathways_18.11.2022	2.34926e-07	26.4706	36	[Actn2, Adcy3, Adcy9, Ap2a1, Arhgef9, Cacng4, Calm1, Camk2a, Camk2b, Chrna7, Dlg2, Dlg4, Gabra4, Gabrb2, Gabrg3, Gnai3, Gng12, Gng2, Gria1, Gria3, Grik3, Grik4, Grik5, Grin1, Grin2a, Grip2, Kcnj6, Lrrc7, Nsf, Plcb1, Prkaca, Prkar1b, Prkar2b, Prkcb, Rps6ka2, Rps6ka3]
R-MMU:112315	Transmission across Chemical Synapses	REACTOME_Pathways_18.11.2022	3.31443e-10	26.1307	52	[Abat, Actn2, Adcy3, Adcy9, Ap2a1, Apba1, Arhgef9, Cacna1b, Cacnb2, Cacnb4, Cacng4, Calm1, Camk2a, Camk2b, Chrna7, Dlg2, Dlg4, Gabra4, Gabrb2, Gabrg3, Gls2, Gnai3, Gng12, Gng2, Gria1, Gria3, Grik3, Grik4, Grik5, Grin1, Grin2a, Grip2, Kcnj6, Lin7a, Lrrc7, Nsf, Plcb1, Ppfia1, Ppfia4, Prkaca, Prkar1b, Prkar2b, Prkcb, Rims1, Rps6ka2, Rps6ka3, Slc1a1, Slc1a2, Slc6a1, Stx1a, Syn1, Syn2]
R-MMU:112316	Neuronal System	REACTOME_Pathways_18.11.2022	1.16453e-15	25.8567	83	[Abat, Actn2, Adcy3, Adcy9, Ap2a1, Apba1, Arhgef9, Cacna1b, Cacnb2, Cacnb4, Cacng4, Calm1, Camk2a, Camk2b, Chrna7, Dlg2, Dlg4, Dlgap1, Dlgap2, Dlgap3, Dlgap4, Epb41l2, Epb41l3, Gabra4, Gabrb2, Gabrg3, Gls2, Gnai3, Gng12, Gng2, Gria1, Gria3, Grik3, Grik4, Grik5, Grin1, Grin2a, Grip2, Grm1, Grm5, Hcn2, Homer1, Il1rapl2, Kcna1, Kcnab1, Kcnab2, Kcnb1, Kcnc2, Kcnd2, Kcnd3, Kcng1, Kcnh1, Kcnh7, Kcnj6, …
R-MMU:438037	Membrane depolarization upon activation of Ca impermeable AMPA receptors	REACTOME_Reactions_18.11.2022	5.16754e-05	50	10	[Actn2, Calm1, Camk2a, Camk2b, Dlg2, Dlg4, Gria1, Gria3, Grin1, Lrrc7]
R-MMU:438066	Unblocking of NMDA receptors, glutamate binding and activation	REACTOME_Pathways_18.11.2022	2.01887e-05	50	11	[Actn2, Calm1, Camk2a, Camk2b, Dlg2, Dlg4, Gria1, Gria3, Grin1, Grin2a, Lrrc7]
R-MMU:442755	Activation of NMDA receptors and postsynaptic events	REACTOME_Pathways_18.11.2022	1.01997e-06	44.4444	16	[Actn2, Calm1, Camk2a, Camk2b, Dlg2, Dlg4, Gria1, Gria3, Grin1, Grin2a, Lrrc7, Prkaca, Prkar1b, Prkar2b, Rps6ka2, Rps6ka3]
R-MMU:6794362	Protein-protein interactions at synapses	REACTOME_Pathways_18.11.2022	8.02653e-08	36.3636	24	[Dlg2, Dlg4, Dlgap1, Dlgap2, Dlgap3, Dlgap4, Epb41l2, Epb41l3, Gria1, Gria3, Grin1, Grin2a, Grm1, Grm5, Homer1, Il1rapl2, Lrrtm4, Nlgn1, Ntrk3, Ppfia1, Ppfia4, Shank1, Shank2, Shank3]
GO:0032414	positive regulation of ion transmembrane transporter activity	GO_MolecularFunction-EBI-UniProt-GOA-ACAP-ARAP_18.11.2022_00h00	8.00082e-05	22.1429	31	[Abcb1b, Actn2, Akap6, Asic2, Cacnb2, Cacnb4, Cacng4, Calm1, Chp1, Dmd, Dnm2, Ephb2, Fgf14, Htt, Ikbkb, Kcna1, Kcnc2, Kcnk3, Myo5a, Ndufa4, Nedd4l, Plcb1, Ppp3cc, Ryr2, Shank3, Slc9a1, Stim1, Stimate, Stk39, Wnk1, Wnk2]
GO:0005216	ion channel activity	GO_MolecularFunction-EBI-UniProt-GOA-ACAP-ARAP_18.11.2022_00h00	6.32282e-10	17.6642	121	[Abcb1b, Actn2, Akap6, Ano4, Asic2, Atp5k, Cabp1, Cacna1b, Cacna1e, Cacna1h, Cacna1i, Cacnb2, Cacnb4, Cacng4, Cacng7, Calm1, Catsper2, Chrna7, Clcn7, Cnih3, Dlg4, Dmd, Dpp6, Ephb2, Fgf14, Gabra4, Gabrb2, Gabrg3, Gopc, Gria1, Gria3, Grid1, Grid2, Grik2, Grik3, Grik4, Grik5, Grin1, Grin2a, Grk6, Grm5, Gsg1l, Hcn2, Hk1, Homer1, Htt, Ikbkb, Itpr1, Kcna1, Kcnab1, Kcnab2, Kcnb1, Kcnc2, Kcnd2, Kcnd3, Kc…
GO:0022890	inorganic cation transmembrane transporter activity	GO_MolecularFunction-EBI-UniProt-GOA-ACAP-ARAP_18.11.2022_00h00	1.22098e-08	16.2679	136	[Actn2, Akap6, Asic2, Atp13a2, Atp2b3, Atp5k, Atp6v0a2, Atp6v0c, Atp6v0d1, Atp6v1h, Cabp1, Cacna1b, Cacna1e, Cacna1h, Cacna1i, Cacnb2, Cacnb4, Cacng4, Cacng7, Calm1, Catsper2, Chp1, Chrna7, Cnih3, Cnnm2, Dlg4, Dmd, Dnm2, Dpp6, Ephb2, Fgf14, Gria1, Gria3, Grik2, Grik3, Grik4, Grik5, Grin1, Grin2a, Gsg1l, Hcn2, Hecw1, Homer1, Htt, Ikbkb, Itpr1, Kcna1, Kcnab1, Kcnab2, Kcnb1, Kcnc2, Kcnd2, Kcnd3, Kcn…
GO:0022836	gated channel activity	GO_MolecularFunction-EBI-UniProt-GOA-ACAP-ARAP_18.11.2022_00h00	3.46273e-07	17.9104	84	[Akap6, Ano4, Asic2, Cabp1, Cacna1b, Cacna1e, Cacna1h, Cacna1i, Cacnb2, Cacnb4, Cacng4, Cacng7, Calm1, Catsper2, Chrna7, Clcn7, Cnih3, Dlg4, Dmd, Ephb2, Fgf14, Gabra4, Gabrb2, Gabrg3, Gria1, Gria3, Grid1, Grid2, Grik2, Grik3, Grik4, Grik5, Grin1, Grin2a, Grm5, Gsg1l, Hcn2, Htt, Itpr1, Kcna1, Kcnab1, Kcnab2, Kcnb1, Kcnc2, Kcnd2, Kcnd3, Kcng1, Kcnh1, Kcnh7, Kcnip2, Kcnip4, Kcnj6, Kcnk3, Kcnn3, Kcnq…
GO:0005244	voltage-gated ion channel activity	GO_MolecularFunction-EBI-UniProt-GOA-ACAP-ARAP_18.11.2022_00h00	5.71841e-05	18.3746	52	[Akap6, Cabp1, Cacna1b, Cacna1e, Cacna1h, Cacna1i, Cacnb2, Cacnb4, Cacng4, Cacng7, Calm1, Catsper2, Clcn7, Dlg4, Dmd, Ephb2, Fgf14, Grin1, Grin2a, Hcn2, Kcna1, Kcnab1, Kcnab2, Kcnb1, Kcnc2, Kcnd2, Kcnd3, Kcng1, Kcnh1, Kcnh7, Kcnip2, Kcnip4, Kcnj6, Kcnk3, Kcnn3, Kcnq2, Kcnq3, Kcnq5, Kcns3, Mapk8ip2, Nalcn, Ncs1, Nlgn1, Ppp3cc, Ptk2b, Rasgrf2, Rimbp2, Scn1a, Scn2a, Scn4b, Scn8a, Snx27]
GO:0005261	cation channel activity	GO_MolecularFunction-EBI-UniProt-GOA-ACAP-ARAP_18.11.2022_00h00	3.46384e-10	18.8406	104	[Actn2, Akap6, Asic2, Atp5k, Cabp1, Cacna1b, Cacna1e, Cacna1h, Cacna1i, Cacnb2, Cacnb4, Cacng4, Cacng7, Calm1, Catsper2, Chrna7, Cnih3, Dlg4, Dmd, Dpp6, Ephb2, Fgf14, Gria1, Gria3, Grik2, Grik3, Grik4, Grik5, Grin1, Grin2a, Gsg1l, Hcn2, Homer1, Htt, Ikbkb, Itpr1, Kcna1, Kcnab1, Kcnab2, Kcnb1, Kcnc2, Kcnd2, Kcnd3, Kcng1, Kcnh1, Kcnh7, Kcnip2, Kcnip4, Kcnj6, Kcnk3, Kcnn3, Kcnq2, Kcnq3, Kcnq5, Kcns3…
GO:0046873	metal ion transmembrane transporter activity	GO_MolecularFunction-EBI-UniProt-GOA-ACAP-ARAP_18.11.2022_00h00	1.95901e-07	16.7457	106	[Actn2, Akap6, Asic2, Atp2b3, Cabp1, Cacna1b, Cacna1e, Cacna1h, Cacna1i, Cacnb2, Cacnb4, Cacng4, Cacng7, Calm1, Catsper2, Chp1, Cnnm2, Dmd, Dnm2, Dpp6, Fgf14, Grik2, Grik3, Grik4, Grik5, Grin1, Grin2a, Hcn2, Hecw1, Htt, Itpr1, Kcna1, Kcnab1, Kcnab2, Kcnb1, Kcnc2, Kcnd2, Kcnd3, Kcng1, Kcnh1, Kcnh7, Kcnip2, Kcnip4, Kcnj6, Kcnk3, Kcnn3, Kcnq2, Kcnq3, Kcnq5, Kcns3, Mcu, Myo5a, Nalcn, Ncs1, Nedd4, Ned…
GO:0015276	ligand-gated ion channel activity	GO_MolecularFunction-EBI-UniProt-GOA-ACAP-ARAP_18.11.2022_00h00	1.35314e-05	20.354	46	[Akap6, Asic2, Cacng4, Cacng7, Calm1, Chrna7, Cnih3, Dlg4, Dmd, Ephb2, Gabra4, Gabrb2, Gabrg3, Gria1, Gria3, Grid1, Grid2, Grik2, Grik3, Grik4, Grik5, Grin1, Grin2a, Gsg1l, Hcn2, Htt, Itpr1, Kcnh7, Kcnj6, Kcnn3, Mapk8ip2, Myo5a, Neto1, Nlgn1, Pick1, Ptk2b, Rasa3, Rasgrf2, Ryr2, Ryr3, Shank1, Shank3, Shisa6, Shisa7, Snx27, Trpm2]
GO:2001257	regulation of cation channel activity	GO_MolecularFunction-EBI-UniProt-GOA-ACAP-ARAP_18.11.2022_00h00	1.55986e-05	20.6731	43	[Actn2, Akap6, Asic2, Cabp1, Cacnb2, Cacnb4, Cacng4, Cacng7, Calm1, Cnih3, Dlg4, Dmd, Ephb2, Fgf14, Grin2a, Gsg1l, Hcn2, Homer1, Htt, Ikbkb, Kcna1, Kcnab1, Kcnc2, Kcng1, Kcnk3, Mapk8ip2, Myo5a, Nedd4l, Neto1, Nlgn1, Pick1, Plcg1, Ppp3cc, Ptk2b, Rasgrf2, Shank1, Shank3, Shisa6, Shisa7, Slmap, Snx27, Stim1, Stimate]
GO:0015079	potassium ion transmembrane transporter activity	GO_MolecularFunction-EBI-UniProt-GOA-ACAP-ARAP_18.11.2022_00h00	1.35314e-05	20.354	46	[Actn2, Akap6, Dnm2, Dpp6, Grik2, Grik3, Grik4, Grik5, Hcn2, Kcna1, Kcnab1, Kcnab2, Kcnb1, Kcnc2, Kcnd2, Kcnd3, Kcng1, Kcnh1, Kcnh7, Kcnip2, Kcnip4, Kcnj6, Kcnk3, Kcnn3, Kcnq2, Kcnq3, Kcnq5, Kcns3, Nedd4, Nedd4l, Neto1, Nr3c2, Pick1, Prkcz, Sgk1, Sgk3, Slc24a2, Slc9a1, Slc9a5, Slc9a7, Slc9a8, Snx27, Stk39, Wnk1, Wnk2, Wwp2]
GO:0022843	voltage-gated cation channel activity	GO_MolecularFunction-EBI-UniProt-GOA-ACAP-ARAP_18.11.2022_00h00	8.31465e-05	19.0476	44	[Akap6, Cabp1, Cacna1b, Cacna1e, Cacna1h, Cacna1i, Cacnb2, Cacnb4, Cacng4, Cacng7, Calm1, Dlg4, Dmd, Ephb2, Fgf14, Grin1, Grin2a, Hcn2, Kcna1, Kcnab1, Kcnab2, Kcnb1, Kcnc2, Kcnd2, Kcnd3, Kcng1, Kcnh1, Kcnh7, Kcnip2, Kcnj6, Kcnk3, Kcnn3, Kcnq2, Kcnq3, Kcnq5, Kcns3, Mapk8ip2, Ncs1, Nlgn1, Ppp3cc, Ptk2b, Rasgrf2, Rimbp2, Snx27]
GO:0099094	ligand-gated cation channel activity	GO_MolecularFunction-EBI-UniProt-GOA-ACAP-ARAP_18.11.2022_00h00	8.85373e-06	21.6931	41	[Akap6, Asic2, Cacng4, Cacng7, Calm1, Chrna7, Cnih3, Dlg4, Dmd, Ephb2, Gria1, Gria3, Grik2, Grik3, Grik4, Grik5, Grin1, Grin2a, Gsg1l, Hcn2, Htt, Itpr1, Kcnh7, Kcnj6, Kcnn3, Mapk8ip2, Myo5a, Neto1, Nlgn1, Pick1, Ptk2b, Rasa3, Rasgrf2, Ryr2, Ryr3, Shank1, Shank3, Shisa6, Shisa7, Snx27, Trpm2]
GO:0022824	transmitter-gated ion channel activity	GO_MolecularFunction-EBI-UniProt-GOA-ACAP-ARAP_18.11.2022_00h00	3.63473e-06	26.3158	30	[Cacng4, Cacng7, Chrna7, Cnih3, Dlg4, Ephb2, Gabra4, Gabrb2, Gabrg3, Gria1, Gria3, Grid1, Grid2, Grik2, Grik3, Grik4, Grik5, Grin1, Grin2a, Gsg1l, Mapk8ip2, Neto1, Nlgn1, Pick1, Ptk2b, Rasgrf2, Shank1, Shank3, Shisa6, Shisa7]
GO:0004970	ionotropic glutamate receptor activity	GO_MolecularFunction-EBI-UniProt-GOA-ACAP-ARAP_18.11.2022_00h00	1.67632e-08	36.6197	26	[Cacng4, Cacng7, Cnih3, Dlg4, Ephb2, Gria1, Gria3, Grid1, Grid2, Grik2, Grik3, Grik4, Grik5, Grin1, Grin2a, Gsg1l, Mapk8ip2, Neto1, Nlgn1, Pick1, Ptk2b, Rasgrf2, Shank1, Shank3, Shisa6, Shisa7]
R-MMU:162582	Signal Transduction	REACTOME_Pathways_18.11.2022	1.2212e-11	14.2056	304	[Abhd17c, Abhd6, Abl1, Abr, Actn1, Actn2, Adcy3, Adcy9, Akap13, Akt2, Alk, Als2, Angpt1, Ankfy1, Ap2a1, Arfgap3, Arhgap12, Arhgap17, Arhgap18, Arhgap21, Arhgap22, Arhgap23, Arhgap25, Arhgap26, Arhgap35, Arhgap39, Arhgap44, Arhgap6, Arhgef11, Arhgef17, Arhgef3, Arhgef7, Arhgef9, Arrb1, Atp6v0a2, Atp6v0c, Atp6v0d1, Atp6v1h, Axin1, Bcl2l1, Bcl9, Bcr, Boc, Braf, Calm1, Camk2a, Camk2b, Cck, Ccl25, Cdc…
R-MMU:194315	Signaling by Rho GTPases	REACTOME_Pathways_18.11.2022	4.01711e-12	19.6837	112	[Abl1, Abr, Actn1, Akap13, Als2, Ankfy1, Arfgap3, Arhgap12, Arhgap17, Arhgap18, Arhgap21, Arhgap22, Arhgap23, Arhgap25, Arhgap26, Arhgap35, Arhgap39, Arhgap44, Arhgap6, Arhgef11, Arhgef17, Arhgef3, Arhgef7, Arhgef9, Bcr, Calm1, Cdc42bpa, Clasp1, Clip1, Cpne8, Cul3, Cyfip2, Daam1, Dbt, Diaph1, Diaph2, Dlc1, Dlg4, Dlg5, Dnmbp, Dock4, Dvl3, Dync1h1, Dync1i1, Dynll1, Evl, Farp1, Farp2, Fgd4, Fmnl2, G…
R-MMU:8980692	RHOA GTPase cycle	REACTOME_Pathways_18.11.2022	1.08179e-05	24.0602	32	[Abr, Akap13, Arhgap18, Arhgap21, Arhgap22, Arhgap23, Arhgap26, Arhgap35, Arhgap39, Arhgap44, Arhgap6, Arhgef11, Arhgef17, Arhgef3, Arhgef7, Bcr, Daam1, Diaph1, Dlc1, Farp1, Iqgap1, Kalrn, Myo9a, Ophn1, Pcdh7, Rasgrf2, Rock2, Slk, Stk10, Tex2, Trio, Vav3]
R-MMU:9012999	RHO GTPase cycle	REACTOME_Pathways_18.11.2022	1.12119e-10	21.1735	83	[Abr, Actn1, Akap13, Als2, Ankfy1, Arfgap3, Arhgap12, Arhgap17, Arhgap18, Arhgap21, Arhgap22, Arhgap23, Arhgap25, Arhgap26, Arhgap35, Arhgap39, Arhgap44, Arhgap6, Arhgef11, Arhgef17, Arhgef3, Arhgef7, Arhgef9, Bcr, Cdc42bpa, Cpne8, Cul3, Cyfip2, Daam1, Dbt, Diaph1, Diaph2, Dlc1, Dlg5, Dnmbp, Dock4, Farp1, Farp2, Fgd4, Fmnl2, Gfod1, Git2, Gopc, Hgs, Iqgap1, Itsn1, Kalrn, Myo9a, Nck2, Ndufa5, Nhs, …
R-MMU:9013026	RHOB GTPase cycle	REACTOME_Pathways_18.11.2022	8.27997e-05	28.7879	19	[Abr, Akap13, Arhgap21, Arhgap26, Arhgap35, Arhgap39, Arhgef11, Arhgef17, Arhgef3, Bcr, Daam1, Diaph1, Dlc1, Myo9a, Ophn1, Pcdh7, Rock2, Slk, Stk10]
R-MMU:9013106	RHOC GTPase cycle	REACTOME_Pathways_18.11.2022	8.27997e-05	28.7879	19	[Abr, Akap13, Arhgap18, Arhgap21, Arhgap26, Arhgap35, Arhgap39, Arhgef11, Arhgef17, Bcr, Daam1, Diaph1, Dlc1, Fmnl2, Iqgap1, Ophn1, Rock2, Slk, Stk10]
R-MMU:9013111	RHOC GAPs stimulate RHOC GTPase activity	REACTOME_Reactions_18.11.2022	4.53707e-05	56.25	9	[Abr, Arhgap18, Arhgap21, Arhgap26, Arhgap35, Arhgap39, Bcr, Dlc1, Ophn1]
R-MMU:9013144	RAC1 GAPs stimulate RAC1 GTPase activity	REACTOME_Reactions_18.11.2022	4.6136e-05	34.0426	16	[Abr, Arhgap12, Arhgap17, Arhgap21, Arhgap22, Arhgap23, Arhgap25, Arhgap26, Arhgap35, Arhgap39, Arhgap44, Bcr, Dlc1, Ophn1, Srgap2, Srgap3]
R-MMU:9013148	CDC42 GTPase cycle	REACTOME_Pathways_18.11.2022	7.65536e-05	26.506	22	[Abr, Arhgap17, Arhgap21, Arhgap22, Arhgap26, Arhgap35, Arhgap39, Arhgap44, Arhgef11, Arhgef9, Bcr, Dlc1, Dnmbp, Farp1, Fgd4, Itsn1, Ophn1, Rasgrf2, Srgap2, Srgap3, Trio, Vav3]
R-MMU:9013149	RAC1 GTPase cycle	REACTOME_Pathways_18.11.2022	8.11798e-06	22.8395	37	[Abr, Als2, Arhgap12, Arhgap17, Arhgap21, Arhgap22, Arhgap23, Arhgap25, Arhgap26, Arhgap35, Arhgap39, Arhgap44, Arhgef11, Arhgef7, Bcr, Cdc42bpa, Cyfip2, Dlc1, Dock4, Farp1, Farp2, Git2, Iqgap1, Kalrn, Nhs, Ophn1, Pak3, Pik3ca, Pik3r3, Rasgrf2, Sos2, Srgap2, Srgap3, Taok3, Trio, Vav3, Wasf2]
R-MMU:9013406	RHOQ GTPase cycle	REACTOME_Pathways_18.11.2022	1.08594e-05	34.6154	18	[Arhgap17, Arhgap21, Arhgap26, Arhgap35, Arhgef7, Arhgef9, Cdc42bpa, Cpne8, Dlc1, Gfod1, Git2, Gopc, Iqgap1, Itsn1, Ophn1, Rhoq, Srgap2, Wwp2]
R-MMU:9018745	RHOQ GAPs stimulate RHOQ GTPase activity	REACTOME_Reactions_18.11.2022	1.24584e-05	72.7273	8	[Arhgap17, Arhgap21, Arhgap26, Arhgap35, Dlc1, Ophn1, Rhoq, Srgap2]
R-MMU:9018806	RAC3 GAPs stimulate RAC3 GTPase activity	REACTOME_Reactions_18.11.2022	8.31651e-05	47.619	10	[Abr, Arhgap17, Arhgap21, Arhgap26, Arhgap35, Arhgap39, Arhgap6, Bcr, Ophn1, Srgap2]
R-MMU:9716542	Signaling by Rho GTPases, Miro GTPases and RHOBTB3	REACTOME_Pathways_18.11.2022	8.3347e-13	19.863	116	[Abl1, Abr, Actn1, Akap13, Als2, Ankfy1, Arfgap3, Arhgap12, Arhgap17, Arhgap18, Arhgap21, Arhgap22, Arhgap23, Arhgap25, Arhgap26, Arhgap35, Arhgap39, Arhgap44, Arhgap6, Arhgef11, Arhgef17, Arhgef3, Arhgef7, Arhgef9, Bcr, Calm1, Cdc42bpa, Clasp1, Clip1, Cpne8, Cul3, Cyfip2, Daam1, Dbt, Diaph1, Diaph2, Dlc1, Dlg4, Dlg5, Dnmbp, Dock4, Dvl3, Dync1h1, Dync1i1, Dynll1, Evl, Farp1, Farp2, Fgd4, Fmnl2, G…

## Sheet: GO CC Analysis, All Gene Sets
GO Cellular Components Analysis
Ontology Source	GO_CellularComponent-EBI-UniProt-GOA-ACAP-ARAP_18.11.2022_00h00
Prnp Null, WT Model
ID	Term	Term PValue	-Log10(p-value)	% Associated Genes	Nr. Genes	Associated Genes Found
GO:0043198	dendritic shaft	0.00145587	2.83688	8	6	[Cacna1c, Gria1, Kirrel3, Prex1, Slc1a1, Slc1a2]
GO:0070382	exocytic vesicle	0.00293641	2.53218	4.18118	12	[Bdnf, Gabra2, Gria1, Hap1, Kirrel3, Lamp1, Pde4b, Prkn, Syn1, Synpr, Syt17, Syt7]
GO:0030425	dendrite	3.56052e-10	9.44849	4.84988	42	[Adcy8, Arc, Azin2, Bdnf, Bmpr1b, Brinp3, Cacna1c, Cacna1g, Cacng8, Clcn2, Cpne6, Cpt1c, Cryab, Fat3, Gabra1, Gabra2, Gabrg2, Gria1, Gria4, Grm1, Hap1, Hrh3, Htr1f, Itpka, Kcnip2, Kcnip3, Kirrel3, Lamp1, Ncdn, Oprm1, Pde4b, Plk2, Prex1, Prnp, Rgs11, Slc1a1, Slc1a2, Sorcs2, Syn1, Syt7, Usp50, Usp8]
GO:0032281	AMPA glutamate receptor complex	0.00139519	2.85537	13.3333	4	[Cacng8, Cpt1c, Gria1, Gria4]
GO:0016581	NuRD complex	0.000227482	3.64305	21.0526	4	[Chd3, Chd4, Chd5, Rbbp4]
GO:0000118	histone deacetylase complex	0.00259951	2.58511	7.14286	6	[Chd3, Chd4, Chd5, Hdac7, Hdac9, Rbbp4]
GO:0030017	sarcomere	0.000537257	3.26982	5.10638	12	[Ank1, Atp2b4, Cacna1c, Cryab, Flnb, Ggps1, Nos1ap, Pde4b, Ppp1r12b, Rtl1, Sphkap, Timp4]
GO:0030018	Z disc	4.94482e-05	4.30585	7.14286	11	[Ank1, Atp2b4, Cacna1c, Cryab, Flnb, Ggps1, Nos1ap, Pde4b, Ppp1r12b, Rtl1, Sphkap]
GO:0034702	ion channel complex	4.52708e-06	5.34418	5.76923	18	[Cacna1c, Cacna1g, Cacng8, Catspere2, Clcn2, Cpt1c, Dpp6, Gabra1, Gabra2, Gabrg2, Gria1, Gria4, Kcnip2, Kcnip3, Kcnj3, Pde4b, Scn9a, Trpc4]
GO:0034703	cation channel complex	3.67045e-05	4.43528	5.95745	14	[Cacna1c, Cacna1g, Cacng8, Catspere2, Cpt1c, Dpp6, Gria1, Gria4, Kcnip2, Kcnip3, Kcnj3, Pde4b, Scn9a, Trpc4]
GO:0034704	calcium channel complex	0.0011769	2.92926	8.33333	6	[Cacna1c, Cacna1g, Cacng8, Catspere2, Pde4b, Trpc4]
GO:0097060	synaptic membrane	1.32411e-07	6.87808	5.38302	26	[Adam23, Adcy8, Ank1, Arc, Atp2b4, Cacna1c, Cacng8, Cdh2, Cryab, Gabra1, Gabra2, Gabrg2, Gria1, Gria4, Grm1, Grm8, Kcnj3, Kctd8, Lrrc4c, Nrxn2, Oprm1, Rims4, Slc1a2, Slc6a7, Sorcs2, Syt7]
GO:0042734	presynaptic membrane	4.91512e-05	4.30847	6.16114	13	[Adam23, Adcy8, Atp2b4, Cacna1c, Cdh2, Grm1, Grm8, Kcnj3, Kctd8, Nrxn2, Oprm1, Slc1a2, Syt7]
GO:0045211	postsynaptic membrane	0.000406908	3.3905	4.53172	15	[Ank1, Arc, Cacna1c, Cacng8, Cdh2, Gabra1, Gabra2, Gabrg2, Gria1, Gria4, Grm1, Kctd8, Lrrc4c, Oprm1, Sorcs2]
GO:0099634	postsynaptic specialization membrane	0.00010839	3.96501	7.14286	10	[Arc, Cacna1c, Cacng8, Cdh2, Gabra2, Gabrg2, Gria1, Grm1, Lrrc4c, Sorcs2]
GO:0099572	postsynaptic specialization	5.93597e-05	4.22651	4.32099	21	[Adcy8, Arc, Cacna1c, Cacng8, Cdh2, Cryab, Dapk1, Gabra2, Gabrg2, Gria1, Gria4, Grm1, Lrrc4c, Pde4b, Prkn, Prnp, Sh2d5, Sorcs2, Syn1, Usp50, Usp8]
GO:0032589	neuron projection membrane	4.5997e-05	4.33727	10.1266	8	[Ank1, Cacng8, Gabra1, Gabra2, Gabrg2, Gria1, Oprm1, Slc1a2]
GO:0097060	synaptic membrane	1.32411e-07	6.87808	5.38302	26	[Adam23, Adcy8, Ank1, Arc, Atp2b4, Cacna1c, Cacng8, Cdh2, Cryab, Gabra1, Gabra2, Gabrg2, Gria1, Gria4, Grm1, Grm8, Kcnj3, Kctd8, Lrrc4c, Nrxn2, Oprm1, Rims4, Slc1a2, Slc6a7, Sorcs2, Syt7]
GO:0045211	postsynaptic membrane	0.000406908	3.3905	4.53172	15	[Ank1, Arc, Cacna1c, Cacng8, Cdh2, Gabra1, Gabra2, Gabrg2, Gria1, Gria4, Grm1, Kctd8, Lrrc4c, Oprm1, Sorcs2]
GO:0014069	postsynaptic density	0.000189022	3.72349	4.20354	19	[Adcy8, Arc, Cacna1c, Cacng8, Cdh2, Cryab, Dapk1, Gria1, Gria4, Grm1, Lrrc4c, Pde4b, Prkn, Prnp, Sh2d5, Sorcs2, Syn1, Usp50, Usp8]
GO:0032279	asymmetric synapse	3.6711e-05	4.4352	4.46809	21	[Adcy8, Arc, Cacna1c, Cacng8, Cdh2, Chd4, Cryab, Dapk1, Gria1, Gria4, Grm1, Lrrc4c, Pde4b, Prkn, Prnp, Sh2d5, Slc1a1, Sorcs2, Syn1, Usp50, Usp8]
GO:0043197	dendritic spine	5.2842e-05	4.27702	5.76132	14	[Arc, Cryab, Gria1, Gria4, Grm1, Hap1, Itpka, Oprm1, Pde4b, Slc1a1, Slc1a2, Sorcs2, Usp50, Usp8]
GO:0032590	dendrite membrane	0.000224387	3.649	11.3208	6	[Cacng8, Gabra1, Gabra2, Gabrg2, Gria1, Oprm1]
GO:0099634	postsynaptic specialization membrane	0.00010839	3.96501	7.14286	10	[Arc, Cacna1c, Cacng8, Cdh2, Gabra2, Gabrg2, Gria1, Grm1, Lrrc4c, Sorcs2]
GO:0098839	postsynaptic density membrane	0.00164534	2.78374	6.73077	7	[Arc, Cacna1c, Cacng8, Gria1, Grm1, Lrrc4c, Sorcs2]
Prnp Corrected, DKI Model
ID	Term	Term PValue	-Log10(p-value)	% Associated Genes	Nr. Genes	Associated Genes Found
GO:0005783	endoplasmic reticulum	2.8124e-06	5.55092	6.31951	125	[Acsl4, Akap6, Apod, Arhgap5, Atp1a1, Atp1a3, Atp1b1, Atp2a2, B2m, Baiap2, Bcl2, Brinp1, Brinp2, Bscl2, Cacna2d1, Calr, Ccdc3, Cds1, Cemip, Cers1, Cers4, Cers6, Chrm3, Cisd2, Clstn2, Clstn3, Cnpy3, Cpeb4, Cst3, Cst7, Ctsz, Cyb5r4, Cyba, Dhcr24, Dlg1, Dnajb11, Dnajb14, Dnajc1, Dnajc25, Dpm1, Eef1d, Emc1, Epha5, Ephb1, Erp44, Faim2, Fbxw7, Fkbp1a, Gramd1a, Grin2a, Grin2b, Grip1, Grn, H2-D1, Hsp90b1…
GO:0005790	smooth endoplasmic reticulum	3.30679e-06	5.48059	25.641	10	[Calr, Hsp90b1, Hspa5, Itpr1, Map2, Pdia3, Pdia6, Plcb4, Psen1, Ryr3]
GO:0044307	dendritic branch	4.27853e-05	4.36871	66.6667	4	[Grin2b, Map1a, Map2, Marcks]
GO:0048786	presynaptic active zone	2.1499e-06	5.66758	15.8879	17	[Atp2b4, Cdh10, Cntnap2, Gabra3, Gabrb2, Gad1, Gpm6a, Grm3, Gucy1b1, Hcn1, Nptn, Phb2, Rab3a, Rims3, Slc17a7, Snap25, Syp]
GO:0008328	ionotropic glutamate receptor complex	8.64487e-05	4.06324	20	9	[Cacng2, Grik1, Grin2a, Grin2b, Grin3a, Olfm2, Olfm3, Sacm1l, Vwc2]
GO:0009898	cytoplasmic side of plasma membrane	0.000146612	3.83383	10.5263	20	[Akap5, Ap2m1, Ap2s1, Atp2a2, Cyth3, Dlg1, Errfi1, Farp1, Gnai1, Gng2, Gng3, Gramd1a, Kcnip1, Kras, Mapt, Ptk2, Samd12, Snap25, Snx9, Traf6]
GO:0005794	Golgi apparatus	1.8461e-07	6.73374	6.87732	111	[Abca5, Adam19, Arfgef1, Atp1a1, Atp1a3, B2m, B3galt1, B3gat3, Baiap2, Blzf1, Caln1, Calr, Cand1, Cbfa2t3, Cep57, Chst1, Chsy3, Clec16a, Clstn2, Clstn3, Cltc, Clvs2, Cntnap2, Cope, Cst3, Cst7, Ctsl, Cyba, Dhcr24, Dipk2a, Dlg1, Dnm3, Dync2h1, Enpp2, Faim2, Fam20b, Fam234b, Fbxw7, Fez1, Fgfr2, Fndc3a, Fut9, Fyco1, Gal3st3, Galnt7, Galnt9, Galntl6, Gdi1, Glce, Gpc6, Gpr89, Grb2, Grn, H2-D1, Hs3st2, …
GO:0042470	melanosome	4.63177e-06	5.33425	15.0442	17	[Atp1a1, Atp1b3, Atp6v1g2, Cd63, Cltc, Ctsb, Ctsd, Hsp90b1, Hspa5, Hspa8, Lamp1, Pdia3, Pdia6, Rab27b, Slc24a5, Syngr1, Ywhaz]
GO:0043198	dendritic shaft	4.1115e-07	6.386	20	15	[Abi3bp, Akap5, Baiap2, Cacna1c, Grip1, Hcn1, Hcn2, Homer1, Hspa8, Map1a, Map2, Psen1, Slc8a1, Stau2, Syngap1]
GO:0044309	neuron spine	3.37543e-10	9.47167	14.0562	35	[Abhd17b, Abi3bp, Akap5, Atp1a2, Atp1a3, Baiap2, Calb1, Cntnap2, Cpeb4, Dlgap2, Dnm3, Farp1, Gpm6a, Grin2a, Grin2b, Grip1, Grm3, Homer1, Hspa8, Kcnc3, Marcks, Nrgn, Numb, Palmd, Ptk2, Ptpro, Rapgef4, Rph3a, Shank1, Sipa1l1, Slc1a3, Slc8a1, Slc8a2, Synpo, Syp]
GO:0043197	dendritic spine	2.63193e-09	8.57973	13.5802	33	[Abhd17b, Abi3bp, Akap5, Atp1a2, Atp1a3, Baiap2, Calb1, Cpeb4, Dlgap2, Dnm3, Farp1, Gpm6a, Grin2a, Grin2b, Grip1, Grm3, Homer1, Hspa8, Kcnc3, Marcks, Nrgn, Numb, Palmd, Ptk2, Ptpro, Rapgef4, Rph3a, Shank1, Sipa1l1, Slc1a3, Slc8a1, Slc8a2, Synpo]
GO:0044853	plasma membrane raft	6.89711e-05	4.16133	11.8421	18	[Adra1a, Akap6, Atp1a1, Atp1a2, Atp1b1, Atp1b3, Cacna1c, Cntnap2, Ctsb, Dlc1, Jak2, Lrp8, Mapk1, Ptgis, Spred1, Tgfbr1, Trem2, Trpc4]
GO:0005901	caveola	1.36019e-05	4.8664	14.5455	16	[Adra1a, Akap6, Atp1a1, Atp1a2, Atp1b1, Atp1b3, Cacna1c, Ctsb, Dlc1, Jak2, Lrp8, Mapk1, Ptgis, Spred1, Tgfbr1, Trpc4]
GO:0090533	cation-transporting ATPase complex	1.9145e-05	4.71795	40	6	[Atp1a1, Atp1a2, Atp1a3, Atp1b1, Atp1b3, Atp2a2]
GO:0014704	intercalated disc	2.25578e-05	4.6467	17.6471	12	[Akap6, Atp1a1, Atp1a2, Atp1b1, Atp2a2, Fgf13, Pak1, Prkca, Ptk2, Scn1b, Slc8a1, Ywhah]
GO:0099522	cytosolic region	9.36115e-08	7.02867	26	13	[Baiap2, Calb1, Gdi1, Homer1, Hspa8, Marcks, Pnkd, Prkca, Prkcb, Prkcg, Rims3, Sncb, Trim9]
GO:0099523	presynaptic cytosol	2.55404e-08	7.59277	35.4839	11	[Baiap2, Calb1, Gdi1, Hspa8, Marcks, Pnkd, Prkca, Prkcb, Prkcg, Sncb, Trim9]
GO:0043292	contractile fiber	3.28546e-05	4.4834	10.1124	27	[Actg1, Adra1a, Atp2b4, Cacna1c, Calm3, Cst3, Fhl2, Fhod3, Fkbp1a, Ggps1, Grin2b, Hdac4, Homer1, Ldb2, Mef2c, Mtmr12, Myl12b, Nexn, Pak1, Pde4d, Pdlim7, Ppp2r5a, Ppp3cb, Psen1, Ryr3, Slc8a1, Synpo]
GO:0030017	sarcomere	5.42024e-05	4.26598	10.2128	24	[Adra1a, Atp2b4, Cacna1c, Calm3, Fhl2, Fhod3, Fkbp1a, Ggps1, Grin2b, Hdac4, Homer1, Ldb2, Mef2c, Mtmr12, Myl12b, Nexn, Pak1, Pdlim7, Ppp2r5a, Ppp3cb, Psen1, Ryr3, Slc8a1, Synpo]
GO:0030018	Z disc	1.88756e-06	5.7241	13.6364	21	[Adra1a, Atp2b4, Cacna1c, Fhl2, Fhod3, Fkbp1a, Ggps1, Grin2b, Hdac4, Homer1, Ldb2, Myl12b, Nexn, Pak1, Pdlim7, Ppp2r5a, Ppp3cb, Psen1, Ryr3, Slc8a1, Synpo]
GO:0030135	coated vesicle	4.91494e-07	6.30848	11.583	30	[Ap2m1, Ap2s1, Astn1, Astn2, Atp6v0b, Atp6v0e2, Atp6v1a, Atp6v1c1, Atp6v1g2, Cemip, Cltc, Clvs2, Cope, Dipk2a, Gad1, Lman2l, Lyz2, Necap2, Nrgn, Numb, Pitpnm3, Rab27b, Rab3a, Rab8b, Snx9, Syp, Tmed4, Tmed7, Trf, Yipf5]
GO:0030136	clathrin-coated vesicle	1.28912e-06	5.88971	13.4969	22	[Ap2m1, Ap2s1, Astn1, Astn2, Atp6v0b, Atp6v0e2, Atp6v1a, Atp6v1c1, Atp6v1g2, Cemip, Cltc, Clvs2, Gad1, Lyz2, Necap2, Nrgn, Numb, Rab27b, Rab3a, Rab8b, Snx9, Syp]
GO:0030662	coated vesicle membrane	1.82951e-05	4.73767	13.6	17	[Ap2m1, Ap2s1, Atp6v0b, Atp6v0e2, Atp6v1a, Atp6v1c1, Atp6v1g2, Cemip, Cltc, Cope, Dipk2a, Gad1, Necap2, Nrgn, Rab3a, Syp, Trf]
GO:0030665	clathrin-coated vesicle membrane	2.014e-06	5.69594	18.9189	14	[Ap2m1, Ap2s1, Atp6v0b, Atp6v0e2, Atp6v1a, Atp6v1c1, Atp6v1g2, Cemip, Cltc, Gad1, Necap2, Nrgn, Rab3a, Syp]
GO:0044306	neuron projection terminus	3.45721e-09	8.46127	13.7339	32	[Actg1, Amph, Atp1a3, Baiap2, Calb1, Chrm2, Chrm3, Cplx1, Fkbp1a, Gad1, Grik1, Grin2a, Grin2b, Hcn1, Hspa8, Kcnc1, Kcnc2, Kcnc3, Marcks, Npy, Prkca, Prkcb, Prkcg, Rab3a, Rapgef4, Slc8a1, Slc8a2, Sncb, Srsf10, Syp, Syt4, Tspoap1]
GO:0150034	distal axon	9.59902e-11	10.0178	11.3839	51	[Actg1, Amph, Atp1a3, Calb1, Calm3, Chrm2, Chrm3, Cnr1, Cobl, Cpeb4, Cplx1, Ctsz, Dscam, Eno2, Fez1, Fgf13, Fkbp1a, Gad1, Gpm6a, Grik1, Grin2a, Grin2b, Hcn1, Hspa8, Kcnc1, Kcnc2, Kcnc3, Lamp5, Map1a, Map2, Mapt, Marcks, Npy, Nrsn1, Pak1, Prkca, Prkcb, Prkcg, Psen1, Rab3a, Rapgef4, Sigmar1, Slc8a1, Slc8a2, Snap25, Sncb, Srsf10, Syp, Thy1, Timp2, Tspoap1]
GO:0030424	axon	4.58099e-24	23.339	12.2172	108	[Actg1, Amph, Ar, Atp1a1, Atp1a3, C4b, Cacna1c, Cacng2, Calb1, Calm3, Car2, Ccn3, Ccsap, Chrm2, Chrm3, Cldn11, Cnr1, Cntnap2, Cobl, Cpeb4, Cplx1, Creb1, Cst3, Ctsz, Dlg1, Dnm3, Dscam, Dscaml1, Eno2, Epha5, Ephb1, Fez1, Fgf13, Fkbp1a, Gabrd, Gad1, Gdi1, Gpm6a, Grik1, Grin2a, Grin2b, Grm3, Hcn1, Hcn2, Hif1a, Homer1, Hspa8, Kcnc1, Kcnc2, Kcnc3, Kcnh1, Kcnj6, Kcnq2, Lamp5, Lrp8, Map1a, Map2, Mapk1, M…
GO:0030425	dendrite	6.44339e-26	25.1909	12.7021	110	[Abhd17b, Abi3bp, Adcy2, Akap5, Apod, Ar, Atp1a2, Atp1a3, Baiap2, Brinp1, Brinp2, C4b, Cacna1c, Calb1, Camk2n1, Cask, Ccn3, Ccng1, Chl1, Chrm2, Chrm3, Clstn2, Clstn3, Cntnap2, Cntnap4, Cobl, Cpeb4, Cplx1, Ctnnd2, Cyba, Dlg1, Dlgap2, Dnm3, Dscam, Efnb2, Epha5, Ephb1, Farp1, Fez1, Fgf13, Gabra3, Gabrd, Glra3, Gng3, Gpm6a, Grik1, Grin2a, Grin2b, Grip1, Grm3, Hcn1, Hcn2, Homer1, Homer2, Hrh2, Hspa8, …
GO:0043679	axon terminus	4.18576e-09	8.37823	14.2857	30	[Actg1, Amph, Atp1a3, Calb1, Chrm2, Chrm3, Cplx1, Fkbp1a, Gad1, Grik1, Grin2a, Grin2b, Hcn1, Hspa8, Kcnc1, Kcnc2, Kcnc3, Marcks, Npy, Prkca, Prkcb, Prkcg, Rab3a, Rapgef4, Slc8a1, Slc8a2, Sncb, Srsf10, Syp, Tspoap1]
GO:0044305	calyx of Held	3.32934e-06	5.47764	29.0323	9	[Actg1, Atp1a3, Calb1, Cplx1, Kcnc1, Prkca, Prkcb, Prkcg, Tspoap1]
GO:0044304	main axon	1.44245e-05	4.8409	16.092	14	[Cntnap2, Dlg1, Kcnc1, Kcnc2, Kcnc3, Kcnh1, Kcnq2, Map1a, Map2, Mapt, Scn1b, Spock1, Thy1, Tubb4a]
GO:0032589	neuron projection membrane	0.000104066	3.98269	15.1899	12	[Akap5, Cntnap2, Gabra3, Hcn1, Hcn2, Kcnc1, Kcnc2, Kcnc3, Kcnh1, Lamp5, Mapt, Thy1]
GO:0034702	ion channel complex	3.17586e-10	9.49814	12.8205	40	[Akap6, Cacna1c, Cacna2d1, Cacng2, Calm3, Cntnap2, Dpp10, Fkbp1a, Gabra3, Gabrb2, Gabrd, Glra3, Grik1, Grin2a, Grin2b, Grin3a, Hcn1, Hcn2, Kcnc1, Kcnc2, Kcnc3, Kcnh1, Kcnip1, Kcnj3, Kcnmb2, Kcnq2, Kcnv1, Olfm2, Olfm3, Pde4d, Pex5l, Sacm1l, Scn1b, Scn2b, Scn9a, Slc17a7, Snap25, Trpc4, Ttyh3, Vwc2]
GO:0030673	axolemma	1.05733e-05	4.97579	35	7	[Cntnap2, Kcnc1, Kcnc2, Kcnc3, Kcnh1, Mapt, Thy1]
GO:0034703	cation channel complex	2.76174e-10	9.55882	14.4681	34	[Akap6, Cacna1c, Cacna2d1, Cacng2, Calm3, Cntnap2, Dpp10, Fkbp1a, Grik1, Grin2a, Grin2b, Grin3a, Hcn1, Hcn2, Kcnc1, Kcnc2, Kcnc3, Kcnh1, Kcnip1, Kcnj3, Kcnmb2, Kcnq2, Kcnv1, Olfm2, Olfm3, Pde4d, Pex5l, Sacm1l, Scn1b, Scn2b, Scn9a, Snap25, Trpc4, Vwc2]
GO:0008076	voltage-gated potassium channel complex	1.16198e-06	5.9348	18.5185	15	[Calm3, Cntnap2, Dpp10, Hcn1, Hcn2, Kcnc1, Kcnc2, Kcnc3, Kcnh1, Kcnip1, Kcnj3, Kcnmb2, Kcnq2, Kcnv1, Snap25]
GO:0034705	potassium channel complex	3.80381e-07	6.41978	17.8947	17	[Calm3, Cntnap2, Dpp10, Grik1, Hcn1, Hcn2, Kcnc1, Kcnc2, Kcnc3, Kcnh1, Kcnip1, Kcnj3, Kcnmb2, Kcnq2, Kcnv1, Pde4d, Snap25]
GO:0099572	postsynaptic specialization	1.37532e-25	24.8616	16.2551	79	[Abhd17b, Abi3bp, Adgra1, Akap5, Atp1a1, Baiap2, Cacna1c, Cacng2, Camk2n1, Cask, Cdh10, Chrm3, Clstn2, Clstn3, Cnksr2, Cpeb4, Ctnnd2, Dlg1, Dlgap1, Dlgap2, Dnm3, Efnb2, Gabra3, Gabrb2, Gng3, Grik1, Grin2a, Grin2b, Grin3a, Grip1, Grm3, Gsg1l, Hnrnph1, Hnrnph2, Homer1, Homer2, Hspa8, Igsf11, Itpr1, Kcnh1, Lrfn2, Lrfn5, Lrp8, Lrrtm2, Lrrtm3, Map1a, Map2, Mapk1, Mapt, Mpdz, Nefm, Neto1, Neto2, Nptn, …
GO:0097060	synaptic membrane	4.43672e-23	22.3529	15.528	75	[Abhd17b, Adra1a, Akap5, Ap2m1, Atp1a3, Atp2b4, Baiap2, Cacna1c, Cacng2, Cadps2, Cask, Cdh10, Chrm2, Chrm3, Clstn2, Clstn3, Cltc, Cnksr2, Cnr1, Cntnap2, Cntnap4, Dlg1, Dlgap1, Dnm3, Efnb2, Eno2, Faim2, Farp1, Gabbr2, Gabra3, Gabrb2, Gabrd, Glra3, Gpm6a, Grik1, Grin2a, Grin2b, Grin3a, Grip1, Grm3, Gsg1l, Hcn1, Hspa8, Igsf21, Itpr1, Kcnc1, Kcnc2, Kcnc3, Kcnh1, Kcnj3, Kcnj6, Kctd8, Lrfn2, Lrfn5, Lrr…
GO:0042734	presynaptic membrane	4.2113e-15	14.3756	18.4834	39	[Adra1a, Ap2m1, Atp1a3, Atp2b4, Cacna1c, Cadps2, Cask, Cdh10, Chrm2, Chrm3, Cltc, Cnr1, Cntnap2, Cntnap4, Dlg1, Efnb2, Gabra3, Gabrb2, Glra3, Gpm6a, Grik1, Grin2a, Grin2b, Grm3, Hcn1, Igsf21, Kcnc1, Kcnc2, Kcnc3, Kcnh1, Kcnj3, Kcnj6, Kctd8, Nptn, Psen1, Rgs9, Rims3, Snap25, Syp]
GO:0045211	postsynaptic membrane	3.26429e-17	16.4862	16.0121	53	[Abhd17b, Adra1a, Cacna1c, Cacng2, Cadps2, Cdh10, Chrm2, Chrm3, Clstn2, Clstn3, Cnksr2, Dlg1, Dlgap1, Dnm3, Efnb2, Faim2, Farp1, Gabbr2, Gabra3, Gabrb2, Gabrd, Glra3, Grik1, Grin2a, Grin2b, Grin3a, Grip1, Grm3, Gsg1l, Hcn1, Hspa8, Igsf21, Kcnc1, Kcnc2, Kcnc3, Kcnh1, Kctd8, Lrfn2, Lrfn5, Lrrtm2, Lrrtm3, Neto1, Neto2, Nptn, Nrgn, Ntrk3, Prrt1, Ptpro, Rgs9, Rph3a, Shank1, Sigmar1, Slc8a1]
GO:0014069	postsynaptic density	1.33947e-25	24.8731	16.8142	76	[Abhd17b, Abi3bp, Adgra1, Akap5, Atp1a1, Baiap2, Cacna1c, Cacng2, Camk2n1, Cask, Chrm3, Clstn2, Clstn3, Cnksr2, Cpeb4, Ctnnd2, Dlg1, Dlgap1, Dlgap2, Dnm3, Efnb2, Gng3, Grik1, Grin2a, Grin2b, Grin3a, Grip1, Grm3, Gsg1l, Hnrnph1, Hnrnph2, Homer1, Homer2, Hspa8, Igsf11, Itpr1, Kcnh1, Lrfn2, Lrfn5, Lrp8, Lrrtm2, Lrrtm3, Map1a, Map2, Mapk1, Mapt, Mpdz, Nefm, Neto1, Neto2, Nptn, Nrgn, Numb, Pak1, Pdzd2…
GO:0030424	axon	4.58099e-24	23.339	12.2172	108	[Actg1, Amph, Ar, Atp1a1, Atp1a3, C4b, Cacna1c, Cacng2, Calb1, Calm3, Car2, Ccn3, Ccsap, Chrm2, Chrm3, Cldn11, Cnr1, Cntnap2, Cobl, Cpeb4, Cplx1, Creb1, Cst3, Ctsz, Dlg1, Dnm3, Dscam, Dscaml1, Eno2, Epha5, Ephb1, Fez1, Fgf13, Fkbp1a, Gabrd, Gad1, Gdi1, Gpm6a, Grik1, Grin2a, Grin2b, Grm3, Hcn1, Hcn2, Hif1a, Homer1, Hspa8, Kcnc1, Kcnc2, Kcnc3, Kcnh1, Kcnj6, Kcnq2, Lamp5, Lrp8, Map1a, Map2, Mapk1, M…
GO:0030425	dendrite	6.44339e-26	25.1909	12.7021	110	[Abhd17b, Abi3bp, Adcy2, Akap5, Apod, Ar, Atp1a2, Atp1a3, Baiap2, Brinp1, Brinp2, C4b, Cacna1c, Calb1, Camk2n1, Cask, Ccn3, Ccng1, Chl1, Chrm2, Chrm3, Clstn2, Clstn3, Cntnap2, Cntnap4, Cobl, Cpeb4, Cplx1, Ctnnd2, Cyba, Dlg1, Dlgap2, Dnm3, Dscam, Efnb2, Epha5, Ephb1, Farp1, Fez1, Fgf13, Gabra3, Gabrd, Glra3, Gng3, Gpm6a, Grik1, Grin2a, Grin2b, Grip1, Grm3, Hcn1, Hcn2, Homer1, Homer2, Hrh2, Hspa8, …
GO:0032279	asymmetric synapse	5.49848e-28	27.2598	17.234	81	[Abhd17b, Abi3bp, Adgra1, Akap5, Atp1a1, Baiap2, Cacna1c, Cacng2, Camk2n1, Cask, Chrm2, Chrm3, Clstn2, Clstn3, Cnksr2, Cntnap2, Cpeb4, Ctnnd2, Dlg1, Dlgap1, Dlgap2, Dnm3, Efnb2, Gng3, Grik1, Grin2a, Grin2b, Grin3a, Grip1, Grm3, Grn, Gsg1l, Hnrnph1, Hnrnph2, Homer1, Homer2, Hspa8, Igsf11, Itpr1, Kcnh1, Lrfn2, Lrfn5, Lrp8, Lrrtm2, Lrrtm3, Map1a, Map2, Mapk1, Mapt, Mpdz, Nefm, Neto1, Neto2, Nptn, Nr…
GO:0099634	postsynaptic specialization membrane	7.07188e-13	12.1505	20.7143	29	[Abhd17b, Cacna1c, Cacng2, Cdh10, Chrm3, Clstn2, Clstn3, Cnksr2, Dlg1, Efnb2, Gabra3, Gabrb2, Grin2a, Grin2b, Grin3a, Gsg1l, Hspa8, Kcnh1, Lrfn2, Lrfn5, Lrrtm2, Lrrtm3, Neto1, Neto2, Nptn, Prrt1, Ptpro, Rgs9, Sigmar1]
GO:0098839	postsynaptic density membrane	8.02696e-13	12.0954	24.0385	25	[Abhd17b, Cacna1c, Cacng2, Chrm3, Clstn2, Clstn3, Cnksr2, Dlg1, Efnb2, Grin2a, Grin2b, Grin3a, Gsg1l, Kcnh1, Lrfn2, Lrfn5, Lrrtm2, Lrrtm3, Neto1, Neto2, Nptn, Prrt1, Ptpro, Rgs9, Sigmar1]
GO:0031410	cytoplasmic vesicle	2.12241e-09	8.67317	6.76895	150	[Abca5, Abhd17b, Actg1, Adcy5, Adrb1, Akap5, Amph, Ap2m1, Ap2s1, Astn1, Astn2, Atp1a1, Atp1a2, Atp1b3, Atp6v0b, Atp6v0e2, Atp6v1a, Atp6v1c1, Atp6v1g2, B2m, Baiap2, Cacna2d1, Cadps2, Calm3, Calr, Cd63, Cemip, Clec16a, Cltc, Clvs2, Cntnap2, Cope, Cst3, Cst7, Ctsb, Ctsd, Ctsl, Ctss, Ctsz, Cxxc4, Cyba, Dipk2a, Dlg1, Entr1, Ephb1, Fgfr2, Fmnl1, Fnbp1l, Fndc3a, Fstl4, Ftl1, Fyco1, Gabrb2, Gad1, Gpr89, …
GO:0012506	vesicle membrane	1.96734e-08	7.70612	8.13347	78	[Abca5, Abhd17b, Amph, Ap2m1, Ap2s1, Atp2a2, Atp6v0b, Atp6v0e2, Atp6v1a, Atp6v1c1, Atp6v1g2, B2m, Cadps2, Calm3, Cd63, Cemip, Clec16a, Cltc, Clvs2, Cope, Ctsd, Dipk2a, Dlg1, Ephb1, Fndc3a, Gad1, Gpr89, Grb2, Grin2a, Grin2b, H2-D1, Itpr1, Kcnh1, Lamp1, Lamp2, Lamp5, Laptm4b, Lnpep, Mfge8, Ncdn, Necap2, Nrgn, Numb, Prrt1, Psen1, Rab11b, Rab15, Rab27b, Rab3a, Rab3b, Rab8b, Rhob, Rph3a, Ryr3, Sgta, S…
GO:0098588	bounding membrane of organelle	7.60406e-08	7.11895	6.78434	123	[Abca5, Abhd17b, Acsl4, Akap6, Amph, Ap2m1, Ap2s1, Arfgef1, Atp2a2, Atp6v0b, Atp6v0e2, Atp6v1a, Atp6v1c1, Atp6v1g2, B2m, B3galt1, B3gat3, Bcl2, Blzf1, Calm3, Cask, Cbfa2t3, Cd63, Cemip, Chst1, Cisd2, Clec16a, Clstn2, Clstn3, Cltc, Clvs2, Cnr1, Cope, Ctsd, Dhcr24, Dipk2a, Dlg1, Ephb1, Evc2, Fam20b, Fkbp1a, Fndc3a, Fut9, Gad1, Galnt7, Galnt9, Galntl6, Glce, Gpr137c, Gpr37l1, Gpr89, Grin2b, Grn, H2-…
GO:0030133	transport vesicle	6.19627e-08	7.20787	10.1852	44	[Amph, Atp6v0e2, Atp6v1a, Atp6v1c1, Atp6v1g2, Calm3, Cltc, Dlg1, Grin2a, Grin2b, Hspa8, Igf1, Itpr1, Kcnk9, Lamp1, Lamp5, Laptm5, Lgi3, Lyz2, Nrgn, Nrsn1, Prrt1, Psen1, Rab11b, Rab15, Rab27b, Rab3a, Rab3b, Rab8b, Rph3a, Sgta, Slc17a7, Snap25, Sorl1, Stx7, Sv2b, Syn2, Syngr1, Syp, Syt13, Syt4, Tmem163, Tmem30a, Trim9]
GO:0099503	secretory vesicle	1.20736e-05	4.91816	7.60157	58	[Adrb1, Amph, Ap2m1, Atp6v0e2, Atp6v1a, Atp6v1c1, Atp6v1g2, Baiap2, Cacna2d1, Calm3, Calr, Cltc, Ctsl, Dlg1, Fndc3a, Fstl4, Grin2a, Grin2b, Hexa, Hexb, Hspa8, Igf1, Itpr1, Kcnk9, Lamp1, Lamp2, Lamp5, Lgi3, Lnpep, Lyz2, Lyzl4, Mfge8, Npy, Pcsk1n, Pdia3, Prrt1, Psen1, Rab11b, Rab15, Rab27b, Rab3a, Rab3b, Rab8b, Rph3a, Sgta, Slc17a7, Snap25, Sst, Stx7, Stxbp5l, Sv2b, Syn2, Syngr1, Syp, Syt13, Syt4, …
GO:0030659	cytoplasmic vesicle membrane	5.95706e-08	7.22497	8.02998	75	[Abca5, Abhd17b, Amph, Ap2m1, Ap2s1, Atp6v0b, Atp6v0e2, Atp6v1a, Atp6v1c1, Atp6v1g2, B2m, Cadps2, Calm3, Cd63, Cemip, Clec16a, Cltc, Clvs2, Cope, Ctsd, Dipk2a, Dlg1, Ephb1, Gad1, Gpr89, Grin2a, Grin2b, H2-D1, Itpr1, Kcnh1, Lamp1, Lamp2, Lamp5, Laptm4b, Lnpep, Mfge8, Ncdn, Necap2, Nrgn, Numb, Prrt1, Psen1, Rab11b, Rab15, Rab27b, Rab3a, Rab3b, Rab8b, Rhob, Rph3a, Ryr3, Sgta, Slc12a2, Slc17a7, Slc30…
GO:0070382	exocytic vesicle	1.25811e-09	8.90028	12.892	37	[Amph, Atp6v0e2, Atp6v1a, Atp6v1c1, Atp6v1g2, Calm3, Cltc, Dlg1, Grin2a, Grin2b, Hspa8, Igf1, Kcnk9, Lamp1, Lamp5, Lgi3, Prrt1, Psen1, Rab11b, Rab15, Rab27b, Rab3a, Rab3b, Rab8b, Rph3a, Sgta, Slc17a7, Snap25, Stx7, Sv2b, Syn2, Syngr1, Syp, Syt13, Syt4, Tmem163, Trim9]
GO:0008021	synaptic vesicle	2.25746e-09	8.64638	13.1086	35	[Amph, Atp6v0e2, Atp6v1a, Atp6v1c1, Atp6v1g2, Calm3, Cltc, Dlg1, Grin2a, Grin2b, Hspa8, Kcnk9, Lamp1, Lamp5, Lgi3, Prrt1, Psen1, Rab11b, Rab15, Rab27b, Rab3a, Rab3b, Rab8b, Rph3a, Sgta, Slc17a7, Snap25, Stx7, Sv2b, Syn2, Syngr1, Syp, Syt4, Tmem163, Trim9]
GO:0030658	transport vesicle membrane	3.02712e-07	6.51897	12.6761	27	[Amph, Atp6v0e2, Atp6v1a, Atp6v1c1, Atp6v1g2, Calm3, Cltc, Dlg1, Grin2b, Itpr1, Lamp5, Nrgn, Prrt1, Rab11b, Rab27b, Rab3a, Rab3b, Rph3a, Sgta, Slc17a7, Sorl1, Sv2b, Syn2, Syngr1, Syp, Tmem163, Tmem30a]
GO:0030672	synaptic vesicle membrane	4.46238e-08	7.35043	16.2963	22	[Amph, Atp6v0e2, Atp6v1a, Atp6v1c1, Atp6v1g2, Calm3, Cltc, Dlg1, Lamp5, Prrt1, Rab11b, Rab27b, Rab3a, Rab3b, Rph3a, Sgta, Slc17a7, Sv2b, Syn2, Syngr1, Syp, Tmem163]
Prnp interactiionn with DKI Model
ID	Term	Term PValue	-Log10(p-value)	% Associated Genes	Nr. Genes	Associated Genes Found
GO:0034706	sodium channel complex	2.86955e-05	4.54219	39.2857	11	[Cacna1h, Cacna1i, Grik2, Grik3, Grik4, Grik5, Scn1a, Scn2a, Scn4b, Scn8a, Unc80]
GO:0043198	dendritic shaft	9.62182e-11	10.0167	37.3333	28	[Cacna1b, Chrna7, Cnih3, Dbn1, Exoc4, Gria1, Gria3, Grip2, Grm4, Grm5, Hcn2, Homer1, Jph4, Kirrel3, Map1a, Map2, Mpp2, Nlgn1, Nsf, Prkar2b, Psen1, Rgs7bp, Slc1a1, Slc1a2, Stau2, Syndig1, Zfp804a, Zmynd8]
GO:0097440	apical dendrite	8.62381e-05	4.0643	35.4839	11	[Clu, Cpeb3, Itsn1, Kif5a, Map1b, Map2, Neurl1a, Nsmf, Osbp2, Ptk2b, Slc1a1]
GO:0098791	Golgi apparatus subcompartment	1.71753e-05	4.7651	16.4948	64	[Aftph, Ap1b1, Ap1g1, Ap1m1, Ap3b1, Ap3b2, Ap3s2, Arfgef2, Atp11c, Atp8b1, Atp9b, B4galt5, Bicd1, Birc6, Bsn, Caln1, Car4, Chpf2, Clvs1, Csgalnact1, Dennd5a, Dnm2, Dnmbp, Dop1a, Eipr1, Fut8, Gbf1, Hace1, Hid1, Klhl20, Lrba, Man2a1, Mgat4a, Mme, Mmp24, Nbea, Ndst1, Nmnat2, Nsf, Pacsin1, Pacsin2, Pam, Pclo, Phc2, Pick1, Pitpnm1, Plpp3, Prkd1, Rab10, Rab30, Rbfox1, Sgms1, Slc9a7, St3gal2, St3gal3, S…
GO:0098833	presynaptic endocytic zone	4.55268e-05	4.34173	50	8	[Dnajc6, Dnm1, Fcho2, Itsn1, Pacsin1, Picalm, Pip5k1c, Snap91]
GO:0005905	clathrin-coated pit	4.2735e-05	4.36922	26.0274	19	[Aak1, Ap1g1, Ap2a1, Arrb1, Bcl2l1, Cemip, Dnm2, Eps15l1, Fcho1, Fcho2, Itsn1, Itsn2, Ldlr, Picalm, Reps1, Sh3bp4, Snap91, Tbc1d5, Tnk2]
GO:0099243	extrinsic component of synaptic membrane	6.55263e-06	5.18358	41.3793	12	[Crkl, Ctnna2, Dgki, Dnajc6, Farp1, Magi2, Nbea, Olfm2, Picalm, Rims1, Snap91, Stxbp5]
GO:0099522	cytosolic region	4.54788e-05	4.34219	30	15	[Anks1b, Camk2a, Dbn1, Erc1, Homer1, Htt, Mtor, Ncs1, Nedd4, Plcb1, Ppp3cc, Prkcb, Prkce, Sh3gl2, Stxbp5]
GO:0008091	spectrin	4.50541e-05	4.34627	83.3333	5	[Prkcb, Sptb, Sptbn1, Sptbn2, Sptbn4]
GO:0016604	nuclear body	1.68273e-06	5.77398	14.6572	124	[Aagab, Abl1, Actn4, Adar, Add1, Aff3, Apbb1, Api5, Arhgap18, Arih1, Arntl, Arrb1, Ascc2, Atp8b1, Atrx, Baz2a, Bcl11a, Cacnb4, Carmil1, Cdk12, Cdk13, Cop1, Crebbp, Dach1, Dcaf7, Dennd1b, Dgkz, Dnajc11, Dtx1, Dyrk1a, Dzip1, Ehmt1, Ehmt2, Elf2, Ell, Fam118b, Fam193b, Fndc1, Fto, Gatad2a, Gpatch2, Grk5, Hace1, Heatr5b, Hipk2, Hmbox1, Ilrun, Ino80, Klhl20, Knl1, Limk1, Maml1, Mamld1, Mapk14, Mau2, Me…
GO:0009898	cytoplasmic side of plasma membrane	6.8497e-07	6.16433	21.5789	41	[Ajap1, Ank1, Ap2a1, Cabp1, Cyth3, Esyt2, Farp1, Fer, Gna12, Gnai3, Gnao1, Gnaq, Gnaz, Gng12, Gng2, Gng7, Gphn, Gramd2, Htra2, Ikbkb, Iqgap1, Kcnab1, Kcnab2, Mcf2l, Myh10, Myh9, Pkp4, Ppp1r9b, Prmt8, Ptk2, Ptk2b, Ptpn3, Ptpn4, Rasa3, Ryr2, Samd12, Shank3, Src, Tnk2, Traf3, Yes1]
GO:0031234	extrinsic component of cytoplasmic side of plasma membrane	1.01473e-05	4.99365	23.8532	26	[Cabp1, Cyth3, Esyt2, Farp1, Fer, Gna12, Gnai3, Gnao1, Gnaq, Gnaz, Gng12, Gng2, Gng7, Gphn, Gramd2, Iqgap1, Kcnab1, Kcnab2, Mcf2l, Ptk2, Ptk2b, Ryr2, Shank3, Src, Tnk2, Yes1]
GO:0048786	presynaptic active zone	1.26638e-08	7.89744	28.972	31	[Apba1, Arfgap3, Arhgap44, Bsn, Cacna1b, Cacna1h, Cdh10, Cntnap2, Ctnna2, Ctnnd1, Dgki, Erc1, Gabrb2, Grm4, Iqsec2, Nectin1, Nr3c2, Otof, Pclo, Ppfia1, Ppfia4, Rimbp2, Rims1, Shank2, Snap91, Stx1a, Stx1b, Syn1, Trio, Unc13a, Zzef1]
GO:0098831	presynaptic active zone cytoplasmic component	8.57325e-06	5.06685	47.619	10	[Bsn, Ctnna2, Ctnnd1, Erc1, Iqsec2, Nr3c2, Pclo, Rimbp2, Rims1, Unc13a]
GO:0099091	postsynaptic specialization, intracellular component	3.12833e-09	8.50469	42.5532	20	[Abr, Actn2, Anks1b, Bcr, Ctnna2, Ctnnd1, Dlgap1, Dlgap2, Dnm2, Gphn, Grip2, Iqsec1, Iqsec2, Nr3c2, Ptk2b, Shank3, Src, Tanc2, Tnik, Yes1]
GO:0099092	postsynaptic density, intracellular component	4.87943e-08	7.31163	42.5	17	[Abr, Actn2, Anks1b, Bcr, Ctnna2, Ctnnd1, Dlgap1, Dlgap2, Dnm2, Grip2, Iqsec1, Iqsec2, Nr3c2, Ptk2b, Shank3, Tanc2, Tnik]
GO:0030863	cortical cytoskeleton	1.50029e-07	6.82383	25.8065	32	[Actn1, Actn2, Actn4, Akap13, Ank1, Bsn, Clasp1, Dbn1, Dbnl, Dlc1, Dlg4, Dmd, Dmtn, Erc1, Iqgap1, Myh9, Myo1e, Myrip, Nsmf, Pclo, Pde4dip, Ppp1r9a, Ppp1r9b, Prkcb, Rims1, Sptb, Sptbn1, Sptbn2, Sptbn4, Utrn, Vcl, Wdr1]
GO:0030864	cortical actin cytoskeleton	2.63588e-05	4.57907	24.7191	22	[Actn1, Actn2, Actn4, Akap13, Dbn1, Dbnl, Dlc1, Dmd, Iqgap1, Myh9, Myo1e, Myrip, Ppp1r9a, Ppp1r9b, Prkcb, Sptb, Sptbn1, Sptbn2, Sptbn4, Utrn, Vcl, Wdr1]
GO:0005794	Golgi apparatus	1.50173e-18	17.8234	16.2949	263	[Aatf, Abcb1b, Abcc4, Adcy3, Aftph, Agbl4, Anapc2, Ap1b1, Ap1g1, Ap1m1, Ap3b1, Ap3b2, Ap3m2, Ap3s2, Apba1, Apbb2, Apoe, Arf3, Arfgap3, Arfgef2, Arhgap21, Armh3, Arsb, Ash1l, Atf6, Atp11c, Atp6v0c, Atp8a2, Atp8b1, Atp9b, Axin1, B3gat1, B3gnt2, B4galt5, Bcl9, Bicd1, Bicd2, Birc6, Bsn, Cabp1, Caln1, Camsap2, Capn10, Car4, Cd46, Cdk13, Cep85, Chp1, Chpf2, Chst8, Chst9, Clasp1, Clec16a, Clint1, Clstn3…
GO:0098588	bounding membrane of organelle	4.40601e-17	16.356	15.5543	282	[Abcb1b, Abcb9, Abcc4, Abcd4, Abhd17c, Abhd6, Acap2, Acsl4, Actn1, Adcy3, Aftph, Akap1, Akap6, Ankfy1, Anxa7, Ap1b1, Ap1g1, Ap1m1, Ap2a1, Ap3b1, Ap3b2, Arfgap3, Arfgef2, Arhgap21, Armh3, Atf6, Atp11c, Atp13a2, Atp6v0a2, Atp6v0c, Atp6v0d1, Atp6v1h, Atp8a2, B3gat1, B3gnt2, Bcl2l1, Bin1, Cabp1, Cadps, Calm1, Camk2b, Capn10, Car4, Cd46, Cemip, Chp1, Chst8, Chst9, Clcn7, Clec16a, Clint1, Clstn3, Clvs1…
GO:0000139	Golgi membrane	9.0298e-08	7.04432	16.609	96	[Abcb1b, Arfgap3, Arfgef2, Arhgap21, Armh3, Atf6, Atp8a2, B3gat1, B3gnt2, Cabp1, Chp1, Chst8, Chst9, Clstn3, Cog5, Cog7, Cop1, Copg1, Cspg5, Cux1, Dbnl, Dennd5a, Dnm2, Dop1a, Erc1, Ext2, Fam20b, Fam20c, Fndc3a, Galnt10, Galnt14, Galnt16, Galnt17, Galnt18, Galnt9, Gbf1, Gnai3, Golga4, Gopc, Hace1, Hid1, Hs3st5, Itm2b, Ldlrad4, Lmtk3, Mal, Man1a, Man1c1, Man2a1, Map4k2, Mapk8ip3, Mbtps2, Mgat3, Mga…
GO:0005634	nucleus	2.55712e-16	15.5922	11.8685	895	[A430033K04Rik, Aagab, Aatf, Abcb1b, Abcb8, Abcc4, Abl1, Acly, Acot7, Actn1, Actn4, Adamts18, Adar, Adcy3, Add1, Adk, Adnp, Aff3, Aftph, Agap2, Agap3, Ago1, Ago2, Ago3, Agtpbp1, Ahdc1, Akap13, Akap6, Akirin2, Akt2, Als2, Ambra1, Ammecr1, Anapc10, Anapc2, Ank1, Ankrd11, Ankrd17, Anks1, Anks1b, Anxa7, Aopep, Apba1, Apbb1, Apbb2, Apex2, Api5, Apoe, Appbp2, Arhgap18, Arhgap22, Arhgap35, Arhgap39, Arh…
GO:0005654	nucleoplasm	5.20779e-18	17.2833	13.5092	512	[Aagab, Aatf, Abcb1b, Abcb8, Abl1, Acly, Acot7, Actn4, Adar, Add1, Adk, Aff3, Aftph, Agap2, Ago3, Akirin2, Akt2, Ammecr1, Ankrd11, Ankrd17, Anks1, Anks1b, Apbb1, Apex2, Api5, Appbp2, Arhgap18, Arhgef11, Arid1a, Arid1b, Arid3b, Arih1, Arnt2, Arntl, Arrb1, Ascc2, Ash1l, Asxl2, Atf7, Atp8a2, Atp8b1, Atrx, Atxn1, Atxn3, Atxn7, Baz1b, Baz2a, Bbx, Bckdhb, Bcl11a, Bcor, Bcorl1, Bop1, Brd4, Brms1l, Cacnb…
GO:0031981	nuclear lumen	3.20548e-16	15.4941	12.9861	561	[Aagab, Aatf, Abcb1b, Abcb8, Abcc4, Abl1, Acly, Acot7, Actn4, Adar, Add1, Adk, Aff3, Aftph, Agap2, Ago3, Agtpbp1, Akirin2, Akt2, Ammecr1, Ankrd11, Ankrd17, Anks1, Anks1b, Aopep, Apbb1, Apex2, Api5, Appbp2, Arhgap18, Arhgef11, Arid1a, Arid1b, Arid3b, Arih1, Arnt2, Arntl, Arrb1, Ascc2, Ash1l, Asxl2, Atf7, Atp8a2, Atp8b1, Atrx, Atxn1, Atxn3, Atxn7, Baz1b, Baz2a, Bbx, Bckdhb, Bcl11a, Bcor, Bcorl1, Bo…
GO:0032838	plasma membrane bounded cell projection cytoplasm	1.73276e-05	4.76126	17.77	51	[Agbl4, Agtpbp1, Ambra1, Ap3b1, Ap3b2, Ap3m2, Ap3s2, Arfgef2, Atg5, Bsn, Camk2a, Cfap74, Dlg2, Dlg4, Dnah9, Drc3, Dync1h1, Dync1i1, Dynll1, Fbxw11, Grik2, Grik3, Htt, Ift140, Kcnab1, Kif17, Kif1a, Kif1b, Kif3b, Kif5a, Kif5c, Madd, Map1a, Map2, Map6, Mapk1, Mapk8, Mapk8ip3, Mpp2, Neto1, Prkaca, Rangap1, Sfpq, Spast, Stau1, Stau2, Tmem108, Togaram1, Trak1, Trim46, Tulp3]
GO:0120111	neuron projection cytoplasm	6.91937e-15	14.1599	36.9369	41	[Agbl4, Agtpbp1, Ap3b1, Ap3b2, Ap3m2, Ap3s2, Bsn, Camk2a, Dlg2, Dlg4, Dync1h1, Dync1i1, Dynll1, Fbxw11, Grik2, Grik3, Htt, Kcnab1, Kif17, Kif1a, Kif1b, Kif3b, Kif5a, Kif5c, Madd, Map1a, Map2, Map6, Mapk1, Mapk8, Mapk8ip3, Mpp2, Neto1, Rangap1, Sfpq, Spast, Stau1, Stau2, Tmem108, Trak1, Trim46]
GO:0032839	dendrite cytoplasm	2.94801e-06	5.53047	36.5854	15	[Camk2a, Dlg4, Grik2, Grik3, Kcnab1, Kif17, Kif3b, Kif5a, Kif5c, Map2, Mapk1, Mapk8, Sfpq, Stau1, Stau2]
GO:1904115	axon cytoplasm	2.59427e-11	10.586	40.2985	27	[Agbl4, Agtpbp1, Ap3b1, Ap3b2, Ap3m2, Ap3s2, Bsn, Dlg2, Dync1h1, Dync1i1, Dynll1, Fbxw11, Kif1a, Kif1b, Kif5a, Kif5c, Madd, Map1a, Map6, Mapk8ip3, Mpp2, Neto1, Rangap1, Spast, Tmem108, Trak1, Trim46]
GO:0030119	AP-type membrane coat adaptor complex	2.92803e-05	4.53342	32.5581	14	[Aftph, Ap1b1, Ap1g1, Ap1m1, Ap2a1, Ap3b1, Ap3b2, Ap3m2, Ap3s2, Snap91, Tbc1d5, Vps16, Vps18, Vps39]
GO:0030123	AP-3 adaptor complex	7.62659e-05	4.11767	53.8462	7	[Ap3b1, Ap3b2, Ap3m2, Ap3s2, Vps16, Vps18, Vps39]
GO:0030135	coated vesicle	3.31544e-07	6.47946	20.0772	52	[Aak1, Actr1a, Aftph, Ap1b1, Ap1g1, Ap1m1, Ap2a1, Ap3b1, Ap3b2, Astn1, Atp6v0c, Atp6v0d1, Atp6v1h, Cemip, Clint1, Clvs1, Copg1, Cpne6, Dbnl, Dennd1a, Dennd1b, Dnm2, Ecpas, Fcho1, Fcho2, Gopc, Heatr5b, Htt, Myo1e, Otof, Pacs1, Pacsin1, Pank1, Picalm, Plcg1, Rab27a, Sec24a, Sec24b, Sec24c, Sec24d, Sec31a, Sh3bp4, Snap91, Stx17, Syn1, Tbc1d5, Tnk2, Tom1l2, Vps16, Vps18, Vps33b, Vti1a]
GO:0030136	clathrin-coated vesicle	2.05217e-08	7.68779	24.5399	40	[Aak1, Aftph, Ap1b1, Ap1g1, Ap1m1, Ap2a1, Ap3b1, Ap3b2, Astn1, Atp6v0c, Atp6v0d1, Atp6v1h, Cemip, Clint1, Clvs1, Cpne6, Dbnl, Dennd1a, Dennd1b, Dnm2, Fcho1, Fcho2, Gopc, Heatr5b, Htt, Myo1e, Otof, Pank1, Picalm, Plcg1, Rab27a, Sh3bp4, Snap91, Syn1, Tbc1d5, Tnk2, Vps16, Vps18, Vps33b, Vti1a]
GO:0030662	coated vesicle membrane	4.95832e-05	4.30467	21.6	27	[Aftph, Ap1b1, Ap1g1, Ap1m1, Ap2a1, Ap3b1, Ap3b2, Atp6v0c, Atp6v0d1, Atp6v1h, Cemip, Clint1, Copg1, Dbnl, Dennd1a, Otof, Sec24a, Sec24b, Sec24c, Sec24d, Sec31a, Snap91, Stx17, Syn1, Tbc1d5, Tom1l2, Vti1a]
GO:0044306	neuron projection terminus	1.32748e-07	6.87697	21.03	49	[Aak1, Atp6v0d1, Bin1, Bsn, Cacna1b, Cck, Cdh8, Cplx2, Dgki, Dlg4, Dmd, Dpysl2, Git2, Gria3, Grik2, Grik3, Grik4, Grik5, Grin1, Grin2a, Grm4, Itsn1, Kcna1, Kcnab2, Kcnc2, Kcnq5, Mme, Ncs1, Ophn1, Oprd1, Pacsin1, Pclo, Pgr, Prkcb, Prkn, Ptpn9, Ptprn, Ptprn2, Rapgef4, Rimbp2, Ror1, Slc1a1, Slc1a2, Slc8a2, Slc8a3, Snap91, Synj2, Unc13a, Vti1a]
GO:0097447	dendritic tree	6.44339e-26	25.1909	26.1521	227	[Abhd17c, Abl1, Abl2, Abr, Actn1, Adcy2, Adcy9, Add1, Adgrb1, Adnp, Agap2, Ago2, Alcam, Als2, Anks1b, Apba1, Apba2, Apbb1, Apoe, Arfgef2, Arhgap44, Arrb1, Asic2, Bcr, Begain, Bin1, Bsn, Cabp1, Cacna1b, Cacna1h, Camk2a, Camk2b, Caprin1, Cck, Chrna7, Clip2, Clstn3, Clu, Cnih3, Cntnap2, Cpeb3, Cpeb4, Cplx2, Cpne6, Ctnnd1, Ctnnd2, Dagla, Dbn1, Dbnl, Dennd1a, Dgki, Dip2a, Dlg2, Dlg4, Dlgap2, Dlgap3, D…
GO:0150034	distal axon	8.89466e-18	17.0509	23.2143	104	[Aak1, Abl1, Als2, Apbb1, Arhgef7, Atp6v0d1, Bin1, Boc, Cacna1b, Calm1, Cck, Cdh8, Chrna7, Clu, Cpeb4, Cplx2, Crtac1, Ctnnd1, Dbn1, Dcc, Dclk1, Dgki, Dnm2, Dpysl2, Dscam, Elavl4, Eno2, Exoc4, Fkbp15, Fscn1, Gdpd5, Git2, Gria3, Grik2, Grik3, Grik4, Grik5, Grin1, Grin2a, Grm4, Iqgap1, Itsn1, Kcna1, Kcnab2, Kcnc2, Kcnq5, Kif5a, Kif5c, Limk1, Lrig2, Lrrc45, Map1a, Map1b, Map2, Map3k12, Mapk8ip1, Mapk…
GO:0030424	axon	1.98984e-42	41.7012	25	221	[Aak1, Abl1, Abr, Adam22, Adcy9, Adnp, Agbl4, Agtpbp1, Alcam, Alk, Als2, Ank1, Ap3b1, Ap3b2, Ap3m2, Ap3s2, Apbb1, Arhgef7, Atg5, Atp2b3, Atp6v0d1, Bcr, Bin1, Boc, Bsn, Cabp1, Cacna1b, Cacng7, Cadm2, Calm1, Camk2a, Cck, Cdh8, Chrna7, Clu, Cntn1, Cntn5, Cntn6, Cntnap2, Cpeb4, Cplx2, Cpne6, Crtac1, Ctnna2, Ctnnd1, Dagla, Dbn1, Dcc, Dclk1, Dgki, Dlg2, Dlg4, Dmd, Dnm1, Dnm2, Dnm3, Dock7, Dpysl2, Dscam…
GO:0030426	growth cone	1.09293e-13	12.9614	25.5906	65	[Abl1, Als2, Apbb1, Arhgef7, Boc, Calm1, Chrna7, Clu, Cpeb4, Crtac1, Ctnnd1, Dbn1, Dcc, Dclk1, Dnm2, Dpysl2, Dscam, Elavl4, Eno2, Exoc4, Fkbp15, Fscn1, Gdpd5, Grin1, Iqgap1, Kif5a, Kif5c, Limk1, Lrig2, Lrrc45, Map1b, Map2, Map3k12, Mapk8ip1, Mapk8ip3, Myh10, Myo9a, Ncoa3, Nectin1, Nin, Nrp1, Orai2, Pard3, Pclo, Ppp1r9a, Ppp1r9b, Psen1, Ptk2b, Rapgef4, Setx, Shank2, Slc2a13, Src, Ssh1, Stim1, Taok…
GO:0043679	axon terminus	4.71325e-06	5.32668	20	42	[Aak1, Atp6v0d1, Bin1, Cacna1b, Cck, Cdh8, Cplx2, Dgki, Dpysl2, Git2, Gria3, Grik2, Grik3, Grik4, Grik5, Grin1, Grin2a, Grm4, Itsn1, Kcna1, Kcnab2, Kcnc2, Kcnq5, Ncs1, Ophn1, Oprd1, Pacsin1, Pclo, Pgr, Prkcb, Prkn, Ptprn, Ptprn2, Rapgef4, Rimbp2, Ror1, Slc1a1, Slc8a2, Slc8a3, Snap91, Synj2, Unc13a]
GO:0043194	axon initial segment	2.32758e-12	11.6331	64.2857	18	[Bin1, Cck, Cntnap2, Dlg2, Kcna1, Kcnab2, Kcnq2, Kcnq3, Lrrc7, Map1a, Map2, Mpp2, Nfasc, Scn1a, Scn2a, Scn8a, Sptbn4, Trim46]
GO:0044304	main axon	6.8938e-16	15.1615	42.5287	37	[Ank1, Apbb1, Bin1, Cck, Chrna7, Cntnap2, Dagla, Dlg2, Dlg4, Dnm1, Epb41l3, Kcna1, Kcnab1, Kcnab2, Kcnc2, Kcnh1, Kcnq2, Kcnq3, Kif13b, Lrrc7, Map1a, Map1b, Map2, Mapk8ip3, Mgll, Mpp2, Nfasc, Pard3, Robo2, Scn1a, Scn2a, Scn8a, Slc1a2, Sptbn1, Sptbn4, Trim46, Trpm7]
GO:0031253	cell projection membrane	2.16438e-05	4.66467	16.3317	65	[Adcy3, Akt2, Anapc2, Ank1, Antxr1, Atp8b1, Car4, Chrna7, Cntnap2, Coro1c, Dagla, Diaph1, Dlc1, Dmd, Dmtn, Dnm2, Epb41l3, Fscn1, Gabra4, Gabrg3, Gna12, Gria1, Grin1, Hcn2, Itga8, Kcnb1, Kcnc2, Kcnh1, Ksr1, Macf1, Map2, Mapk8ip3, Mosmo, Mpp2, Mtmr6, Ndrg4, Oprd1, Pacsin1, Pacsin2, Pde9a, Pip5k1a, Pip5k1c, Plcg1, Plxnd1, Ppp1r9b, Prkcb, Ptprj, Ripor2, Robo2, Sgce, Shank2, Shank3, Shisa6, Shisa7, Sl…
GO:0032589	neuron projection membrane	2.04561e-09	8.68918	34.1772	27	[Ank1, Chrna7, Cntnap2, Dagla, Epb41l3, Gabra4, Gabrg3, Gria1, Grin1, Hcn2, Itga8, Kcnb1, Kcnc2, Kcnh1, Mapk8ip3, Mpp2, Oprd1, Ppp1r9b, Ripor2, Robo2, Sgce, Shisa6, Shisa7, Slc1a2, Sptbn1, Unc5a, Vezt]
GO:0030673	axolemma	4.9148e-06	5.30849	50	10	[Ank1, Chrna7, Cntnap2, Epb41l3, Kcnc2, Kcnh1, Mapk8ip3, Robo2, Slc1a2, Sptbn1]
GO:0032590	dendrite membrane	9.57568e-05	4.01883	28.3019	15	[Dagla, Gabra4, Gabrg3, Gria1, Grin1, Hcn2, Itga8, Kcnb1, Kcnc2, Mpp2, Oprd1, Ppp1r9b, Sgce, Shisa6, Shisa7]
GO:0044224	juxtaparanode region of axon	9.08196e-07	6.04182	72.7273	8	[Cntnap2, Dlg2, Dlg4, Epb41l3, Kcna1, Kcnab1, Kcnab2, Mpp2]
GO:0034702	ion channel complex	4.03697e-11	10.3939	22.1154	69	[Abcb8, Abhd6, Akap6, Cacna1b, Cacna1e, Cacna1h, Cacna1i, Cacnb2, Cacnb4, Cacng4, Cacng7, Calm1, Catsper2, Chrna7, Clcn7, Cnih3, Cntnap2, Dlg2, Dlg4, Dpp6, Gabra4, Gabrb2, Gabrg3, Gria1, Gria3, Grid2, Grik2, Grik3, Grik4, Grik5, Grin1, Grin2a, Hcn2, Kcna1, Kcnab1, Kcnab2, Kcnb1, Kcnc2, Kcnd2, Kcnd3, Kcng1, Kcnh1, Kcnip2, Kcnip4, Kcnq2, Kcnq3, Kcnq5, Kcns3, Lrrc8d, Lrrtm4, Mcu, Micu3, Mpp2, Olfm2,…
GO:0034703	cation channel complex	3.1694e-13	12.499	25.9574	61	[Abcb8, Abhd6, Akap6, Cacna1b, Cacna1e, Cacna1h, Cacna1i, Cacnb2, Cacnb4, Cacng4, Cacng7, Calm1, Catsper2, Cnih3, Cntnap2, Dlg2, Dlg4, Dpp6, Gria1, Gria3, Grik2, Grik3, Grik4, Grik5, Grin1, Grin2a, Hcn2, Kcna1, Kcnab1, Kcnab2, Kcnb1, Kcnc2, Kcnd2, Kcnd3, Kcng1, Kcnh1, Kcnip2, Kcnip4, Kcnq2, Kcnq3, Kcnq5, Kcns3, Lrrtm4, Mcu, Micu3, Mpp2, Olfm2, Ptk2b, Ptpa, Ryr2, Scn1a, Scn2a, Scn4b, Scn8a, Sestd1…
GO:0008076	voltage-gated potassium channel complex	1.3711e-06	5.86293	28.3951	23	[Calm1, Cntnap2, Dlg2, Dlg4, Dpp6, Hcn2, Kcna1, Kcnab1, Kcnab2, Kcnb1, Kcnc2, Kcnd2, Kcnd3, Kcng1, Kcnh1, Kcnip2, Kcnip4, Kcnq2, Kcnq3, Kcnq5, Kcns3, Mpp2, Stx1a]
GO:0008328	ionotropic glutamate receptor complex	9.0686e-09	8.04246	42.2222	19	[Abhd6, Cacng4, Cacng7, Cnih3, Dlg4, Gria1, Gria3, Grid2, Grik2, Grik3, Grik4, Grik5, Grin1, Grin2a, Lrrtm4, Olfm2, Ptk2b, Shisa6, Shisa7]
GO:0034705	potassium channel complex	4.20462e-08	7.37627	29.4737	28	[Abcb8, Calm1, Cntnap2, Dlg2, Dlg4, Dpp6, Grik2, Grik3, Grik4, Grik5, Hcn2, Kcna1, Kcnab1, Kcnab2, Kcnb1, Kcnc2, Kcnd2, Kcnd3, Kcng1, Kcnh1, Kcnip2, Kcnip4, Kcnq2, Kcnq3, Kcnq5, Kcns3, Mpp2, Stx1a]
GO:0032281	AMPA glutamate receptor complex	6.09042e-05	4.21535	36.6667	11	[Abhd6, Cacng4, Cacng7, Cnih3, Dlg4, Gria1, Gria3, Lrrtm4, Olfm2, Shisa6, Shisa7]
GO:0005815	microtubule organizing center	6.56374e-09	8.18285	15.729	137	[Actr1a, Agbl4, Alms1, Als2, Anks1b, Arfgef2, Arhgap35, Arhgef7, Atp6v0d1, Bcl2l1, Bicd1, Bicd2, Bicdl1, Birc6, C2cd3, Calm1, Camk2b, Camsap2, Capn7, Ccdc57, Ccdc88c, Ccdc92, Ccnjl, Cdc14b, Cdc27, Cep104, Cep350, Cep63, Cep85, Cep85l, Cep89, Cilk1, Clasp1, Clip1, Clip2, Crocc, Cstpp1, Ctnnbl1, Cul3, Daam1, Dcaf12, Diaph1, Dlg5, Dnm2, Dync1h1, Dynll1, Dzip1, Ecpas, Ehbp1, Erc1, Exoc4, Eya3, Fam110…
GO:0005856	cytoskeleton	2.60673e-26	25.5839	15.9787	391	[Abl1, Abl2, Ablim1, Ablim2, Actn1, Actn2, Actn4, Actr1a, Add1, Add2, Agbl4, Akap13, Alms1, Als2, Ambra1, Anapc2, Ank1, Anks1b, Apoe, Appbp2, Arfgef2, Arhgap18, Arhgap21, Arhgap26, Arhgap35, Arhgap39, Arhgap6, Arhgef7, Atg5, Atp6v0d1, Atxn7, Axin1, Bcl2l1, Bicd1, Bicd2, Bicdl1, Bin1, Birc6, Bmerb1, Bsn, C2cd3, Cabp1, Calm1, Camk2b, Camsap2, Capn10, Capn7, Carmil1, Ccdc57, Ccdc6, Ccdc88c, Ccdc92, …
GO:0005813	centrosome	2.23012e-06	5.65167	15.3263	101	[Actr1a, Alms1, Als2, Anks1b, Arhgef7, Atp6v0d1, Bcl2l1, Bicd1, Bicd2, Bicdl1, C2cd3, Calm1, Camsap2, Capn7, Ccdc57, Ccdc88c, Ccdc92, Ccnjl, Cdc14b, Cdc27, Cep350, Cep63, Cep85, Cep85l, Cep89, Clasp1, Clip1, Clip2, Crocc, Cstpp1, Ctnnbl1, Cul3, Dcaf12, Dnm2, Dync1h1, Dynll1, Dzip1, Ecpas, Erc1, Exoc4, Eya3, Fbxo31, Fbxw11, Fnip2, Gnai3, Hmbox1, Ift140, Ift80, Ilrun, Itsn2, Katnal1, Kctd1, Kif3b, …
GO:0099513	polymeric cytoskeletal fiber	8.42499e-06	5.07443	14.3541	120	[Actn1, Akap13, Anapc2, Apoe, Appbp2, Arfgef2, Arhgap18, Bicd1, Bin1, Calm1, Camsap2, Carmil1, Ccdc57, Cep170b, Clasp1, Clip1, Clip2, Clip4, Clmp, Cstpp1, Cul3, Dbn1, Dbnl, Diaph1, Diaph2, Dlc1, Dmd, Dmtn, Dnah9, Dnm1, Dnm2, Dnm3, Dpysl2, Dync1h1, Dync1i1, Dynll1, Dyrk1a, Ehbp1, Eml1, Eml2, Eml6, Fbxw11, Fer, Fmn1, Fmn2, Gas2, Gas7, Gng12, Hid1, Ino80, Iqgap1, Jakmip1, Katnal1, Kcnab2, Kif13b, Ki…
GO:0015629	actin cytoskeleton	2.94975e-11	10.5302	18.8785	101	[Abl1, Abl2, Ablim1, Ablim2, Actn1, Actn2, Actn4, Add1, Add2, Akap13, Anapc2, Arhgap21, Arhgap35, Arhgap6, Carmil1, Cdc42bpa, Coro1c, Coro2b, Crk, Crocc, Ctnna2, Cttnbp2nl, Daam1, Dbn1, Dbnl, Diaph1, Diaph2, Dlc1, Dmd, Dmtn, Dyrk1a, Efr3b, Ehbp1, Epb41l2, Epha3, Fer, Filip1, Fkbp15, Fmn1, Fmn2, Fscn1, Gas2, Gas7, Gng12, Ints6, Iqgap1, Itsn1, Limch1, Lrrc7, Macf1, Map2, Mapk8, Mark2, Mprip, Msra, …
GO:0015630	microtubule cytoskeleton	1.81283e-14	13.7416	15.8339	225	[Actr1a, Agbl4, Alms1, Als2, Anapc2, Anks1b, Apoe, Appbp2, Arfgef2, Arhgap18, Arhgap35, Arhgef7, Atp6v0d1, Atxn7, Axin1, Bcl2l1, Bicd1, Bicd2, Bicdl1, Bin1, Birc6, Bmerb1, C2cd3, Calm1, Camk2b, Camsap2, Capn7, Ccdc57, Ccdc88c, Ccdc92, Ccnjl, Cdc14b, Cdc27, Cep104, Cep170b, Cep350, Cep63, Cep85, Cep85l, Cep89, Chp1, Cilk1, Clasp1, Clip1, Clip2, Clip4, Clmp, Crocc, Cstpp1, Ctnnbl1, Cul3, Daam1, Dbt…
GO:0005874	microtubule	4.08298e-06	5.38902	16.1224	79	[Anapc2, Apoe, Appbp2, Arfgef2, Arhgap18, Bicd1, Bin1, Calm1, Camsap2, Ccdc57, Cep170b, Clasp1, Clip1, Clip2, Clip4, Clmp, Cstpp1, Cul3, Dnah9, Dnm1, Dnm2, Dnm3, Dpysl2, Dync1h1, Dync1i1, Dynll1, Dyrk1a, Eml1, Eml2, Eml6, Fbxw11, Hid1, Ino80, Iqgap1, Jakmip1, Katnal1, Kcnab2, Kif13b, Kif17, Kif1a, Kif1b, Kif26b, Kif3b, Kif5a, Kif5c, Kifc2, Klc2, Klhl22, Macf1, Map1a, Map1b, Map1s, Map2, Map6, Map…
GO:0005884	actin filament	3.00096e-07	6.52274	24.2857	34	[Actn1, Akap13, Anapc2, Carmil1, Dbn1, Dbnl, Diaph1, Diaph2, Dlc1, Dmtn, Dyrk1a, Ehbp1, Fmn1, Fmn2, Gas2, Gas7, Gng12, Mark2, Myh9, Myo5a, Myo9a, Myo9b, Ncoa3, Pls3, Rhoq, Sptbn4, Src, Tsc1, Twf2, Vcl, Vps16, Vps18, Wipf2, Yes1]
GO:0012506	vesicle membrane	4.2434e-14	13.3723	17.3097	166	[Abcc4, Abhd17c, Abhd6, Acap2, Actn1, Aftph, Ankfy1, Anxa7, Ap1b1, Ap1g1, Ap1m1, Ap2a1, Ap3b1, Ap3b2, Ap3m2, Ap3s2, Appbp2, Arhgap21, Atp11c, Atp13a2, Atp6v0a2, Atp6v0c, Atp6v0d1, Atp6v1h, Atp8a2, Bcl2l1, Bin1, Cadps, Calm1, Car4, Cd46, Cemip, Clec16a, Clint1, Clip1, Clip2, Clvs1, Copg1, Coro1c, Cspg5, Dagla, Dbnl, Dennd1a, Dennd4c, Dgki, Disp3, Dlg2, Dmd, Dmxl2, Dnm2, Fmn2, Fndc3a, Gria1, Grin1,…
GO:0098588	bounding membrane of organelle	4.40601e-17	16.356	15.5543	282	[Abcb1b, Abcb9, Abcc4, Abcd4, Abhd17c, Abhd6, Acap2, Acsl4, Actn1, Adcy3, Aftph, Akap1, Akap6, Ankfy1, Anxa7, Ap1b1, Ap1g1, Ap1m1, Ap2a1, Ap3b1, Ap3b2, Arfgap3, Arfgef2, Arhgap21, Armh3, Atf6, Atp11c, Atp13a2, Atp6v0a2, Atp6v0c, Atp6v0d1, Atp6v1h, Atp8a2, B3gat1, B3gnt2, Bcl2l1, Bin1, Cabp1, Cadps, Calm1, Camk2b, Capn10, Car4, Cd46, Cemip, Chp1, Chst8, Chst9, Clcn7, Clec16a, Clint1, Clstn3, Clvs1…
GO:0005768	endosome	5.50741e-17	16.2591	17.9208	181	[Abhd17c, Abhd6, Acap2, Agap2, Akt2, Als2, Ankfy1, Ankrd13a, Ankrd13b, Ankrd13d, Ap1b1, Ap1g1, Ap1m1, Ap3b1, Ap3b2, Ap3m2, Ap3s2, Apbb2, Apoe, Arfgef2, Arhgap44, Arrb1, Astn1, Atp11c, Atp13a2, Atp6v0a2, Atp6v0d1, Atp8a2, Atp9b, Bin1, Birc6, Cacng7, Carmil1, Ccdc93, Clec16a, Clint1, Clip1, Clip2, Clvs1, Cntnap2, Coro1c, Cpne6, Dagla, Dbnl, Denn2b, Dnm2, Dop1a, Dync1i1, Ecpas, Ehbp1, Eipr1, Epha3, …
GO:0030133	transport vesicle	1.2814e-12	11.8923	20.8333	90	[Aftph, Ap1b1, Ap1g1, Ap1m1, Apba1, Apba2, Atp13a2, Atp6v0c, Atp6v0d1, Bcl2l1, Bin1, Bsn, Calm1, Car4, Chp1, Dgki, Dlg2, Dlg4, Dmd, Dmxl2, Dnm1, Dync1i1, Erc1, Exoc4, Gopc, Gria1, Grin1, Grin2a, Iqsec1, Itpr1, Kif1a, Kif1b, Kirrel3, Lin7a, Madd, Map6, Mctp1, Mme, Mpp2, Myo5a, Myrip, Oprd1, Otof, Pam, Pclo, Picalm, Pick1, Prkn, Psen1, Ptprn, Ptprn2, Rab10, Rab11fip5, Rab26, Rab27a, Rab3ip, Rab40c,…
GO:0000139	Golgi membrane	9.0298e-08	7.04432	16.609	96	[Abcb1b, Arfgap3, Arfgef2, Arhgap21, Armh3, Atf6, Atp8a2, B3gat1, B3gnt2, Cabp1, Chp1, Chst8, Chst9, Clstn3, Cog5, Cog7, Cop1, Copg1, Cspg5, Cux1, Dbnl, Dennd5a, Dnm2, Dop1a, Erc1, Ext2, Fam20b, Fam20c, Fndc3a, Galnt10, Galnt14, Galnt16, Galnt17, Galnt18, Galnt9, Gbf1, Gnai3, Golga4, Gopc, Hace1, Hid1, Hs3st5, Itm2b, Ldlrad4, Lmtk3, Mal, Man1a, Man1c1, Man2a1, Map4k2, Mapk8ip3, Mbtps2, Mgat3, Mga…
GO:0097708	intracellular vesicle	1.6121e-15	14.7926	14.6012	324	[Aak1, Abcc4, Abhd17c, Abhd6, Abl2, Acap2, Actn1, Actr1a, Add2, Aftph, Agap2, Akt2, Als2, Ambra1, Ankfy1, Ankrd13a, Ankrd13b, Ankrd13d, Anxa7, Ap1b1, Ap1g1, Ap1m1, Ap2a1, Ap3b1, Ap3b2, Ap3m2, Ap3s2, Apba1, Apba2, Apbb2, Apoe, Appbp2, Arfgef2, Arhgap21, Arhgap44, Arrb1, Astn1, Atp11c, Atp13a2, Atp6v0a2, Atp6v0c, Atp6v0d1, Atp6v1h, Atp8a2, Atp9b, Axin1, Bcl2l1, Bicd1, Bicd2, Bin1, Birc6, Bsn, Cabp1…
GO:0030659	cytoplasmic vesicle membrane	1.27893e-14	13.8932	17.5589	164	[Abcc4, Abhd17c, Abhd6, Acap2, Actn1, Aftph, Ankfy1, Anxa7, Ap1b1, Ap1g1, Ap1m1, Ap2a1, Ap3b1, Ap3b2, Ap3m2, Ap3s2, Appbp2, Arhgap21, Atp11c, Atp13a2, Atp6v0a2, Atp6v0c, Atp6v0d1, Atp6v1h, Atp8a2, Bcl2l1, Bin1, Cadps, Calm1, Car4, Cd46, Cemip, Clec16a, Clint1, Clip1, Clip2, Clvs1, Copg1, Coro1c, Cspg5, Dagla, Dbnl, Dennd1a, Dennd4c, Dgki, Disp3, Dlg2, Dmd, Dmxl2, Dnm2, Fmn2, Gria1, Grin1, Grin2a,…
GO:0005769	early endosome	5.20595e-13	12.2835	20.9567	92	[Akt2, Als2, Ankfy1, Ankrd13b, Ap1b1, Ap1g1, Ap1m1, Ap3b1, Ap3b2, Ap3m2, Ap3s2, Apbb2, Apoe, Atp11c, Atp6v0d1, Cacng7, Ccdc93, Clvs1, Cntnap2, Dagla, Dbnl, Ecpas, Epha3, Fkbp15, Gria1, Hgs, Htt, Inpp4a, Inpp5b, Kcnh1, Ldlr, Ldlrad4, Lrp6, Mapk1, Mib2, Mme, Mvb12b, Myo5a, Neurl1b, Nrp1, Osbpl6, Pacsin2, Parm1, Picalm, Pick1, Pikfyve, Psen1, Ptp4a2, Ptpn1, Ptpn23, Rab11fip5, Rab22a, Rabep1, Rabgap1…
GO:0070382	exocytic vesicle	4.55212e-11	10.3418	22.6481	65	[Apba1, Apba2, Atp6v0c, Atp6v0d1, Bcl2l1, Bin1, Bsn, Calm1, Dgki, Dlg2, Dlg4, Dmd, Dmxl2, Dnm1, Erc1, Exoc4, Gria1, Grin1, Grin2a, Iqsec1, Kif1a, Kif1b, Kirrel3, Madd, Mctp1, Mme, Mpp2, Myo5a, Oprd1, Otof, Picalm, Pick1, Prkn, Psen1, Ptprn, Ptprn2, Rab10, Rab26, Rab27a, Rab3ip, Rab40c, Rabac1, Rnf112, Rogdi, Sh3gl2, Slc2a13, Snap91, Sptbn2, Stx1a, Stx1b, Stx6, Stxbp5, Sv2c, Svop, Syn1, Syn2, Synd…
GO:0008021	synaptic vesicle	3.79295e-11	10.421	23.221	62	[Apba1, Apba2, Atp6v0c, Atp6v0d1, Bcl2l1, Bin1, Bsn, Calm1, Dgki, Dlg2, Dlg4, Dmd, Dmxl2, Dnm1, Erc1, Exoc4, Gria1, Grin1, Grin2a, Iqsec1, Kif1a, Kif1b, Kirrel3, Madd, Mctp1, Mme, Mpp2, Myo5a, Oprd1, Otof, Picalm, Pick1, Prkn, Psen1, Ptprn, Ptprn2, Rab10, Rab26, Rab40c, Rabac1, Rnf112, Rogdi, Sh3gl2, Slc2a13, Snap91, Sptbn2, Stx1a, Stx1b, Stx6, Stxbp5, Sv2c, Svop, Syn1, Syn2, Syndig1, Syt2, Trpm7…
GO:0030658	transport vesicle membrane	2.00929e-10	9.69696	24.4131	52	[Aftph, Ap1b1, Ap1g1, Ap1m1, Atp6v0c, Atp6v0d1, Bcl2l1, Bin1, Calm1, Car4, Dgki, Dlg2, Dmd, Dmxl2, Gria1, Grin1, Itpr1, Lin7a, Map6, Mctp1, Mpp2, Oprd1, Otof, Pam, Prkn, Ptprn, Ptprn2, Rab11fip5, Rab26, Sec24a, Sec24b, Sec24c, Sec24d, Sec31a, Sh3gl2, Sntb2, Spred2, Stx17, Stx1a, Stx6, Sv2c, Svop, Syn1, Syn2, Syndig1, Syt2, Syt3, Tom1l2, Trpm7, Unc13a, Vti1a, Znrf1]
GO:0030672	synaptic vesicle membrane	1.11776e-05	4.95165	22.2222	30	[Atp6v0c, Atp6v0d1, Bcl2l1, Bin1, Calm1, Dgki, Dlg2, Dmd, Dmxl2, Gria1, Grin1, Mctp1, Mpp2, Oprd1, Otof, Prkn, Ptprn2, Rab26, Sh3gl2, Stx1a, Stx6, Sv2c, Svop, Syn1, Syn2, Syndig1, Syt2, Trpm7, Unc13a, Znrf1]
GO:0097447	dendritic tree	4.08115e-47	46.3892	26.1521	227	[Abhd17c, Abl1, Abl2, Abr, Actn1, Adcy2, Adcy9, Add1, Adgrb1, Adnp, Agap2, Ago2, Alcam, Als2, Anks1b, Apba1, Apba2, Apbb1, Apoe, Arfgef2, Arhgap44, Arrb1, Asic2, Bcr, Begain, Bin1, Bsn, Cabp1, Cacna1b, Cacna1h, Camk2a, Camk2b, Caprin1, Cck, Chrna7, Clip2, Clstn3, Clu, Cnih3, Cntnap2, Cpeb3, Cpeb4, Cplx2, Cpne6, Ctnnd1, Ctnnd2, Dagla, Dbn1, Dbnl, Dennd1a, Dgki, Dip2a, Dlg2, Dlg4, Dlgap2, Dlgap3, D…
GO:0099572	postsynaptic specialization	1.22863e-52	51.9106	34.5679	168	[Abhd17c, Ablim1, Abr, Actn2, Adam22, Add1, Add2, Adgrb1, Adgrb3, Als2, Anks1b, Arfgap3, Arhgap44, Arhgef9, Arrb1, Axin1, Bcl11a, Bcr, Bsn, Cabp1, Cacng4, Cacng7, Camk2a, Camk2b, Cap2, Cdh10, Chrna7, Clstn3, Cpeb3, Cpeb4, Ctnna2, Ctnnd1, Ctnnd2, Dab1, Dagla, Dbn1, Dbnl, Dcc, Dclk1, Dgki, Dgkz, Dlg2, Dlg4, Dlg5, Dlgap1, Dlgap2, Dlgap3, Dlgap4, Dmd, Dmtn, Dnajc6, Dnm2, Dnm3, Dtnb, Epb41l3, Epha7, E…
GO:0097060	synaptic membrane	2.90219e-31	30.5373	27.9503	135	[Abhd17c, Abhd6, Actn2, Adam22, Adam23, Adgrb3, Akap1, Ank1, Apba1, Apbb1, Arrb1, Bsn, Cacna1e, Cacna1h, Cacng4, Cacng7, Camk2a, Cdh10, Cdh8, Chrna7, Clstn3, Cnih3, Cntn1, Cntn5, Cntn6, Cntnap2, Crkl, Cspg5, Ctnna2, Dagla, Dbn1, Dbnl, Dcc, Dennd1a, Dgki, Dlg2, Dlg4, Dlgap1, Dmd, Dnajc6, Dnm1, Dnm2, Dnm3, Eno2, Epha7, Ephb2, Erbb4, Farp1, Fcho2, Gabra4, Gabrb2, Gabrg3, Gphn, Gria1, Gria3, Grid1, G…
GO:0042734	presynaptic membrane	4.3089e-11	10.3656	25.1185	53	[Adam23, Apba1, Apbb1, Cacna1e, Cacna1h, Cdh10, Chrna7, Cntn1, Cntn5, Cntn6, Cntnap2, Ctnna2, Dennd1a, Dgki, Dnajc6, Dnm1, Ephb2, Erbb4, Fcho2, Gabrb2, Grik2, Grik3, Grik4, Grik5, Grin2a, Grm1, Grm4, Grm8, Igsf21, Kcna1, Kcnc2, Kcnh1, Kcnj6, Kcnq5, Kctd16, Nectin1, Oprd1, Otof, Picalm, Pick1, Pip5k1c, Psen1, Rgs7bp, Rims1, Scn2a, Slc1a2, Snap91, Snph, Stx1a, Stx1b, Stxbp5, Unc13a, Znrf2]
GO:0045211	postsynaptic membrane	4.88281e-25	24.3113	29.6073	98	[Abhd17c, Abhd6, Actn2, Adam22, Adgrb3, Akap1, Ank1, Apbb1, Arrb1, Cacna1e, Cacna1h, Cacng4, Cacng7, Camk2a, Cdh10, Chrna7, Clstn3, Cnih3, Cntn1, Crkl, Cspg5, Ctnna2, Dagla, Dbn1, Dbnl, Dcc, Dgki, Dlg2, Dlg4, Dlgap1, Dmd, Dnm2, Dnm3, Epha7, Ephb2, Erbb4, Farp1, Gabra4, Gabrb2, Gabrg3, Gphn, Gria1, Gria3, Grid1, Grid2, Grik2, Grik3, Grik4, Grik5, Grin1, Grin2a, Grip2, Grm1, Grm5, Gsg1l, Igsf21, Ig…
GO:0014069	postsynaptic density	1.8473e-52	51.7335	35.6195	161	[Abhd17c, Ablim1, Abr, Actn2, Adam22, Add1, Add2, Adgrb1, Adgrb3, Als2, Anks1b, Arfgap3, Arhgap44, Arhgef9, Arrb1, Axin1, Bcl11a, Bcr, Bsn, Cabp1, Cacng4, Cacng7, Camk2a, Camk2b, Cap2, Chrna7, Clstn3, Cpeb3, Cpeb4, Ctnna2, Ctnnd1, Ctnnd2, Dab1, Dagla, Dbn1, Dbnl, Dcc, Dclk1, Dgki, Dgkz, Dlg2, Dlg4, Dlg5, Dlgap1, Dlgap2, Dlgap3, Dmd, Dmtn, Dnajc6, Dnm2, Dnm3, Dtnb, Epb41l3, Epha7, Erbb4, Erc1, Exo…
GO:0030424	axon	1.98984e-42	41.7012	25	221	[Aak1, Abl1, Abr, Adam22, Adcy9, Adnp, Agbl4, Agtpbp1, Alcam, Alk, Als2, Ank1, Ap3b1, Ap3b2, Ap3m2, Ap3s2, Apbb1, Arhgef7, Atg5, Atp2b3, Atp6v0d1, Bcr, Bin1, Boc, Bsn, Cabp1, Cacna1b, Cacng7, Cadm2, Calm1, Camk2a, Cck, Cdh8, Chrna7, Clu, Cntn1, Cntn5, Cntn6, Cntnap2, Cpeb4, Cplx2, Cpne6, Crtac1, Ctnna2, Ctnnd1, Dagla, Dbn1, Dcc, Dclk1, Dgki, Dlg2, Dlg4, Dmd, Dnm1, Dnm2, Dnm3, Dock7, Dpysl2, Dscam…
GO:0032279	asymmetric synapse	3.04823e-54	53.516	35.5319	167	[Abhd17c, Ablim1, Abr, Actn2, Adam22, Add1, Add2, Adgrb1, Adgrb3, Als2, Anks1b, Arfgap3, Arfgef2, Arhgap44, Arhgef9, Arrb1, Axin1, Bcl11a, Bcr, Bsn, Cabp1, Cacng4, Cacng7, Camk2a, Camk2b, Cap2, Chrna7, Clstn3, Cntnap2, Cpeb3, Cpeb4, Ctnna2, Ctnnd1, Ctnnd2, Dab1, Dagla, Dbn1, Dbnl, Dcc, Dclk1, Dgki, Dgkz, Dlg2, Dlg4, Dlg5, Dlgap1, Dlgap2, Dlgap3, Dmd, Dmtn, Dnajc6, Dnm2, Dnm3, Dtnb, Epb41l3, Epha7…
GO:0044309	neuron spine	6.80919e-26	25.1669	33.7349	84	[Abhd17c, Abl2, Abr, Actn1, Add1, Adgrb1, Als2, Anks1b, Apba1, Apba2, Apbb1, Arfgef2, Arhgap44, Arrb1, Asic2, Bcr, Camk2a, Chrna7, Cntnap2, Cpeb4, Ctnnd1, Dagla, Dbn1, Dgki, Dip2a, Dlg4, Dlgap2, Dlgap3, Dnm3, Ephb2, Farp1, Frmpd4, Gria1, Gria3, Grid2, Grin1, Grin2a, Grip2, Grm1, Grm5, Homer1, Itga8, Itsn1, Kcnd2, Kcnd3, Kif3b, Lrrc7, Map1b, Mpp2, Myh10, Nedd4, Neurl1a, Nlgn1, Nsmf, Ophn1, Oprd1, …
GO:0043197	dendritic spine	2.57168e-25	24.5898	33.7449	82	[Abhd17c, Abl2, Abr, Actn1, Add1, Adgrb1, Als2, Anks1b, Apba1, Apba2, Apbb1, Arfgef2, Arhgap44, Arrb1, Asic2, Bcr, Camk2a, Chrna7, Cpeb4, Ctnnd1, Dagla, Dbn1, Dgki, Dip2a, Dlg4, Dlgap2, Dlgap3, Dnm3, Ephb2, Farp1, Frmpd4, Gria1, Gria3, Grid2, Grin1, Grin2a, Grm1, Grm5, Homer1, Itga8, Itsn1, Kcnd2, Kcnd3, Kif3b, Lrrc7, Map1b, Mpp2, Myh10, Nedd4, Neurl1a, Nlgn1, Nsmf, Ophn1, Oprd1, Pgr, Pick1, Ppfi…
GO:0099634	postsynaptic specialization membrane	3.92246e-17	16.4064	35.7143	50	[Abhd17c, Actn2, Adam22, Adgrb3, Cacng4, Cacng7, Camk2a, Cdh10, Chrna7, Clstn3, Dagla, Dcc, Dgki, Dlg2, Dlg4, Epha7, Erbb4, Gabra4, Gabrb2, Gphn, Gria1, Grid1, Grid2, Grik5, Grin1, Grin2a, Grm1, Grm5, Gsg1l, Iqsec2, Itga8, Kcnb1, Kcnd2, Kcnd3, Kcnh1, Lin7a, Lrfn5, Lrrtm4, Mpp2, Neto1, Nlgn1, Oprd1, Pacsin1, Rgs7bp, Sema4b, Shisa6, Shisa7, Sorcs2, Syndig1, Synj2bp]
GO:0098839	postsynaptic density membrane	2.96187e-15	14.5284	38.4615	40	[Abhd17c, Actn2, Adam22, Adgrb3, Cacng4, Cacng7, Clstn3, Dagla, Dcc, Dgki, Dlg2, Dlg4, Epha7, Erbb4, Gria1, Grid1, Grid2, Grik5, Grin1, Grin2a, Grm1, Grm5, Gsg1l, Iqsec2, Itga8, Kcnh1, Lin7a, Lrfn5, Lrrtm4, Mpp2, Neto1, Oprd1, Pacsin1, Rgs7bp, Sema4b, Shisa6, Shisa7, Sorcs2, Syndig1, Synj2bp]
